# Supplementary material for: Proteomic analysis reveals dexamethasone rescues matrix breakdown but not anabolic dysregulation in a cartilage injury model
Source: Osteoarthr Cartil Open. 2020 Sep 5;2(4):100099. doi: 10.1016/j.ocarto.2020.100099 (PMC8315049; doi:10.1016/j.ocarto.2020.100099)
Supplement: Supplemental File 1 — Quantitative data from 456 filtered proteins present in all three animals and with artefacts from culture removed. Accession number, assigned protein and gene name, unique peptides identified, Sequest HT peptide scores, and abundance data. Samples are identified by treatment condition, day of culture (4, 8, 12, 16, 20), and biological replicate (b1, 2, 3). ctrl = control, inj = mechanical injury, cyt = cytokine treatment, DEX = Dex treatment. [file mmc1.xlsx]

## Sheet: n=456
Accesion	Description	Gene Name	Unique Peptides	Score Sequest HT	cntrl 4 b1	cntrl 8 b1	cntrl 12 b1	cntrl 16 b1	cntrl 20 b1	inj 4 b1	inj 8 b1	inj 12 b1	inj 16 b1	inj 20 b1	cyt 4 b1	cyt 8 b1	cyt 12 b1	cyt 16 b1	cyt 20 b1	injcyt 4 b1	injcyt 8 b1	injcyt 12 b1	injcyt 16 b1	injcyt 20 b1	DEX 4 b1	DEX 8 b1	DEX 12 b1	DEX 16 b1	DEX 20 b1	injDEX 4 b1	injDEX 8 b1	injDEX 12 b1	injDEX 16 b1	injDEX 20 b1	cytDEX 4 b1	cytDEX 8 b1	cytDEX 12 b1	cytDEX 16 b1	cytDEX 20 b1	injcytDEX 4 b1	injcytDEX 8 b1	injcytDEX 12 b1	injcytDEX 16 b1	injcytDEX 20 b1	cntrl 4 b2	cntrl 8 b2	cntrl 12 b2	cntrl 16 b2	cntrl 20 b2
F1MER7	Heparan sulfate proteoglycan 2	HSPG2	98	5565.64	1.23189e+09	1.17661e+09	8.51829e+08	8.70114e+08	1.32585e+09	1502029938	1.23442e+09	1.02071e+09	9.87263e+08	1.03488e+09	1.83496e+09	1.25847e+09	1.71174e+09	1.77012e+09	1.95178e+09	2047567509	1.61025e+09	1.82804e+09	1.79401e+09	1.77124e+09	1.33391e+09	7.25835e+08	6.16181e+08	4.0496e+08	5.82118e+08	1.311e+09	7.77418e+08	6.8011e+08	4.46248e+08	5.77229e+08	1.48845e+09	1.03037e+09	1.03711e+09	7.4995e+08	1.16912e+09	1.54243e+09	1.03724e+09	8.60957e+08	1.20359e+09	8.33212e+08	1.02197e+09	9.69369e+08	6.98859e+08	6.45359e+08	5.64983e+08
F1N401	Collagen alpha-1(XII) chain	COL12A1	83	3476	1.24812e+09	1.32784e+09	7.58244e+08	7.04001e+08	1.10979e+09	1.87192e+09	1.29209e+09	9.39711e+08	8.75637e+08	8.81305e+08	1.88836e+09	1.12786e+09	1.21287e+09	1.32298e+09	1.19903e+09	2.12945e+09	1.57551e+09	1.54216e+09	1.50762e+09	1.31569e+09	1.04686e+09	7.37687e+08	4.88459e+08	3.89979e+08	5.09276e+08	1.32147e+09	6.61218e+08	6.48293e+08	4.51193e+08	5.54929e+08	1.33737e+09	1.03356e+09	9.39743e+08	6.95685e+08	9.72934e+08	1.60321e+09	1.15098e+09	9.81221e+08	1.41956e+09	8.96256e+08	6.74272e+08	7.17899e+08	4.46291e+08	3.63468e+08	3.1427e+08
P02459	Collagen alpha-1(II) chain	COL2A1	79	21816.5	4.89574e+10	3.26388e+10	2.90273e+10	3.2616e+10	5.30835e+10	4.7784e+10	3.95285e+10	3.40636e+10	4.21094e+10	3.61531e+10	1.60651e+10	4.64277e+09	1.07269e+10	2.40351e+10	3.40082e+10	2.16523e+10	1.31616e+10	1.83987e+10	1.97136e+10	2.47385e+10	6.35347e+10	4.21173e+10	4.20751e+10	3.53488e+10	5.22995e+10	4.62728e+10	5.51995e+10	5.15461e+10	4.14624e+10	5.22255e+10	3.03708e+10	9.35652e+09	1.48847e+10	1.73716e+10	3.17924e+10	2.00255e+10	1.80938e+10	1.99386e+10	2.63299e+10	2.21123e+10	3.46188e+10	2.59689e+10	1.85094e+10	2.1443e+10	2.17956e+10
B8Y9S9	Embryo-specific fibronectin 1 transcript variant	FN1	76	7294.93	1.15075e+09	8.59865e+08	5.91638e+08	4.89139e+08	6.82622e+08	2.77274e+09	1.71374e+09	8.59803e+08	7.12431e+08	6.71013e+08	1.4165e+09	1.64739e+09	2.40284e+09	2.32044e+09	2.12263e+09	2.31915e+09	3.36211e+09	3.41968e+09	3.84943e+09	3.44095e+09	4.09903e+09	2.9015e+09	3.00632e+09	3.12714e+09	2.91847e+09	1.66638e+10	9.02025e+09	6.24914e+09	5.44061e+09	5.50289e+09	4.37425e+09	6.4073e+09	6.69795e+09	6.14099e+09	6.97328e+09	9.31721e+09	1.06963e+10	6.97529e+09	1.20763e+10	6.05837e+09	8.01962e+08	6.56368e+08	3.88825e+08	3.34208e+08	2.35148e+08
E1BB91	Collagen type VI alpha 3 chain	COL6A3	70	2151.6	6.31318e+08	4.98835e+08	3.94944e+08	3.3144e+08	4.49976e+08	1.8055e+09	8.57822e+08	5.04875e+08	3.83214e+08	3.90695e+08	9.25008e+08	1.01144e+09	1.01216e+09	9.93892e+08	9.8953e+08	2.04118e+09	1.25945e+09	1.0798e+09	9.95714e+08	8.93296e+08	7.77237e+08	5.38982e+08	5.30587e+08	4.55978e+08	5.10922e+08	1.61554e+09	8.86156e+08	6.52326e+08	4.13461e+08	4.57144e+08	6.5054e+08	8.00941e+08	7.3369e+08	5.04686e+08	6.41932e+08	1.97528e+09	8.15513e+08	4.56199e+08	7.27847e+08	3.76494e+08	3.47527e+08	3.28281e+08	2.07763e+08	1.75573e+08	1.55675e+08
F1MRZ6	Tenascin C	TNC	58	1757.37	1.85138e+08	1.52999e+08	1.17269e+08	1.05041e+08	2.20315e+08	2.3067e+08	2.01188e+08	1.74284e+08	1.39384e+08	1.90501e+08	4.12743e+08	3.27616e+08	9.95222e+08	9.66331e+08	8.42876e+08	5.66781e+08	5.48108e+08	7.63194e+08	9.71549e+08	9.4317e+08	2.79622e+08	135311807	1.73949e+08	1.2841e+08	2.04422e+08	2.17618e+08	1.65079e+08	2.97178e+08	1.41409e+08	2.09579e+08	3.3057e+08	2.40897e+08	4.49637e+08	3.287e+08	4.98083e+08	5.06136e+08	3.50156e+08	4.14738e+08	7.36899e+08	4.28272e+08	1.42893e+08	1.60158e+08	9.46772e+07	9.53335e+07	8.78786e+07
E1BA17	Collagen type XIV alpha 1 chain	COL14A1	44	2276.49	4.68286e+08	4.27969e+08	4.27095e+08	3.38885e+08	5.999e+08	6.68774e+08	5.06382e+08	4.80761e+08	4.56545e+08	4.86292e+08	5.81131e+08	5.04575e+08	7.65628e+08	8.45121e+08	8.94147e+08	7.45022e+08	6.56014e+08	7.52984e+08	8.1449e+08	8.34984e+08	4.45433e+08	2.58963e+08	2.45564e+08	1.52409e+08	2.23175e+08	4.84206e+08	3.10927e+08	3.43673e+08	2.02256e+08	281159588	5.6015e+08	3.75667e+08	4.35749e+08	3.12954e+08	5.36568e+08	6.11399e+08	4.38636e+08	3.29752e+08	4.71831e+08	3.9075e+08	4.15578e+08	4.94456e+08	3.1248e+08	2.64527e+08	2.54835e+08
P35445	Cartilage oligomeric matrix protein	COMP	44	8325.07	8.22939e+09	6.14667e+09	4.44835e+09	3.81239e+09	5.82544e+09	1.28537e+10	8.88362e+09	7.33217e+09	5.35108e+09	5.88441e+09	9.83196e+09	5.6852e+09	7.76889e+09	7.85886e+09	8.04034e+09	9.89805e+09	6.61717e+09	9.62763e+09	7654075426	6.8589e+09	9.72456e+09	7.4806e+09	7.43502e+09	6.22657e+09	9.71968e+09	1.01665e+10	9.51461e+09	9.51177e+09	7.5157e+09	9.5553e+09	7.8713e+09	5.93322e+09	6.23467e+09	4.44185e+09	6.71875e+09	1.03848e+10	6.84868e+09	5.31178e+09	7.64929e+09	5.19095e+09	3.60659e+09	3.36162e+09	2.77462e+09	2188453647	1.95052e+09
F1MXS8	Collagen alpha-1(III) chain	COL3A1	41	1981.06	7.86755e+08	9.90415e+08	1.1321e+09	1.22536e+09	2.07472e+09	5.15401e+08	9.61074e+08	1.09256e+09	1.11368e+09	1.05833e+09	5.03281e+08	9.57703e+08	1.28083e+09	1.30637e+09	1.53905e+09	9.38595e+08	1.25093e+09	1.35494e+09	1.75769e+09	1.79818e+09	4.58061e+08	2.78961e+08	1.93875e+08	1.63769e+08	2.55356e+08	2.80513e+08	3.31291e+08	3.21333e+08	2.35258e+08	3.00038e+08	1.95535e+08	2.11709e+08	2.59747e+08	3.64357e+08	5.1237e+08	8.5288e+08	7.89635e+08	4.05041e+08	6.68438e+08	5.19237e+08	3.79344e+08	4.72941e+08	4.29829e+08	4.4e+08	4.48904e+08
F1MY84	Chondroitin sulfate proteoglycan 4	CSPG4	41	1330.34	3.00996e+08	2.66257e+08	1.81693e+08	1.78956e+08	2.01292e+08	5.03424e+08	4.54116e+08	2.84882e+08	2.52934e+08	2.13145e+08	2.90628e+08	3.07482e+08	5.06241e+08	4.78574e+08	4.7492e+08	4.55813e+08	4.02334e+08	4.09099e+08	4.08147e+08	4.08269e+08	4.75174e+08	2.66067e+08	2.78388e+08	1.81523e+08	2.40979e+08	4.37543e+08	3.10646e+08	2.83496e+08	1.77286e+08	2.4148e+08	2.21243e+08	1.33908e+08	1.47442e+08	1.21952e+08	2.27583e+08	2.29117e+08	1.73701e+08	1.52829e+08	2.05177e+08	1.36893e+08	1.75272e+08	1.53452e+08	8.50121e+07	7.73726e+07	7.06904e+07
E1BI98	Collagen type VI alpha 1 chain	COL6A1	40	2835.39	1.75782e+09	1.01859e+09	2.79636e+08	3.23357e+08	3.66951e+08	2.7746e+09	1.45726e+09	3.22942e+08	2.90491e+08	2.8615e+08	1.98408e+09	2.6665e+09	1.88454e+09	1.33294e+09	8.07114e+08	3.88378e+09	3.80857e+09	1.71224e+09	1.68759e+09	1.69597e+09	1.33692e+09	1.19327e+09	6.54547e+08	4.91273e+08	8.8223e+08	4.24298e+09	1.40671e+09	4.30946e+08	3.59071e+08	3.71362e+08	1.24424e+09	2.37474e+09	1.75525e+09	1.28495e+09	1.11837e+09	3.60076e+09	2.13696e+09	1.04153e+09	1.35585e+09	6.71342e+08	8.09444e+08	4.39237e+08	2.06108e+08	2.37497e+08	1.67579e+08
F1N368	Aggrecan core protein	ACAN	37	9696.35	8.65338e+09	8.35483e+09	7.32209e+09	6.48106e+09	9.94953e+09	9.44744e+09	9.36128e+09	9.07245e+09	8.61112e+09	8.03743e+09	2.10185e+10	1.85676e+10	2.25537e+10	1.89511e+10	1.50826e+10	2.28802e+10	2.47026e+10	2.71025e+10	2.07112e+10	1.48623e+10	9.67632e+09	8.28996e+09	8.8744e+09	6.85816e+09	1.02712e+10	9.83393e+09	6.8617e+09	7.52882e+09	5.92469e+09	8.12348e+09	1.79907e+10	1.39422e+10	1.3012e+10	8.84097e+09	1.2649e+10	16016408674	1.43182e+10	1.18255e+10	1.16022e+10	9.68625e+09	6.44357e+09	5.89694e+09	4.64103e+09	4.3816e+09	3.98705e+09
F1MF97	Nidogen 2	NID2	35	1962.23	5.1727e+08	4.35663e+08	2.946e+08	2.47472e+08	3.84553e+08	6.57201e+08	471963425	3.82271e+08	3.04638e+08	3.14127e+08	5.97815e+08	3.79042e+08	5.46548e+08	5.42635e+08	5.68212e+08	6.5926e+08	5.14561e+08	5.82372e+08	5.47602e+08	5.13003e+08	4.73933e+08	2.81053e+08	2.1895e+08	1.29743e+08	1.99779e+08	4.17293e+08	2.86563e+08	2.32864e+08	1.40778e+08	1.82324e+08	4.52208e+08	3.04326e+08	3.25503e+08	2.43528e+08	3.79174e+08	5.03429e+08	3.71124e+08	2.96154e+08	3.88202e+08	3.3831e+08	3.12917e+08	2.81801e+08	1.65757e+08	1.41421e+08	1.2688e+08
P48616	Vimentin	VIM	35	1119.78	2.66508e+08	4.01412e+08	2.43071e+08	1.20289e+08	1.37529e+08	3.83217e+08	1.6377e+08	2.76873e+08	1.67233e+08	2.52221e+08	1.61022e+09	7.57565e+08	6.59571e+08	2.89255e+08	5.01267e+08	6.75271e+08	570792006	5.94823e+08	2.97709e+08	3.55575e+08	2.20464e+08	3.56887e+08	4.41483e+08	1.90208e+08	1.75251e+08	3.32869e+08	1.24239e+08	3.51068e+08	1.62218e+08	1.75978e+08	6.82569e+08	4.62721e+08	3.47718e+08	9.102e+07	1.45877e+08	3.2726e+08	1.12534e+08	1.95749e+08	1.3519e+08	9.07286e+07	2.92496e+08	2.51655e+08	1.62671e+08	7.33379e+07	7.16769e+07
E1BKL4	Cartilage intermediate layer protein 2	CILP2	33	1103.6	5.98837e+08	4.15773e+08	2.34335e+08	1.84373e+08	1.81766e+08	7.33751e+08	4.36526e+08	2.63722e+08	1.99594e+08	1.46666e+08	6.91703e+08	3.66076e+08	2.71725e+08	1.58565e+08	1.10107e+08	6.0855e+08	3.54305e+08	2.46812e+08	2.12578e+08	1.79139e+08	6.17425e+08	3.62968e+08	2.43028e+08	1.42536e+08	1.34029e+08	6.36328e+08	3.15199e+08	2.04903e+08	1.01484e+08	9.99104e+07	5.61816e+08	2.89627e+08	1.88803e+08	9.84566e+07	1.07297e+08	6.71094e+08	3.4698e+08	2.46192e+08	2.25923e+08	1.52455e+08	3.90486e+08	2.50531e+08	143064730	1.05129e+08	5.58755e+07
F1MYG5	Lamin A/C	LMNA	33	1101.68	8.05223e+07	9.72168e+07	98937772	6.4846e+07	1.03834e+08	5.32294e+08	2.31785e+08	1.62525e+08	1.11779e+08	9.74297e+07	429116059	5.19104e+08	4.69667e+08	2.5312e+08	2.30817e+08	7.18308e+08	5.70984e+08	4.51269e+08	2.94272e+08	2.26618e+08	1.29165e+08	6.81357e+07	9.92204e+07	6.92337e+07	8.32411e+07	444253975	2.47166e+08	1.35615e+08	7.44231e+07	9.61027e+07	1.85041e+08	228871987	2.65674e+08	1.36478e+08	1.54847e+08	611397220	3.18635e+08	1.64524e+08	1.53196e+08	8.233e+07	5.76302e+07	6.09174e+07	6.54415e+07	5.54379e+07	4.14865e+07
F1N0K0	Collagen alpha-1(XI) chain	COL11A1	32	3826.88	2.23253e+09	2.35071e+09	2.18122e+09	2.04506e+09	4.04016e+09	3.41549e+09	3.29601e+09	2.82489e+09	2.74919e+09	2.86661e+09	1.69346e+09	1.25878e+09	1.62601e+09	1.37876e+09	1.88611e+09	3.07861e+09	2.29311e+09	2.18679e+09	1.96876e+09	2.00403e+09	2.82534e+09	1.42944e+09	1.84574e+09	1.44875e+09	2.222e+09	2.33459e+09	2.78205e+09	2.65047e+09	1.8798e+09	2.47315e+09	1.48958e+09	7.4695e+08	9.0674e+08	6.70638e+08	1.1613e+09	2.06472e+09	1.32547e+09	1.02971e+09	1.10606e+09	8.73891e+08	1.37839e+09	1.30394e+09	1.28491e+09	1.36243e+09	1.41425e+09
E1BF59	Plectin	PLEC	31	61.84	8.99754e+06	2.63202e+07	1.86419e+07	2.53488e+06	7.6083e+06	2.00112e+07	4.32472e+06	1.69626e+07	9.87976e+06	8.83089e+06	1.5422e+08	7.49356e+07	8.71494e+07	2.42174e+07	2.19771e+07	3.47034e+07	5.28959e+07	8.92787e+07	3.9619e+07	3.3473e+07	8.46335e+06	21344235	2.57107e+07	2.94734e+06	2.29908e+06	1.99186e+07	2.96538e+06	1.48307e+07	3.28415e+06	1.27069e+06	4.44628e+07	4.24651e+07	3.01626e+07	1.65192e+06	2.01381e+06	1.43417e+07	3.43446e+06	1.39441e+07	6.68146e+06	4.03169e+06	9.00957e+06	1.55015e+07	1.07425e+07	2.49667e+06	1.49553e+06
Q0VCX2	78 kDa glucose-regulated protein	HSPA5	30	705.08	1.30251e+08	3.18577e+08	2.03838e+08	1.10466e+08	1.12982e+08	3.13215e+08	1.11315e+08	9.88755e+07	8.89852e+07	8.99123e+07	6.98426e+08	6.48841e+08	4.25622e+08	197923014	1.2465e+08	3.87959e+08	2.66468e+08	2.06494e+08	1.48356e+08	1.34364e+08	1.17839e+08	3.11099e+08	2.82537e+08	1.4939e+08	1.26221e+08	3.90988e+08	7.71224e+07	1.09969e+08	65385826	6.17892e+07	3.72623e+08	420453089	199573019	9.62985e+07	1.1573e+08	3.06924e+08	7.46214e+07	7.84352e+07	8.46994e+07	4.14814e+07	9.79488e+07	2.1783e+08	1.2689e+08	6.14302e+07	4.10178e+07
F1ME65	Cytoskeleton associated protein 4	CKAP4	29	1041.75	6.26341e+07	1.7129e+08	1.17633e+08	9.274e+07	1.04257e+08	7.28752e+08	1.41227e+08	4.71824e+07	5.2438e+07	5.10937e+07	2.35412e+08	4.30867e+08	2.01166e+08	1.1199e+08	7.37116e+07	8.82789e+08	3.46778e+08	1.4505e+08	1.02248e+08	6.77864e+07	7.96745e+07	1.61816e+08	1.93274e+08	1.40536e+08	1.35016e+08	9.77725e+08	1.83476e+08	9.28974e+07	5.50609e+07	7.07982e+07	1.19438e+08	3.20543e+08	225156070	1.25254e+08	1.08121e+08	9.68832e+08	1.74694e+08	7.14991e+07	8.76235e+07	6.25126e+07	4.40452e+07	1.07136e+08	7.61691e+07	5.99166e+07	3.72457e+07
P02453	Collagen alpha-1(I) chain	COL1A1	28	1344.4	5.04008e+08	4.93642e+08	4.31603e+08	5.8938e+08	6.89611e+08	8.50302e+08	8.86351e+08	1.06307e+09	1.26443e+09	1.22254e+09	1.92137e+08	3.25164e+08	7.27963e+08	1.24529e+09	1.46923e+09	4.05589e+08	2.86627e+08	3.44665e+08	7.13651e+08	9.25163e+08	1.41673e+09	1.50007e+09	1.22858e+09	1.16421e+09	1551258090	1.19946e+09	1.76758e+09	1.50621e+09	1.61375e+09	2.17472e+09	6.1431e+08	321657302	4.27675e+08	4.58797e+08	1.13797e+09	3.50767e+08	4.72679e+08	7.54609e+08	8.75685e+08	1.27531e+09	6.03516e+08	4.73194e+08	4.00978e+08	4.58146e+08	4.16245e+08
F1N1I6	Gelsolin	GSN	27	1448.75	5.28754e+08	6.82542e+08	411453890	2.79493e+08	3.5078e+08	4.77733e+08	4.01763e+08	3.80387e+08	2.98642e+08	3.2696e+08	1.01126e+09	2.99163e+08	3.50082e+08	2.28593e+08	2.67741e+08	3.8794e+08	2.34581e+08	2.46392e+08	1.64649e+08	2.28254e+08	1.0774e+09	1.73879e+09	2.17238e+09	1.89464e+09	2.26482e+09	1.8036e+09	2243095299	2.45583e+09	2.10173e+09	2.36798e+09	8.22128e+08	8.04979e+08	9.31389e+08	9.32098e+08	1.82445e+09	4.78627e+08	7.86367e+08	1.14101e+09	1.83228e+09	1.75247e+09	2.3232e+08	3.97931e+08	2.21152e+08	1.39146e+08	1.19016e+08
A5D7E8	Protein disulfide-isomerase	PDIA3	26	808.85	9.10901e+07	3.16182e+08	1.73426e+08	9.21935e+07	8.50513e+07	7.37182e+08	9.341e+07	8.00777e+07	7.20168e+07	7.12173e+07	6.48508e+08	6.11028e+08	3.28585e+08	1.71402e+08	1.04568e+08	7.25263e+08	2.795e+08	2.2843e+08	1.52453e+08	1.12906e+08	1.14399e+08	3.60728e+08	2.80658e+08	1.25311e+08	7.58401e+07	1.00513e+09	9.94138e+07	8.63348e+07	5.90755e+07	4.80559e+07	3.00512e+08	5.88376e+08	2.16674e+08	9.54513e+07	8.18972e+07	8.24628e+08	9.15839e+07	5.79485e+07	9.66626e+07	4.58716e+07	7.27278e+07	2.13151e+08	1.19856e+08	6.76927e+07	3.5054e+07
F1MD94	Matrilin 3	MATN3	26	2458.34	6.42315e+08	6.66712e+08	4.446e+08	4.99617e+08	7.6459e+08	7.39189e+08	6.73286e+08	4.53278e+08	503940114	5.89048e+08	1.21419e+09	1.43383e+09	2.24883e+09	2.07998e+09	1.79162e+09	1.13722e+09	2.00451e+09	3.09385e+09	2.62649e+09	1.74756e+09	9.7376e+08	6.19407e+08	5.5998e+08	4.41217e+08	6.06419e+08	6.94913e+08	5.51771e+08	608448853	4.15379e+08	5.26036e+08	8.79542e+08	9.13521e+08	1.01064e+09	7.17391e+08	1.05773e+09	1.3119e+09	1.25259e+09	1.19469e+09	1.89642e+09	9.52139e+08	1.67263e+08	1.68134e+08	132537822	1.25434e+08	8.51171e+07
A6H7J6	Protein disulfide-isomerase	P4HB	24	823.1	5.00813e+08	8.83948e+08	4.55917e+08	2.11447e+08	1.97025e+08	8.13325e+08	2.3626e+08	2.91092e+08	2.24078e+08	2.5696e+08	1.84649e+09	8.80114e+08	5.48876e+08	2.70604e+08	1.64127e+08	8.67509e+08	4.70688e+08	4.02737e+08	2.10302e+08	2.11305e+08	4.89413e+08	9.04898e+08	7.91098e+08	2.81808e+08	2.08122e+08	8.90459e+08	1.75326e+08	3.2306e+08	1.9439e+08	1.58221e+08	1.25604e+09	9.14137e+08	4.09076e+08	1.2005e+08	1.39694e+08	841810475	1.80008e+08	179237939	1.60906e+08	88511573	3.86495e+08	5.93624e+08	2.59638e+08	1.24659e+08	8.33903e+07
F1MB08	Alpha-enolase	ENO1	24	1159.3	7.49546e+08	1.18454e+09	8.06633e+08	1.99571e+08	1.81842e+08	5.22104e+08	3.59511e+08	833014120	4.27723e+08	4.53353e+08	3.28005e+09	1.07419e+09	1.40056e+09	6.98571e+08	6.8527e+08	6.11149e+08	7.34648e+08	1.3253e+09	6.67469e+08	7.95783e+08	970309111	1.42887e+09	2.15852e+09	5.06844e+08	5.89569e+08	5.92003e+08	3.57976e+08	9.92724e+08	4.57021e+08	5.10821e+08	2.20532e+09	9.16451e+08	1.11674e+09	2.08904e+08	3.85116e+08	3.69662e+08	225635343	7.17794e+08	3.076e+08	2.5406e+08	4.51918e+08	5.53011e+08	3.65019e+08	84894381	5.84115e+07
F1MEN8	Protein disulfide-isomerase A4	PDIA4	24	357.59	9.46497e+07	2.85884e+08	1.18694e+08	2.1311e+07	3.8584e+06	1.34518e+08	1.0535e+07	5.32133e+07	2.68102e+07	2.83104e+07	5.76872e+08	3.24028e+08	2.43998e+08	4.63533e+07	2.20514e+07	1.54202e+08	1.3252e+08	134986628	4.55989e+07	3.19207e+07	1.01629e+08	2.36265e+08	2.43086e+08	4.48358e+07	3.02724e+07	1.27966e+08	5.64596e+06	6.10075e+07	2.08874e+07	5.92365e+06	3.41278e+08	3.17515e+08	1.06347e+08	8.28806e+06	6.27889e+06	9.75607e+07	1.19731e+07	3.36715e+07	2.06701e+07	6.25756e+06	6.47426e+07	1.05642e+08	5.88542e+07	1.37901e+07	3.52001e+06
F1MRP6	Collagen alpha-2(XI) chain	COL11A2	24	1775.58	1.02316e+09	7.54328e+08	6.21514e+08	6.27029e+08	9.96116e+08	8.72939e+08	8.47438e+08	8.79789e+08	8.89748e+08	9.65853e+08	6.19894e+08	6.35157e+08	8.96393e+08	8.43228e+08	7.6898e+08	7.75815e+08	873405147	9.7747e+08	9.36246e+08	8.85262e+08	6.98979e+08	3.95812e+08	4.41211e+08	3.38889e+08	494518487	7.26832e+08	5.91151e+08	5.61633e+08	3.86124e+08	4.88069e+08	5.75373e+08	4.49908e+08	4.74819e+08	4.20559e+08	5.78589e+08	5.2479e+08	5.3031e+08	4.19662e+08	3.71622e+08	2.86366e+08	6.84973e+08	5.88204e+08	5.00446e+08	6.11251e+08	5.92605e+08
Q3SWW8	Thrombospondin-4	THBS4	24	2316.52	8.7146e+08	6.96636e+08	4.1306e+08	2.90035e+08	4.90271e+08	1.30162e+09	8.01402e+08	5.14117e+08	3.94174e+08	4.10178e+08	1.07852e+09	4.99249e+08	7.00981e+08	5.24353e+08	5.05503e+08	1.1173e+09	5.34506e+08	5.81392e+08	4.0778e+08	4.12479e+08	9.98182e+08	5.35415e+08	3.92024e+08	2.30446e+08	2.62722e+08	8.85493e+08	6.74509e+08	6.77232e+08	2.70379e+08	3.09365e+08	7.44695e+08	4.87826e+08	4.74074e+08	2.92854e+08	3.93307e+08	1.06477e+09	6.72994e+08	4.48091e+08	6.34529e+08	3.29738e+08	3.06249e+08	2.91802e+08	1.73875e+08	1.18116e+08	1.05653e+08
A5PJT7	ECM1 protein	ECM1	23	1119.85	6.63567e+06	408421	709077	455410		3.46422e+07	1.3807e+07	1.18571e+06			4.20201e+08	9.58266e+08	1.01754e+09	9.26815e+08	6.84105e+08	4.31811e+08	6.21215e+08	6.14614e+08	7.60678e+08	6.54272e+08	1.37116e+07	1.21604e+07	9.06694e+06	7.83019e+06	2.32116e+06	8.01905e+07	17895998	2.37936e+06	3.674e+06	495602	1.70872e+08	8.7953e+08	9.1621e+08	1.17803e+09	1.43769e+09	8.8501e+08	1.24357e+09	6.11807e+08	1.11091e+09	6.8999e+08	1.26537e+07	3750106	427237	444577
F1N444	Uncharacterized protein	LTBP1	23	120.84	1.53204e+06	1.23267e+06	1063703	2.24491e+06	3.34869e+06	1.54926e+07	1.61063e+06	1.51956e+06	1.14182e+06	1.11806e+06	1.10726e+08	1.63072e+08	208106740	1.5889e+08	1.27535e+08	66043856	5.96875e+07	8.11919e+07	8.85979e+07	8.09352e+07	4.80994e+07	3.042e+07	3.15934e+07	2.05296e+07	2.75793e+07	2.41705e+07	2.46639e+07	1.72105e+07	1.82461e+07	1.34458e+07	3.66677e+07	7.98677e+07	6.64652e+07	5.82184e+07	7.71143e+07	3.22375e+07	3.24254e+07	1.85545e+07	4.67148e+07	3.27826e+07	2.40586e+06	3.28148e+06	1.45634e+06	1.09109e+06	546161
A5D7D1	Alpha-actinin-4	ACTN4	22	105.01	1.00637e+07	6.381e+07	3.64725e+07	9.9125e+06	1.00762e+07	4.77217e+07	2.00265e+07	3.8537e+07	2.89434e+07	3.32975e+07	1.59982e+08	9.85037e+07	1.61184e+08	3.98341e+07	5.27632e+07	6.51762e+07	5.57028e+07	1.01609e+08	6.12306e+07	5.77939e+07	8.08176e+06	6.56757e+07	8.59489e+07	26836243	1.70271e+07	5.25756e+07	1.59683e+07	9.89107e+07	2.3647e+07	1.52386e+07	7.00256e+07	7.39951e+07	9.68241e+07	6.12151e+06	1.89499e+07	4.72666e+07	1.42331e+07	5.47489e+07	2.64699e+07	1.58005e+07	1.52808e+07	5.49535e+07	2.39411e+07	7.02513e+06	5.8387e+06
E1BMV3	Matrilin 1, cartilage matrix protein	MATN1	22	2137.1	4.50003e+08	4.2541e+08	3.49584e+08	3.62096e+08	6.9474e+08	4.99496e+08	4.19884e+08	3.49907e+08	3.23145e+08	3.76228e+08	4.05859e+08	397046580	6.28242e+08	830248768	8.38083e+08	3.93676e+08	4.54324e+08	4.81273e+08	6.14075e+08	6.56565e+08	5.05349e+08	3.00788e+08	2.20709e+08	1.72964e+08	2.26785e+08	393466029	3.14919e+08	2.94106e+08	1.9839e+08	2.41453e+08	487046271	2.86971e+08	2.74393e+08	2.31001e+08	346535832	357317108	2.66789e+08	2.92674e+08	4.06846e+08	2.34942e+08	4.55051e+08	3.58187e+08	2.67674e+08	2.69805e+08	2.68253e+08
F1MF86	Latent-transforming growth factor beta-binding protein 2	LTBP2	22	186.38	9.42513e+06	6.66798e+06	1.98969e+06	8.40131e+06	1.22674e+07	1.30264e+07	1.54516e+07	3.85074e+06	3.98125e+06	8317609	7.23002e+07	1.34384e+08	1.35756e+08	1.38002e+08	1.50765e+08	9.69364e+07	1.22087e+08	1.15817e+08	1.71906e+08	1.24295e+08	4.63064e+06	1738213	1.36943e+06	3.65783e+06	516174	1.76698e+07	8.30267e+06	2.16676e+06	1.65487e+06	2.97818e+06	2.52146e+07	5.56642e+07	6.18229e+07	5.7042e+07	9.55308e+07	72414615	7.09105e+07	4.65502e+07	6.29405e+07	4.42497e+07	6.29331e+06	1.79863e+06	2.12821e+06	4.24478e+06	3.64682e+06
O77588	Procollagen-lysine,2-oxoglutarate 5-dioxygenase 1	PLOD1	22	588.32	1.44337e+08	2.31558e+08	1.67541e+08	1.59035e+08	1.87305e+08	2.47807e+08	2.14352e+08	1.91898e+08	1.61967e+08	1.90671e+08	2.33398e+08	8.35079e+07	9.08176e+07	7.24623e+07	9.60572e+07	1.328e+08	7.03252e+07	9.29693e+07	5.57739e+07	8.80865e+07	4.42082e+08	601839925	5.08791e+08	4.20387e+08	5.91714e+08	3.11051e+08	464256334	6.0963e+08	4.41004e+08	5.70139e+08	2.75595e+08	1.94636e+08	1.71388e+08	1.44967e+08	3.45518e+08	1.97842e+08	6.73704e+07	6.93509e+07	1.73695e+08	1.24125e+08	9.84323e+07	1.54597e+08	9.66263e+07	7.86228e+07	6.27179e+07
P02465	Collagen alpha-2(I) chain	COL1A2	22	176.44	8.00548e+06	1.30055e+07	2.27221e+07	3.58597e+07	6.64965e+07	4.1334e+07	1.0447e+08	1.99157e+08	2.23491e+08	1.50386e+08	5.91972e+06	5.84137e+07	1.41594e+08	1.45662e+08	1.85916e+08	9.71646e+06	1.66542e+07	3.19266e+07	9.02257e+07	9.43077e+07	1.3625e+06	433165	4.78813e+06	9.52114e+06	6.364e+07	1.49322e+07	2.82855e+07	7.30118e+07	5.03049e+07	8.96185e+07		2.77627e+06	5.20851e+06	1.00815e+07	3.62804e+07	2.54539e+07	3.70687e+07	4.19051e+07	1.41758e+08	1.62468e+08	1.33206e+07	3.32676e+07	2.1712e+07	3.34656e+07	3.60353e+07
E1BLS8	Elastin microfibril interfacer 1	EMILIN1	21	503.33	1.449e+08	9.09947e+07	8.43155e+07	6.21015e+07	1.18929e+08	1.77559e+08	1.33056e+08	1.07632e+08	7.72259e+07	7.53979e+07	1.34158e+08	1.23165e+08	2.19303e+08	2.11773e+08	1.98978e+08	2.0063e+08	1.76834e+08	2.11666e+08	1.84478e+08	1.71683e+08	1.53684e+08	5.42465e+07	6.30553e+07	4.07433e+07	6.58217e+07	1.06944e+08	1.00213e+08	1.01884e+08	5.36642e+07	7.12403e+07	1.39021e+08	7.18274e+07	8.78553e+07	7.38034e+07	1.13246e+08	1.44103e+08	1.0933e+08	8.16821e+07	1.39271e+08	7.17956e+07	1.23348e+08	7.79315e+07	4.75355e+07	3.73987e+07	3.83501e+07
Q0P569	Nucleobindin-1	NUCB1	21	942.65	5.00264e+08	5.88202e+08	3.90222e+08	4.99753e+08	6.85777e+08	6.36964e+08	5.90705e+08	5.01812e+08	5.20648e+08	6.1723e+08	3.66793e+08	2.37122e+08	3.96619e+08	4.63574e+08	5.59105e+08	4.3013e+08	2.71446e+08	3.23273e+08	4.04835e+08	4.34354e+08	2.28334e+08	2.00014e+08	1.27768e+08	6.68852e+07	8.27246e+07	2.49719e+08	1.27225e+08	1.17324e+08	7.79071e+07	8.88736e+07	2.12278e+08	7.9138e+07	5.35308e+07	4.25622e+07	9.73367e+07	1.89873e+08	6.9323e+07	6.5568e+07	9.47412e+07	7.53775e+07	3.35147e+08	3.53098e+08	2.48241e+08	2.88422e+08	2.11351e+08
F1MCU5	Chondroadherin like	CHADL	20	783.44	1.63232e+08	1.54319e+08	107034338	1.15216e+08	1.94805e+08	1.96743e+08	1.71883e+08	1.21445e+08	1.19848e+08	1.25806e+08	2.70806e+08	2.23263e+08	2.42736e+08	2.05728e+08	141256901	2.83131e+08	267830089	2.58993e+08	2.0741e+08	146829984	1.68777e+08	137351910	1.12915e+08	9.89412e+07	1.0738e+08	184519599	1.40906e+08	1.3749e+08	9.47099e+07	1.15676e+08	1.84763e+08	1.36238e+08	1.1212e+08	9.36704e+07	1.3887e+08	1.65868e+08	1.51509e+08	1.13081e+08	1.68836e+08	1.11053e+08	1.38346e+08	1.34522e+08	7.14771e+07	8.9631e+07	8.42165e+07
F1MDC1	Uncharacterized protein	RRBP1	20	228.54	3.41154e+07	6.84092e+07	3.96888e+07	1.24172e+07	1.53268e+07	1.41447e+08	4.52496e+07	3.46352e+07	1.90181e+07	1.54945e+07	1.96942e+08	9.39875e+07	4.84374e+07	1.84732e+07	1.28271e+07	1.76673e+08	5.62178e+07	6.10188e+07	2.59725e+07	1.37968e+07	4.94709e+07	7.11826e+07	6.76412e+07	2.22465e+07	2.20809e+07	1.53411e+08	4.26884e+07	3.90266e+07	15709956	1.08386e+07	119831550	1.02023e+08	61323962	1.36182e+07	2.52084e+07	1.94246e+08	5.50194e+07	2.6332e+07	1.68664e+07	8.20447e+06	2.17601e+07	4.46875e+07	2.22995e+07	1.15158e+07	5.24776e+06
F1MDS0	Proteoglycan 4	PRG4	20	1056.96	4.57984e+08	3.31949e+08	2.71351e+08	210388449	2.8671e+08	3.4948e+08	2.20505e+08	1.94e+08	1.59171e+08	1.94641e+08	4.93893e+08	2.21426e+08	1.7079e+08	1.48937e+08	1.08791e+08	2.07344e+08	1.22381e+08	8.02022e+07	1.24063e+08	1.05438e+08	9.01904e+08	7.44709e+08	6.50445e+08	4.916e+08	610061738	2.51509e+08	1.42996e+08	1.57351e+08	1.55945e+08	1.81927e+08	3.08096e+08	2.56415e+08	2.1887e+08	2.17685e+08	2.30941e+08	1.79644e+08	1.48285e+08	1.1489e+08	1.37746e+08	8.95886e+07	312279740	2.72715e+08	1.4495e+08	1.27587e+08	1.15248e+08
Q3T0P6	Phosphoglycerate kinase 1	PGK1	20	348.12	1.49734e+08	243605645	1.2072e+08	2.93662e+07	1.82563e+07	1.29151e+08	7.25805e+07	7.99163e+07	5.70756e+07	5.25903e+07	1.07314e+09	3.50251e+08	2.93159e+08	121482669	1.27484e+08	1.48753e+08	1.5012e+08	1.92596e+08	1.16863e+08	1.22146e+08	1.8526e+08	3.8589e+08	3.47291e+08	7.94046e+07	6.19782e+07	1.73282e+08	5.13235e+07	1.39147e+08	6.5359e+07	5.79526e+07	6.21266e+08	2.78277e+08	2.52149e+08	4.76188e+07	8.25504e+07	8.6689e+07	4.21936e+07	1.23213e+08	6.34649e+07	2.95441e+07	1.28016e+08	1.89828e+08	8.10251e+07	1.66469e+07	1.07356e+07
A5D984	Pyruvate kinase	PKM2	19	599.14	8.81328e+07	1.5584e+08	1.28359e+08	3.33764e+07	3.7994e+07	8.94659e+07	6.29395e+07	114232219	6.81223e+07	7.85985e+07	756343170	2.72896e+08	3.61472e+08	1.74668e+08	2.08285e+08	1.35498e+08	1.61766e+08	3.136e+08	1.77296e+08	2.02286e+08	1.12723e+08	1.92379e+08	2.84535e+08	6.66383e+07	5.77154e+07	1.16849e+08	5.83501e+07	2.08658e+08	7.22959e+07	54133071	3.73854e+08	1.78795e+08	2.33997e+08	3.32089e+07	6.76403e+07	6.43199e+07	3.87269e+07	1.09504e+08	6.9629e+07	4.53814e+07	1.07602e+08	1.91026e+08	1.04876e+08	2.12306e+07	1.80338e+07
F1MND9	Collagen type IX alpha 1 chain	COL9A1	19	1919.78	1.25718e+09	1.22488e+09	9.76261e+08	9.74425e+08	1.57454e+09	6.36915e+08	8.45939e+08	8.55656e+08	8.25153e+08	9.89012e+08	4.99405e+08	1.09211e+08	1.98224e+08	4.5966e+08	8.53701e+08	4.59682e+08	2.48687e+08	2.23152e+08	4.14665e+08	6.84998e+08	1.2938e+09	7.81442e+08	8.98649e+08	7.27239e+08	9.77282e+08	8.54604e+08	1.06624e+09	6.82009e+08	6.12816e+08	7.40448e+08	6.80036e+08	3.20863e+08	5.95959e+08	7.39998e+08	1.37931e+09	4.6121e+08	4.6039e+08	3.66743e+08	6.17962e+08	4.58237e+08	5.12956e+08	6.23638e+08	5.99202e+08	6.1804e+08	6.38774e+08
F1N1W3	Thrombospondin-2	THBS2	19	52.52	3.56858e+07	2.13793e+07	8.49716e+06	4561322	8.39779e+06	1.18719e+08	9.15408e+07	3.9325e+07	2.58322e+07	1.74983e+07	2.49417e+07	4.38082e+06	5.05892e+07	1.38442e+08	2.04203e+08	3.5225e+07	3.26849e+07	88789109	1.56725e+08	235660401	1.66685e+07	3.75905e+06	3.20295e+06	448469	95503.5	7.80101e+06	3.39427e+06	3.14926e+06		425300	3.5137e+06	689085			565528	6.77625e+06	444264	601285	1.80406e+06	1.93077e+06	9.44984e+06	3.75066e+06	1.41406e+06	698523	530972
P55252	Hyaluronan and proteoglycan link protein 1	HAPLN1	19	1600.56	7.64038e+08	7.67084e+08	6.84137e+08	5.70572e+08	1155797036	1.19265e+09	1.08441e+09	1.03813e+09	1.11972e+09	1.10607e+09	1.06502e+09	8.62805e+08	1.48604e+09	1.51732e+09	1.53134e+09	1.33422e+09	1.24252e+09	1.77553e+09	1.82146e+09	1.4247e+09	8.13878e+08	6.13024e+08	6.56592e+08	5.21491e+08	8.70705e+08	7.51407e+08	6.18702e+08	7.14502e+08	5.97344e+08	8.39942e+08	7.07564e+08	5.89392e+08	7.54876e+08	6.87515e+08	1.34879e+09	8.11962e+08	6.60931e+08	5.94454e+08	8.95385e+08	9.58652e+08	7.29401e+08	5.42396e+08	4.38295e+08	3.74248e+08	3.65162e+08
Q07130	UTP--glucose-1-phosphate uridylyltransferase	UGP2	19	222.49	3.48776e+07	1.49823e+08	9.10393e+07	3.56286e+07	1.17009e+07	1.23063e+08	3.66035e+07	6.20801e+07	3.07966e+07	3.11204e+07	5.60112e+08	1.90647e+08	1.32305e+08	5.36756e+07	4.05733e+07	1.6369e+08	9.75548e+07	1.02788e+08	4.27135e+07	49933012	4.23099e+07	2.0942e+08	2.82231e+08	7.8943e+07	4.19408e+07	1.80694e+08	3.42128e+07	9.83432e+07	3.72241e+07	2.6757e+07	2.69941e+08	2.96337e+08	2.00231e+08	2.59076e+07	50746276	9.5641e+07	4.53e+07	9.85586e+07	4.3383e+07	2.47755e+07	56782085	146127966	7.28276e+07	2.12869e+07	1.70815e+07
Q2HJ49	Moesin	MSN	19	472.24	1.04762e+08	1.74697e+08	1.10295e+08	6.65371e+07	4.10627e+07	1.81664e+08	1.36658e+08	8.65635e+07	8.25477e+07	9.16268e+07	3.83219e+08	260331941	3.34469e+08	1.69722e+08	2.0138e+08	1.35077e+08	1.81324e+08	2.30115e+08	1.69377e+08	1.70264e+08	1.87439e+08	1.51193e+08	2.22036e+08	1.18284e+08	9.39636e+07	2.28228e+08	9.264e+07	1.19967e+08	5.85113e+07	6.46241e+07	2.2407e+08	165833389	1.78351e+08	6.83558e+07	1.03497e+08	7.6995e+07	8.66235e+07	1.06975e+08	7.35332e+07	3.04768e+07	4.92789e+07	6.25438e+07	5.5243e+07	2.58862e+07	1.664e+07
Q3SYU2	Elongation factor 2	EEF2	19	160.54	1.06139e+08	1.06238e+08	6.01504e+07	2.91093e+07	3.04036e+07	2.76992e+08	9.50301e+07	8.93162e+07	5.83794e+07	5.76537e+07	5.51346e+08	1.83691e+08	1.56555e+08	7.48028e+07	9.7387e+07	3.4324e+08	1.00319e+08	1.36432e+08	8.73313e+07	1.03522e+08	1.23261e+08	107502296	9.49944e+07	3.03837e+07	3.31203e+07	1.77859e+08	6.23327e+07	6.13601e+07	3.63449e+07	4.0912e+07	2.50976e+08	1.33734e+08	1.42945e+08	1.87043e+07	3.8224e+07	1.74123e+08	5.97937e+07	7.26994e+07	2.31109e+07	1.78123e+07	6.68913e+07	6.0093e+07	4.33968e+07	1.24077e+07	9.19578e+06
F1MEW5	Fibulin 7	FBLN7	18	1098.89	9.08343e+08	4.71972e+08	2.75942e+08	1.82267e+08	2.86302e+08	7.62849e+08	4.08522e+08	2.87561e+08	1.92559e+08	1.68671e+08	1.10901e+09	3.11881e+08	2.43191e+08	1.70813e+08	1.48146e+08	8.15368e+08	3.17651e+08	2.73925e+08	1.47729e+08	1.11486e+08	1014186523	3.19071e+08	1.74317e+08	7.26978e+07	9.2575e+07	6.33691e+08	3.12996e+08	2.09471e+08	1.18298e+08	1.22119e+08	1.26467e+09	3.4349e+08	1.82149e+08	7.94055e+07	7.08186e+07	6.79851e+08	2.33087e+08	120489874	9.21204e+07	5.37906e+07	4.37962e+08	2.02433e+08	1.0943e+08	9.46457e+07	9.3029e+07
P04272	Annexin A2	ANXA2	18	732.6	1.90802e+07	4.15634e+07	6.93567e+07	95910902	7.91521e+07	1.7387e+08	1.20374e+08	9.54805e+07	9.2768e+07	8.64792e+07	1.0384e+08	2.04306e+08	2.14226e+08	1.71717e+08	8.72114e+07	1.824e+08	2.20399e+08	1.96712e+08	1.72247e+08	1.53141e+08	1.84855e+07	7.6919e+07	1.03926e+08	1.41696e+08	1.48371e+08	1.86101e+08	1.60551e+08	1.47136e+08	1.33046e+08	1.29122e+08	1.28053e+07	1.39704e+08	135947994	1.39832e+08	1.55721e+08	1.88165e+08	1.49976e+08	1.20215e+08	2.04972e+08	1.21005e+08	1.28204e+07	2.4322e+07	4.44737e+07	6.61982e+07	4.93858e+07
P81187	Complement factor B	CFB	18	319.45			7.01497e+06		9.58523e+06	14200765		1.85401e+07			1.64809e+08	184996789	2.01226e+08	1.92996e+08	1.88741e+08	1.01917e+08	1.09998e+08	1.19175e+08	2.01418e+08	1.86466e+08	6.29536e+06	1.14196e+07	267275	267477	237564	2.91183e+06	5.99942e+06		124642	990013	7.50995e+07	1.17844e+08	1.38844e+08	1.51159e+08	2.01521e+08	1.4754e+08	1.6208e+08	1.00084e+08	152655033	8.47104e+07	74971.7	4.024e+06	6.48357e+06		683558
Q95L54	Annexin A8	ANXA8	18	272.33	2.43499e+07	3.69022e+07	3.29944e+07	1.83857e+07	2.45412e+07	7.57226e+07	4.81228e+07	5.68917e+07	3.83015e+07	6.06981e+07	2.77947e+08	9.02755e+07	1.46528e+08	5.31629e+07	5.04285e+07	1.22757e+08	1.24734e+08	194292938	9.77486e+07	1.25468e+08	3.11548e+07	5.59482e+07	75743974	5.53916e+07	5.21738e+07	6.83305e+07	3.71942e+07	1.1766e+08	4.58534e+07	4.4582e+07	6.50868e+07	7.26652e+07	7.76109e+07	1.41319e+07	2.18633e+07	8.87956e+07	2.8895e+07	6.36742e+07	6.90895e+07	3.2309e+07	3.15481e+07	4.48231e+07	3.78691e+07	1.56259e+07	1.46235e+07
E1BG25	Melanotransferrin	MFI2	17	92.46	4.93663e+07	4.80689e+07	3.57902e+07	3.28066e+07	6.72086e+07	84282610	5.84058e+07	4.22447e+07	4.12432e+07	4.74174e+07	4.67966e+07	3.24044e+07	8.54356e+07	7.57916e+07	8.36741e+07	65338888	4.61486e+07	63206216	7.13502e+07	8.73066e+07	4.65974e+07	3.18784e+07	4.16784e+07	2.91405e+07	3.82399e+07	7.82765e+07	3.60045e+07	4.68204e+07	2.60793e+07	4.38435e+07	3.23746e+07	2.59938e+07	3.80125e+07	1.95612e+07	3.1448e+07	5.0002e+07	2.31587e+07	1.64918e+07	3.25571e+07	1.88136e+07	3.61763e+07	34820240	1.98528e+07	1.65036e+07	1.72337e+07
F1N1C7	AE binding protein 1	AEBP1	17	327.39	5.96881e+08	4.47253e+08	3.64256e+08	3.27466e+08	3.94471e+08	5.73988e+08	4.02902e+08	3.78282e+08	3.25866e+08	3.72829e+08	378287179	1.67305e+08	53662183	6.46995e+07	8.02316e+07	3.79028e+08	2.00193e+08	1.25779e+08	7.38653e+07	1.10892e+08	5.22397e+08	2.22422e+08	1.23233e+08	1.13686e+08	1.04363e+08	4.11698e+08	2.60681e+08	6.20337e+07	8.41376e+07	8.12225e+07	3.08576e+08	138124573	4.86556e+07	1.12211e+07	3.64904e+07	2.02828e+08	1.12567e+08	5.7872e+07	2.25303e+07	3.0601e+07	2.67012e+08	2.31952e+08	1.78165e+08	1.96211e+08	1.46067e+08
G3X7D2	Chitinase-3-like protein 1	CHI3L1	17	1641.28	1.4241e+08	5.65017e+07	2.85374e+07	9.06606e+06	6.88049e+06	2.42825e+08	8.1104e+07	2.49314e+07	8.85117e+06	5.78199e+06	1.79842e+09	4.24657e+09	7081210206	5.41996e+09	4.53516e+09	1.41798e+09	2.22621e+09	3.2828e+09	3.76827e+09	3.04782e+09	2.10357e+08	6.52022e+07	4.5268e+07	1.71536e+07	1.23521e+07	1.48908e+08	6.57446e+07	2.33385e+07	3.03128e+07	5.34708e+06	502669222	6.98841e+08	1.28603e+09	1.3383e+09	2.03409e+09	4.83252e+08	9.66759e+08	9.25377e+08	1.32437e+09	7.12458e+08	1.31e+08	4.95902e+07	2.52238e+07	1.79717e+07	8.76733e+06
Q58D84	Follistatin-related protein 1	FSTL1	17	977.83	2.68303e+08	3.63249e+08	2.73438e+08	3.12409e+08	4.41169e+08	5.62691e+08	4.47752e+08	3.34331e+08	3.2057e+08	3.84374e+08	2.89469e+08	3.18621e+08	5.53838e+08	6.80111e+08	6.9477e+08	3.54384e+08	4.18374e+08	4.48376e+08	6.80391e+08	691147986	5.15877e+08	4.64077e+08	4.24577e+08	4.02722e+08	5.10826e+08	6.95755e+08	7.01942e+08	5.50017e+08	5.1597e+08	6.25683e+08	2.81314e+08	2.67932e+08	352995126	4.27053e+08	8.98226e+08	2.94131e+08	3.12409e+08	4.01098e+08	6.18689e+08	4.49867e+08	1.48363e+08	1.81747e+08	1.67374e+08	1.68163e+08	1.1718e+08
A6QLL8	Fructose-bisphosphate aldolase	ALDOA	16	398.9	6.22821e+07	1.79661e+08	1.13612e+08	3.13531e+07	1.75269e+07	1.04766e+08	4.05624e+07	9.79295e+07	5.26279e+07	5.71442e+07	5.52771e+08	2.08868e+08	2.18172e+08	1.10205e+08	1.10694e+08	1.16081e+08	1.05992e+08	1.93748e+08	9.98976e+07	1.07413e+08	9.49386e+07	2.62814e+08	3.03929e+08	7.07671e+07	7.25805e+07	1.08796e+08	4.94776e+07	1.2179e+08	5.52914e+07	5.13067e+07	3.3637e+08	2.20851e+08	1.80509e+08	3.01868e+07	6.52747e+07	9.64299e+07	2.98704e+07	8.69366e+07	4.99549e+07	4.31801e+07	5.97774e+07	1.28578e+08	7.8853e+07	1.60224e+07	9.94021e+06
F1MF56	Matrix metalloproteinase	MMP9	16	45.07												3.50574e+06	40664419	9.82108e+07	1.23159e+08	319239	5.44301e+06	3.13678e+07	1.0572e+08	1.66187e+08	607602		466095			1739668	2.74598e+06	1.84822e+06				123717	356965			328464			2.24076e+06	6.49469e+06		840196	116937	101727	61685.5
F1MZ40	Growth arrest specific 6	GAS6	16	54.94	3.42371e+07	5.56843e+07	4.22991e+07	80900805	131160408	1.08614e+07	8.0024e+07	9.01738e+07	1.10845e+08	1.41972e+08	261783	3.77097e+06	5.20208e+07	9.8422e+07	9.98846e+07		4.12671e+06	2.81055e+07	7.87314e+07	9.24259e+07	1.91413e+07	1.4147e+07	2.09715e+07	1.0927e+07	2.82619e+07	2.30069e+06	1.49312e+07	2.14484e+07	2.16639e+07	1.34755e+07	4.20749e+06	1.83556e+06	1.31226e+07	2.01886e+07	4.50842e+07	4.11784e+06	1.77563e+07	1.46366e+07	3.32924e+07	3.12861e+07	4.38264e+07	5.06668e+07	4.57315e+07	6.6003e+07	7.67071e+07
P17697	Clusterin	CLU	16	832.93	2.58894e+08	2.11164e+08	2.02217e+08	1.78396e+08	3.23828e+08	2.15196e+08	1.31769e+08	1.54049e+08	1.44535e+08	1.93589e+08	3.95865e+08	4.85412e+08	6.32364e+08	5.24472e+08	5.05278e+08	2.02793e+08	2.49099e+08	2.60175e+08	2.95466e+08	3.39437e+08	2.30543e+08	1.6e+08	1.55623e+08	1.06647e+08	1.24265e+08	1.12377e+08	6.59808e+07	8.45721e+07	5.78954e+07	7.6959e+07	2.19936e+08	2.47146e+08	2.52779e+08	1.83503e+08	2.65574e+08	1.47921e+08	1.31212e+08	1.08668e+08	1.909e+08	8.07006e+07	2.1796e+08	2.09366e+08	1.34827e+08	1.27383e+08	1.30675e+08
E1BFC8	Lysyl oxidase like 3	LOXL3	15	184.46	4.13395e+07	2.51591e+07	1.607e+07	2.61253e+07	2.96808e+07	5.60697e+07	4.27576e+07	3.4497e+07	2.18043e+07	26716392	5.08033e+07	3.6325e+07	2.56157e+07	2.67386e+07	2.31758e+07	5.67983e+07	4.34344e+07	4.11804e+07	3.25482e+07	2.91563e+07	7.34124e+07	6.20432e+07	5.71877e+07	6.58122e+07	8.38413e+07	9.28954e+07	8.20676e+07	7.65315e+07	6.86081e+07	6.86241e+07	5.72897e+07	3.56367e+07	2.62594e+07	1.96971e+07	4.4852e+07	7.6477e+07	4.60488e+07	3.67381e+07	5.00798e+07	3.35853e+07	4.16029e+07	4.2976e+07	2.48249e+07	2.56487e+07	16606486
E1BPX2	EGF like repeats and discoidin domains 3	EDIL3	15	186.69	1.59351e+08	2.59163e+08	2.35573e+08	2.78437e+08	455615804	4.5402e+07	1.13116e+08	1.37095e+08	1.74621e+08	2.32315e+08	48425945	3.04463e+07	3.80559e+07	3.4711e+07	4.34617e+07	3.08573e+07	2.36232e+07	3.37654e+07	3.27097e+07	5.37932e+07	9.73179e+07	82915161	8.58619e+07	8.01622e+07	9.95222e+07	3.3044e+07	4.62128e+07	8.02359e+07	5.29567e+07	6.93521e+07	6.10667e+07	2.7487e+07	2.59213e+07	1.958e+07	3.235e+07	2.37274e+07	2.04969e+07	2.20463e+07	3.37088e+07	1.93996e+07	1.34881e+08	2.51642e+08	1.95341e+08	2.11089e+08	1.75877e+08
F1N6Y1	Glucosidase II alpha subunit	GANAB	15	71.3	2.62398e+07	3.71222e+07	1.34611e+07	7.90244e+06	6.94999e+06	1.86381e+07	6.90356e+06	8.7852e+06	7.78151e+06	1.03876e+07	1.25494e+08	4.90957e+07	2.56562e+07	1.75211e+07	3163958	2.73949e+07	2.36238e+07	1.7584e+07	9.44998e+06	9.51428e+06	1.51479e+07	3.31625e+07	2.43438e+07	7.85646e+06	4.06641e+06	2.94005e+07	2.25967e+06	1.21552e+07	2.84222e+06	1.92405e+06	6.73986e+07	4.36976e+07	1.32669e+07	5291993	6.32054e+06	1.21211e+07	4.84655e+06	6.49743e+06	6.40255e+06	2.78902e+06	1.93016e+07	2.34689e+07	1.09561e+07	5.22278e+06	3.81227e+06
P24627	Lactotransferrin	LTF	15	103.75	95077149	56172296	2.81834e+07	2.31715e+07	3.70752e+07	9.62694e+07	4.82945e+07	2.85086e+07	2.67332e+07	2.86497e+07	156222590	7.62454e+07	3.99194e+07	3.22428e+07	32976278	1.31883e+08	7.58966e+07	37625777	3.04642e+07	2.2137e+07	110998502	5.83194e+07	2.51373e+07	2.76667e+07	2.45752e+07	1.18227e+08	7.01026e+07	5.37966e+07	2.70073e+07	3.03043e+07	1.32121e+08	6.37362e+07	3.13054e+07	3.00107e+07	2.72858e+07	9.79772e+07	5.09124e+07	2.79509e+07	37491500	2.12126e+07	1.92e+07	2.39034e+07	1.45144e+07	15830628	16720243
Q08DP0	Phosphoglucomutase-1	PGM1	15	78.31	1.23529e+07	1.74135e+07	1.25693e+07	2.45476e+06	1.93046e+06	2.3549e+06	988811	3.21928e+06	986352	2.09394e+06	1.20734e+08	2.73578e+07	2.88696e+07	1.04396e+07	7.74049e+06	8.08257e+06	1.03485e+07	2.33565e+07	7.32752e+06	4.1912e+06	1.37076e+07	2.51001e+07	3.42464e+07	1.711e+06	1.7536e+07	1.01979e+07	2.01767e+06	1.5646e+07	3.11892e+06	9.39615e+06	6.09265e+07	2.10338e+07	1.83754e+07	1.03245e+06	2.27967e+06	1.94714e+06	1.31615e+06	1.03707e+07	1.51255e+06	1.18223e+06	3.28039e+07	3.59875e+07	1.52929e+07	1.39482e+06	771757
Q95M18	Endoplasmin	HSP90B1	15	140.49	3.80719e+07	3.65175e+07	1.97393e+07	1.40571e+07	9.12218e+06	4.07188e+07	1.35664e+07	1.62953e+07	1.24668e+07	1.73073e+07	2.93576e+08	1.12542e+08	8.01118e+07	3.72572e+07	2.10741e+07	5.76372e+07	4.00142e+07	3.13985e+07	1.83845e+07	1.52875e+07	4.33508e+07	5.78661e+07	3.46233e+07	1.03298e+07	8.46013e+06	6.27479e+07	1.29557e+07	1.52385e+07	6.77843e+06	6.82062e+06	1.26227e+08	4.88624e+07	2.17392e+07	6.07491e+06	1.01471e+07	2.72752e+07	8.39888e+06	1.24743e+07	1.0478e+07	4.55181e+06	4.76051e+07	4.39947e+07	1.40401e+07	6.14179e+06	5.37965e+06
G3MZI7	Collagen type V alpha 1 chain	COL5A1	14	258.86	1.76005e+08	1.17502e+08	1.28525e+08	8.30728e+07	2.02391e+08	2.35683e+08	1.62986e+08	2.06415e+08	1.35921e+08	1.19436e+08	7.46082e+07	3.3588e+07	1.10127e+08	8.39309e+07	1.5024e+08	1.28724e+08	7.0509e+07	1.37766e+08	1.20739e+08	1.36199e+08	1.38562e+08	3.10955e+07	6.57995e+07	3.47682e+07	9.025e+07	1.31726e+08	6.98816e+07	9.51969e+07	4.56822e+07	7.42591e+07	8.53969e+07	1.57466e+07	4.21963e+07	1.55259e+07	2.91719e+07	1.11576e+08	3.65269e+07	2.38905e+07	2.4341e+07	1.96898e+07	6.67095e+07	3.81619e+07	4.63711e+07	3.44049e+07	4.08299e+07
P21809	Biglycan	BGN	14	1310.88	6.10547e+08	7.85498e+08	5.91356e+08	652770415	1126257949	1.11343e+09	1.0397e+09	7.98334e+08	8.58478e+08	8.4099e+08	6.34794e+08	4.1639e+08	5.32752e+08	6.9723e+08	8.65802e+08	8.84598e+08	744770510	7.88578e+08	840680103	1.15356e+09	6.92695e+08	5.19726e+08	5.17458e+08	4.24037e+08	5.72919e+08	1.05567e+09	1069507199	1.00025e+09	6.68471e+08	871606845	5.24578e+08	4.24611e+08	4.92714e+08	4.24467e+08	7.41091e+08	7.61833e+08	6.81015e+08	618587142	7.12267e+08	4.58166e+08	7.77389e+08	9.70081e+08	6.35311e+08	6.11784e+08	6.3377e+08
P62261	14-3-3 protein epsilon	YWHAE	14	165.18	6.65493e+07	1.32027e+08	6.6289e+07	1.45768e+07	1.23386e+07	6.05549e+07	2.29019e+07	4.88936e+07	2.95733e+07	2.52914e+07	3.1368e+08	1.23815e+08	1.91081e+08	6.34258e+07	7.26717e+07	8.00654e+07	7.26432e+07	1.22706e+08	5.35476e+07	6.48752e+07	8.49515e+07	1.59856e+08	1.78667e+08	3.72933e+07	4.51104e+07	6.27362e+07	3.0261e+07	1.02957e+08	3.04743e+07	2.56864e+07	2.49191e+08	1.22428e+08	1.90383e+08	3.23513e+07	5.42909e+07	5.23258e+07	3.05622e+07	6.63008e+07	4.4057e+07	1.89594e+07	5.80012e+07	1.14261e+08	3.72379e+07	5.93243e+06	6.24195e+06
Q2HJB6	Procollagen C-endopeptidase enhancer	PCOLCE	14	333.54	3.51522e+08	1.01337e+08	3.259e+07	2.87103e+07	4.63112e+07	4.44659e+08	1.05354e+08	3.0494e+07	3.11545e+07	2.87537e+07	3.45861e+08	7.30738e+07	3.45587e+07	2.68411e+07	2.41869e+07	4.07964e+08	8.98722e+07	3.2238e+07	2.69468e+07	2.33671e+07	2.45323e+08	3.66927e+07	1.78233e+07	1.96721e+07	1.14026e+07	3.24345e+08	6.51334e+07	2.49414e+07	1.39859e+07	1.35764e+07	3.16246e+08	5.21291e+07	1.3812e+07	1.35888e+07	7.26205e+06	3.5021e+08	5.32342e+07	1.41768e+07	1.54445e+07	4.18537e+06	1.50091e+08	3.71534e+07	1.25691e+07	1.80726e+07	1.00231e+07
Q5E956	Triosephosphate isomerase	TPI1	14	703.28	3.86447e+08	4.89671e+08	2.49251e+08	5.29472e+07	2.4881e+07	2.02364e+08	1.1137e+08	2.11652e+08	9.81491e+07	7.46002e+07	1.45494e+09	4.2289e+08	3.90743e+08	1.68019e+08	1.75212e+08	267547383	2.25528e+08	3.44118e+08	1.59427e+08	1.52915e+08	4.21756e+08	5.61318e+08	5.77937e+08	1.03499e+08	1.18353e+08	2.06872e+08	9.80054e+07	2.53146e+08	8.55669e+07	6.79576e+07	9.54329e+08	3.71038e+08	3.4638e+08	5.34567e+07	1.05261e+08	1.53375e+08	6.54362e+07	2.59965e+08	6.63334e+07	4.36145e+07	2.16525e+08	2.63477e+08	1.17928e+08	2.17859e+07	1.3929e+07
Q9GKR3	Vascular cell adhesion molecule-1 7D variant	VCAM1	14	90.65	840039	3.8905e+06	890933	408068	345878	3.10135e+06	607900	1.10245e+06			1.00343e+08	7.50426e+07	8.59821e+07	1.00723e+08	9.07134e+07	5.66146e+07	2.64539e+07	3.56297e+07	6.44748e+07	8.92682e+07	2.49006e+06	2.77932e+06	1.2695e+06	1.69952e+06	954507		4.92431e+06	4.50191e+06	2.49479e+06	2.66251e+06	7593793	1.10876e+07			277902	4.57328e+06		548261	3.54543e+06	1.13649e+06	960703	2.19686e+06	377655	435698	891122
Q9GLX9	Spondin-1	SPON1	14	247.14	4.05839e+07	2.61028e+07	2.39783e+07	3.98671e+07	6.80235e+07	7.5482e+07	3.04459e+07	7.66607e+06	1.34858e+07	1.77436e+07	2.47574e+07	8.97171e+06	4.631e+06	1.42853e+06	2.49354e+06	6.97634e+07	1.82386e+07	4.44587e+06	2.48932e+06	1.40229e+06	6.03896e+07	5.21627e+07	6.22072e+07	5.63452e+07	8.04063e+07	3.15693e+08	2.64829e+08	2.1396e+08	1.41325e+08	1.76366e+08	3.78765e+07	8.59415e+07	1.21128e+08	9.89166e+07	1.29411e+08	1.74102e+08	1.61296e+08	1.06853e+08	1.75942e+08	9.29909e+07	1.8477e+07	7.8101e+06	6.4047e+06	9.80667e+06	1.11931e+07
A5D7J6	CALR protein	CALR	13	245.69	1.20786e+08	1.76634e+08	6.22794e+07	26095228	1.94756e+07	1.23248e+08	2.11168e+07	4.18327e+07	2.74054e+07	3.78427e+07	833795042	358542614	1.80155e+08	6.52662e+07	5.56568e+07	1.80106e+08	1.25302e+08	1.31437e+08	6.41821e+07	7.63688e+07	139220601	2.28074e+08	1.37532e+08	3.89919e+07	3.14268e+07	1.75851e+08	1.75708e+07	5.50199e+07	2.66397e+07	1.99617e+07	458954208	3.1913e+08	1.21698e+08	2.11023e+07	2.93293e+07	1.13715e+08	3.02786e+07	5.54131e+07	2.8936e+07	1.30867e+07	1.18965e+08	1.49395e+08	5.31838e+07	2.19104e+07	1.35514e+07
A7Z014	TKT protein	TKT	13	162.06	4.69881e+07	7.36384e+07	3.41875e+07	5.01276e+06	5.33779e+06	3.71679e+07	1.44751e+07	2.24414e+07	1.01317e+07	1.21194e+07	2.3522e+08	7.57717e+07	8.55294e+07	3.21304e+07	1.92234e+07	3.40982e+07	4.59077e+07	8.30549e+07	3.22301e+07	2.99762e+07	4.56086e+07	7.33201e+07	7.39151e+07	8.43502e+06	6.52376e+06	3.13883e+07	9.44762e+06	4.48351e+07	8.4372e+06	4.79546e+06	1.53104e+08	6.59777e+07	88796313	1.16588e+07	1.73439e+07	3.40985e+07	1.14751e+07	3.19266e+07	1.79569e+07	1.334e+07	2.88679e+07	4.42132e+07	2.05047e+07	2.09254e+06	1.92568e+06
E1B9J9	Collagen type XVI alpha 1 chain	COL16A1	13	525.98	634184967	2.47434e+08	1.49364e+08	1.26695e+08	2.19339e+08	6.12452e+08	2.22595e+08	1.48723e+08	1.22798e+08	1.11767e+08	5.14585e+08	6.53023e+07	6.15939e+07	5.08085e+07	6.68024e+07	5.53291e+08	1.28318e+08	5.97404e+07	5.61376e+07	4.62444e+07	5.75719e+08	9.20304e+07	5.74612e+07	2.4425e+07	2.44331e+07	3.98753e+08	1.08889e+08	6.43801e+07	2.32921e+07	2.82875e+07	4.64806e+08	8.37058e+07	2.6736e+07	1.3747e+07	1.6843e+07	5.10934e+08	1.02063e+08	2.90418e+07	2.51275e+07	1.58762e+07	4.22159e+08	1.38493e+08	8.23753e+07	7.74006e+07	6.43579e+07
F1MD95	Calsyntenin 1	CLSTN1	13	56.13	3.08654e+07	5.1145e+07	2.75627e+07	3.61213e+07	5.73205e+07	5.33162e+07	3.80261e+07	3.18088e+07	3.49911e+07	4.16012e+07	1.00957e+07	1.0948e+07	11646448	7.74466e+06	8.53842e+06	2.1293e+07	1.25992e+07	1.07579e+07	1.2629e+07	1.07182e+07	9.20982e+07	9.19779e+07	7.16673e+07	6.16558e+07	7.55843e+07	5.1896e+07	5.4926e+07	4.71754e+07	4.25707e+07	6.5742e+07	3.78355e+07	2.07154e+07	2.32297e+07	2.14583e+07	4.3417e+07	1.95123e+07	11862268	1.13464e+07	3.01928e+07	3.08433e+07	2.08242e+07	3.62208e+07	2.18572e+07	2.28234e+07	1.84546e+07
F1MPE1	CD109 molecule	CD109	13	62.45	3.3347e+07	2.92441e+07	1.9346e+07	2.19453e+07	3.94536e+07	6.3312e+07	5.22581e+07	2.42622e+07	2.98492e+07	3.32243e+07	4.21508e+07	10553674	1.78989e+07	1.33108e+07	1.92289e+07	4.05359e+07	3.08552e+07	5.42944e+07	2.45859e+07	5.12715e+07	7.1227e+07	6.20958e+07	5.94455e+07	4.00379e+07	59449192	1.37227e+08	8.43021e+07	9.2192e+07	4.53194e+07	6.52198e+07	5.7988e+07	3.79501e+07	5.27355e+07	28890577	4.91993e+07	7.47722e+07	4.94367e+07	3.90996e+07	7.262e+07	3.74646e+07	3.28208e+07	3.09668e+07	1.3069e+07	1.44262e+07	1.92196e+07
O18739	Connective tissue growth factor	CTGF	13	335.98	285357	7.08066e+06	2.33766e+06	198045	1.49708e+06	1.06688e+07	1.17968e+06	676020	1.59241e+06	2.78174e+06	3.90654e+07	1.12109e+07	2.36132e+06	1.82635e+06	2.27186e+06	1.05047e+07	1.04535e+06	1.21219e+06	1.68562e+06	2.89478e+06	302751821	3.16058e+08	2.66463e+08	2.48762e+08	3.78249e+08	2.76414e+08	1.43514e+08	2.65312e+08	2.70078e+08	4.12837e+08	9.61874e+08	3.69068e+08	3.00105e+08	2.36503e+08	4.89464e+08	1.92362e+08	1.30017e+08	1.48006e+08	2.09605e+08	2.24462e+08	1.76345e+06	3.04641e+07	1.21753e+07	4.24137e+06	2.90919e+06
Q27965	Heat shock 70 kDa protein 1B	HSPA1B	13	265.7	24171836	2.66799e+07	1.33324e+07	3.76247e+06	6.93619e+06	2.62183e+07	1.01242e+07	1.64202e+07	6.76484e+06	7.40875e+06	89408316	3.58351e+07	3.88874e+07	7.66374e+06	1.02938e+07	4.05427e+07	2.28167e+07	2.39631e+07	1.16626e+07	1.32695e+07	1.38089e+07	1.53032e+07	3.59039e+07	6.51958e+06	3.18723e+06	2.30885e+07	8.70857e+06	1.49745e+07	8.21004e+06	3.42264e+06	4.55917e+07	2.19866e+07	2.54861e+07	4.42028e+06	4.52629e+06	2.23117e+07	6.18714e+06	8.81686e+06	3.70934e+06	772312	1.15538e+07	1.08171e+07	1.24636e+07	4.15995e+06	804851
A0JNE0	SPARC related modular calcium binding 1	SMOC1	12	241.7	1.87855e+08	1.66441e+08	1.85894e+08	2.15136e+08	3.38105e+08	2.1862e+08	1.77003e+08	1.64302e+08	1.82167e+08	2.2362e+08	1.27153e+08	7.5848e+07	8.78186e+07	9.28861e+07	7.13006e+07	1.36006e+08	1.01031e+08	8.29668e+07	6.6679e+07	7.00992e+07	2.02698e+08	8.3073e+07	7.51207e+07	8.60326e+07	1.0984e+08	1.4504e+08	1.22534e+08	7.97735e+07	8.42746e+07	8.50511e+07	1.67203e+08	6.61364e+07	6.01494e+07	5.29365e+07	7.11324e+07	1.44076e+08	6.80937e+07	2.245e+07	8.16547e+07	3.25645e+07	1.16671e+08	9.06953e+07	9.21768e+07	1.18845e+08	1.06201e+08
E1BLC2	Histone H4	HIST1H4D	12	1231.55	4.6412e+08	5.27494e+08	3.13429e+08	1.7606e+08	3.06153e+08	9.8636e+08	1.13484e+09	5.40121e+08	6.97891e+08	3.91342e+08	9.18535e+08	9.81606e+08	8.38081e+08	5.57964e+08	4.94121e+08	1.20636e+09	1.83936e+09	1.84574e+09	1.32491e+09	5.81995e+08	5.15344e+08	5.68822e+08	3.36568e+08	2.22091e+08	1.8359e+08	6.68378e+08	7.68459e+08	7.43936e+08	4.25332e+08	2.71862e+08	642002264	7.32723e+08	9.23861e+08	5.98925e+08	7.83144e+08	1.32512e+09	1.65467e+09	749660044	1.70181e+09	5.18876e+08	2.72331e+08	4.23297e+08	1.97214e+08	1.83059e+08	1.71191e+08
F1N211	Xylosyltransferase 1	XYLT1	12	425.95	1.11863e+08	1.28442e+08	9.26789e+07	109495923	1.64745e+08	1.07678e+08	1.76059e+08	1.43831e+08	1.44693e+08	1.46657e+08	3.06171e+07	2.41154e+07	5.71477e+07	7.67882e+07	8.36287e+07	4.53764e+07	5.80326e+07	59113476	6.78184e+07	9.40716e+07	1.09498e+08	1.25734e+08	1.26814e+08	1.13837e+08	1.8737e+08	7.66147e+07	1.24216e+08	1.66145e+08	1.31247e+08	1.91483e+08	46091572	2.97189e+07	4.51252e+07	6.49982e+07	1.35544e+08	2.95055e+07	3.57755e+07	4.63221e+07	1.07502e+08	7.77172e+07	4.9047e+07	8.19593e+07	5.17365e+07	4.93733e+07	5.42285e+07
G3X6K8	Haptoglobin	HP	12	42.85	1.86928e+07	1.34388e+07	4.13924e+06	5.9509e+06	1.56478e+07	1.86682e+07	1.37747e+07	5.3306e+06	3.68261e+06	6.8893e+06	1.32518e+07	8.10048e+06	3.21873e+07	1.87911e+08	3.28435e+08	2.10438e+07	7.98242e+06	3203603	1.04591e+07	6.50489e+07	1.59787e+07	7.46458e+06	2.70775e+06	2.99242e+06	3.99508e+06	1.21806e+07	6.83871e+06	1.10057e+07	4.12644e+06	5.03948e+06	8.20116e+06	4.60624e+06	6.45267e+06	9.12974e+06	1.22023e+07	1.54668e+07	1.05672e+07	3.40983e+06	1.97558e+07	4.72538e+06	8203659	7.94402e+06	1.98284e+06	1.957e+06	2.06935e+06
O02675	Dihydropyrimidinase-related protein 2	DPYSL2	12	213.26	1.01614e+09	1.34531e+08	1.30211e+09	8.7877e+07	9.57365e+08	1.48292e+09	1.47696e+07	1.22505e+09	3.63904e+08	5.29888e+08	1.08652e+09	7.05237e+07	8.77267e+08	2.51613e+07	3.94018e+08	1303368884	4.31565e+07	8.29304e+08	2.7148e+08	209713780	1.2886e+09	8.24283e+07	8.78296e+08	1.64087e+08	8.40533e+08	1.12376e+09	2.21036e+08	7.44693e+08	1.94004e+08	5.90468e+08	1.28762e+09	2.18604e+08	9.56337e+08	1.18525e+07	2.38327e+08	1.25123e+09	1.13593e+07	5.70636e+07	232066313	2.23041e+07	7.86936e+08	2.93986e+07	7.91827e+08	5.11248e+06	4.09169e+08
P31976	Ezrin	EZR	12	280.06	3.38827e+07	65673442	5.75061e+07	2.86001e+07	2.12263e+07	7.54948e+07	8.79628e+07	7.16059e+07	5.14709e+07	5.99e+07	1.54898e+08	1.04043e+08	1.03537e+08	7.37121e+07	5.36551e+07	3.73108e+07	5.19736e+07	8.32339e+07	7.0881e+07	4.93506e+07	1.18409e+08	1.20135e+08	1.2945e+08	8.65554e+07	8.85765e+07	1.00372e+08	6.17383e+07	7.58042e+07	5.65111e+07	5.93303e+07	9.78484e+07	7.71051e+07	8.69375e+07	5.14729e+07	7.77067e+07	1.78419e+07	3.97643e+07	7.6002e+07	5.85705e+07	3.29219e+07	2.275e+07	3.86931e+07	2.83672e+07	1.23679e+07	4791945
P79119	Epiphycan	EPYC	12	289.45	1.93158e+09	2.42258e+09	1.37452e+09	1.78226e+09	2.62047e+09	2.20994e+09	2.00556e+09	1.15284e+09	1.37253e+09	1.88628e+09	1.83699e+09	1.65475e+09	1.79633e+09	1.64316e+09	1.2984e+09	2297624650	1.99483e+09	1.32974e+09	1.80069e+09	1.97415e+09	2.02295e+09	1798702263	1.50645e+09	1.3147e+09	1.51785e+09	2208991046	1.97621e+09	2.28082e+09	1.76006e+09	1.99003e+09	1.83383e+09	1.66071e+09	2.04786e+09	1.81152e+09	2.18586e+09	2.42819e+09	1.78661e+09	1.29471e+09	2.73875e+09	1.4583e+09	1.19333e+09	1.61617e+09	8.63023e+08	9.51067e+08	9.93469e+08
P80311	Peptidyl-prolyl cis-trans isomerase B	PPIB	12	849.04	4.20078e+08	5.50034e+08	2.7366e+08	1.74673e+08	2.46284e+08	8.96764e+08	3.57421e+08	1.80066e+08	1.75614e+08	2.1519e+08	7.47227e+08	5.78357e+08	3.21004e+08	1.81165e+08	1.10269e+08	8.31468e+08	4.10898e+08	2.23958e+08	1.75564e+08	1.23973e+08	5.02082e+08	5.85991e+08	389679937	2.72591e+08	1.63771e+08	9.12487e+08	3.90354e+08	3.72718e+08	1.98458e+08	1.57859e+08	597982823	6.34316e+08	3.66288e+08	1.54396e+08	1.25714e+08	9.35839e+08	2.99493e+08	1.78421e+08	2.78241e+08	8.18556e+07	2.43239e+08	3.55687e+08	1.49034e+08	1.36281e+08	8.80897e+07
P98133	Fibrillin-1	FBN1	12	19.63	2.07763e+06	1.83191e+06	2.23765e+06	6294281	1.27843e+07	5.24591e+06	6.56001e+06	9.66417e+06	8.60645e+06	7.10588e+06	12401747	6.03069e+06	8653833	2.42307e+07	47768756	843967	5.30686e+06	12180439	3.28582e+07	2.86835e+07	811536	1.02324e+06	1.73485e+06	1.50335e+06	190098	3.06101e+06	3.99714e+06	4.78868e+06	4.23169e+06	613870	525612		2.02768e+06	784261	2.73143e+06	5.04585e+06	882057	1.90065e+06	2.83443e+06	4.80157e+06	2.34154e+06	2.45237e+06	1.35617e+06	4.41594e+06	4.54368e+06
Q05717	Insulin-like growth factor-binding protein 5	IGFBP5	12	212.51	4.81752e+07	7.68762e+07	8.27622e+07	8.51936e+07	1.34147e+08	1.13065e+08	9.56429e+07	1.12406e+08	1.45228e+08	1.60047e+08	3.12396e+08	3.77908e+08	3.75992e+08	4.11042e+08	4.6197e+08	4.6041e+08	4.09961e+08	3.2365e+08	3.18501e+08	3.17188e+08	2.06058e+07	8.15528e+07	4.7228e+07	4.04202e+07	6.76719e+07	1.69485e+07	5.0003e+07	5.98948e+07	4.86374e+07	5.71144e+07	9.12612e+06	8.69502e+06	8.35445e+06	3.49305e+06	4.49926e+06	2.8523e+07	2.45065e+07	9.18423e+06	1.41014e+07	1.86525e+07	7.37036e+07	8.44306e+07	6.92606e+07	7.3546e+07	6.26497e+07
Q3SZ62	Phosphoglycerate mutase 1	PGAM1	12	265.53	1.00968e+08	1.37374e+08	6.21306e+07	5.55261e+07	6.63819e+06	5.89346e+07	4.1521e+07	7.28033e+07	1.10102e+08	8.94056e+07	4.85299e+08	1.32268e+08	2.33376e+08	6.60344e+07	1.05934e+08	9.80007e+07	1.17935e+08	1.42269e+08	1.10288e+08	6.6134e+07	1.12702e+08	1.99011e+08	1.77578e+08	7.2142e+07	43223179	7.73815e+07	5.54743e+07	1.13822e+08	4.53095e+07	9.06334e+07	2.74251e+08	1.05122e+08	1.07372e+08	5.38784e+07	1.09742e+08	4.10169e+07	2.17521e+07	1.31555e+08	3.04488e+07	3.46998e+07	8.04431e+07	1.38955e+08	5.20029e+07	5.62312e+06	5.17271e+06
Q76LV2	Heat shock protein HSP 90-alpha	HSP90AA1	12	149.75	1.21345e+07	2.29367e+07	1.77247e+07	6.31366e+06	1.23732e+07	1.70303e+07	7.49883e+06	1.56197e+07	8.35669e+06	1.34209e+07	2.10031e+08	5.92192e+07	5.3472e+07	2.38617e+07	1.32794e+07	2.83005e+07	2.26233e+07	4.34277e+07	1.33037e+07	1.76437e+07	1.1348e+07	2.41632e+07	3.98545e+07	8.03796e+06	8.33345e+06	2.09249e+07	4.39674e+06	2.36183e+07	7.65778e+06	5.80893e+06	7.10687e+07	4.53116e+07	3.95547e+07	1.23363e+07	9.09457e+06	1.29824e+07	6.57021e+06	2.49968e+07	3.0556e+07	6636133	1.78239e+07	4.04693e+07	1.31279e+07	6.64789e+06	7.19525e+06
A7MB70	Semaphorin-3C	SEMA3C	11	76.31	7.48742e+06	1.72054e+07	2.16e+07	2.11376e+07	28657947	43262835	5.80478e+07	2.10973e+07	1.62281e+07	3.62853e+07	1.71024e+07	2.02853e+07	4.13512e+07	4.26642e+07	1.52868e+07	3.73799e+07	81863918	4.21077e+07	6.95062e+07	5.09169e+07	9748328	6.78376e+06	1.47253e+07	1.33975e+07	6.76911e+06	3.89737e+07	3.1355e+07	2.4012e+07	1.85837e+07	1.76095e+07	4.03092e+06	2.45162e+06	3.04187e+06	1.39411e+07	3.05283e+06	1.62557e+07	2.04079e+07	1.17725e+07	5.46926e+07	1.19145e+07	1.53264e+06	8.25639e+06	2.75014e+06	9.5297e+06	5877748
F1MER4	Vitrin	VIT	11	249.71	1.33896e+08	8.7747e+07	6.56401e+07	5.49079e+07	6.39987e+07	1.80251e+08	1.47773e+08	7.27405e+07	53405611	5.65854e+07	156553252	1.28998e+08	9.67543e+07	6.7021e+07	3.07867e+07	1.87275e+08	1.49381e+08	9.41739e+07	6.9342e+07	45443696	1.57113e+08	1.04559e+08	6.06937e+07	6.1653e+07	4.59647e+07	1.1282e+08	7.97129e+07	6.42212e+07	5.14117e+07	4.94552e+07	1.35453e+08	8.31253e+07	8.16031e+07	5.09676e+07	3.59791e+07	1.79766e+08	1.06738e+08	6.89148e+07	8.51691e+07	5.31707e+07	7.64946e+07	58198505	2.62021e+07	2.74226e+07	2.76884e+07
F1MJ12	Complement C1s subcomponent	C1S	11	269.69	7.91562e+06	11475882	7.30733e+06	951882		6.38727e+06	1.91184e+06	3.37275e+06	1.86452e+06	2.26205e+06	1.03079e+08	1.099e+08	1.7243e+08	1.89903e+08	1.66901e+08	53335620	6.9929e+07	78360459	1.22381e+08	1.51791e+08	1.35296e+07	16475387	11904957	3635663	4255957	9659675	4.57631e+06	204429	2.83641e+06	2.7415e+06	3.1914e+07	4.46382e+07	4.93542e+07	5.12257e+07	74995443	1.18054e+07	3.64799e+07	3.72453e+07	4.94603e+07	3.78948e+07	1.05575e+07	833254	3732124	869070	567383
F1MM32	Sulfhydryl oxidase	QSOX1	11	201.72	6.40992e+07	5.5729e+07	3.95317e+07	3.73767e+07	6.25089e+07	7.75515e+07	5.02598e+07	3.79998e+07	3.74667e+07	4.63298e+07	60960741	5.4563e+07	5.77359e+07	6.75407e+07	5.95228e+07	1.22888e+08	1.10071e+08	7.72938e+07	5.26545e+07	7.68998e+07	5.2604e+07	3.49509e+07	3.56176e+07	2.56212e+07	3.29272e+07	5.51754e+07	3.55755e+07	3.10788e+07	2.92454e+07	3.36289e+07	5.05584e+07	3.62016e+07	3.515e+07	2.76637e+07	4.03164e+07	1.15814e+08	6.55887e+07	3.30077e+07	4.98993e+07	3.42969e+07	2.7568e+07	2.57946e+07	1.9597e+07	1.99638e+07	1.86376e+07
F1MT97	Matrix metalloproteinase	MMP1	11	295.72	4.35798e+06	575966	345010	171280		1.98439e+07	6.89151e+06				2.81841e+08	4.74024e+08	492214916	3.94066e+08	2.62674e+08	2.15579e+08	3.55024e+08	4.27477e+08	4.88597e+08	462082142	931647	316556				2.9831e+06	1.30789e+06				4.17944e+07	1.20103e+07	1.84564e+07	1.3183e+07	11936242	2.59803e+07	2.65667e+07	1.79793e+07	1.14696e+07	3.05922e+06	1.04954e+07	2.37662e+06	882497	288144	151614
F1N3H1	Calumenin	CALU	11	89.67	8.35404e+07	1.43628e+08	66959671	2.66753e+07	2.76849e+07	101408016	3.63073e+07	5.48895e+07	3.30527e+07	3.3318e+07	4.18776e+08	2.10678e+08	9.8605e+07	4.11631e+07	3.22332e+07	1.37361e+08	9.94286e+07	1.0698e+08	4.47508e+07	4.11414e+07	9.04026e+07	1.68675e+08	1.2135e+08	3.94502e+07	3.00471e+07	1.23723e+08	3.47822e+07	4.51936e+07	3.58299e+07	2.08493e+07	2.56294e+08	1.95782e+08	7.12764e+07	2.76619e+07	2.65936e+07	1.26756e+08	3.97196e+07	4.33549e+07	2.61888e+07	1.2835e+07	6.56194e+07	9.68239e+07	4.71791e+07	2.0523e+07	1.23723e+07
F6R9Y9	Collagen type IX alpha 3 chain	COL9A3	11	1725.25	1.52956e+09	1.36586e+09	1.01777e+09	9.15346e+08	1.46737e+09	4.98837e+08	1.15649e+09	1.18251e+09	1.14304e+09	1.16149e+09	6.42467e+08	2.07361e+08	2.62031e+08	3.30928e+08	4.33696e+08	3.48078e+08	205318806	2.87012e+08	3.29704e+08	4.00983e+08	1942749998	1.903e+09	1.52288e+09	1.01796e+09	1.38051e+09	5.18329e+08	1.47752e+09	1.63936e+09	1.31487e+09	1.50832e+09	8.77951e+08	4.91277e+08	4.70104e+08	4.80674e+08	1.05387e+09	3.77779e+08	3.60859e+08	5.19617e+08	5.61045e+08	5.85365e+08	7.03023e+08	6.61682e+08	4.382e+08	4.72685e+08	4.51727e+08
G3N088	Mimecan	OGN	11	429.16	2.74295e+08	1.98548e+08	8.98143e+07	7.83476e+07	137624027	2.69952e+08	1.47829e+08	1.00645e+08	1.13146e+08	1.23655e+08	2.9595e+08	1.99662e+08	1.36008e+08	1.11992e+08	9.15619e+07	2.82943e+08	171030750	1.16644e+08	1.48361e+08	1.11972e+08	3.00033e+08	1.82237e+08	1.20222e+08	7.10751e+07	8.7234e+07	2.66898e+08	1.29204e+08	1.36771e+08	6.92746e+07	1.19322e+08	2.89665e+08	1.43738e+08	1.29441e+08	7.18727e+07	9.65652e+07	2.39419e+08	1.34611e+08	1.08156e+08	1.3834e+08	7.74704e+07	1.7049e+08	1.05551e+08	7.02115e+07	5.75796e+07	4.42458e+07
P13213	SPARC	SPARC	11	5142.67	8.91553e+09	6.4957e+09	4.21038e+09	5.28127e+09	8.16345e+09	8.92743e+09	9.99348e+09	7.03082e+09	6.91766e+09	7.1262e+09	3.91818e+09	1.62844e+09	3.68332e+09	4.06578e+09	3.58151e+09	3.83619e+09	3.02066e+09	3.69845e+09	4.02685e+09	4.02834e+09	2.42809e+10	2.10847e+10	2.00977e+10	1.64516e+10	2.19976e+10	1.31893e+10	2.12293e+10	2.56938e+10	2.05596e+10	2.34031e+10	1.01324e+10	4.00804e+09	6.17285e+09	6.34185e+09	1.26854e+10	4.78819e+09	5.03328e+09	8.17799e+09	1.29642e+10	1.12076e+10	6.98361e+09	5.68141e+09	3.15433e+09	3.08098e+09	2.6187e+09
P19858	L-lactate dehydrogenase A chain	LDHA	11	456.97	53350937	1.67004e+08	7.38774e+07	1.956e+07	1.30074e+07	4.71484e+07	3.58409e+07	7.02297e+07	4.32522e+07	4.51033e+07	3.83383e+08	1.72749e+08	2.32509e+08	103546703	1.17193e+08	8.27684e+07	1.32251e+08	2.37972e+08	1.40707e+08	1.41839e+08	7.79092e+07	1.88666e+08	2.06423e+08	4.47698e+07	4.03034e+07	6.03133e+07	4.48629e+07	9.82801e+07	3.79091e+07	4.06818e+07	2.08094e+08	9.5744e+07	8.3361e+07	1.07578e+07	3.1473e+07	3.70237e+07	2.54529e+07	7.45243e+07	3.35857e+07	2.0667e+07	6.57889e+07	1.35199e+08	5.10196e+07	1.1959e+07	1.0305e+07
P21793	Decorin	DCN	11	412.09	3.3976e+08	3.06676e+08	2.51008e+08	2.28875e+08	3.308e+08	4.46634e+08	3.21443e+08	285379948	2.50755e+08	2.63945e+08	3.63379e+08	2.13568e+08	2.20576e+08	2.13305e+08	1.93585e+08	3.36828e+08	2.32087e+08	2.7793e+08	2.48622e+08	2.73126e+08	291387462	1.76152e+08	1.65526e+08	1.08228e+08	1.36063e+08	3.93925e+08	3.68798e+08	2.9738e+08	2.0399e+08	270938788	2.7815e+08	1.57487e+08	1.8031e+08	1.31575e+08	1.91969e+08	3.5363e+08	3.15188e+08	2.30083e+08	2.68806e+08	2.09337e+08	1.85511e+08	1.47952e+08	1.11334e+08	9.16469e+07	6.70894e+07
Q28034	Glucosidase 2 subunit beta	PRKCSH	11	130.66	2.55212e+07	6.15556e+07	2.11997e+07	8.0554e+06	6.26186e+06	3.40894e+07	6.83082e+06	1.17858e+07	9.07001e+06	1.06075e+07	1.3946e+08	6.65345e+07	50178899	1.24491e+07	8.65139e+06	3.93902e+07	3.71539e+07	2.8142e+07	1.1547e+07	1.58348e+07	2.14915e+07	5.93122e+07	4.09083e+07	1.43894e+07	8.19916e+06	4.40552e+07	4.20283e+06	1.44337e+07	1.00488e+07	3.19165e+06	8.76573e+07	7.61353e+07	2.76213e+07	5.40358e+06	5.37876e+06	3.00587e+07	5.2593e+06	3.98371e+06	1.38735e+07	3.70325e+06	2.19545e+07	31942314	1.44127e+07	3.7924e+06	2.77887e+06
Q3ZBY4	Fructose-bisphosphate aldolase	ALDOC	11	89.17	1.42251e+07	32183444	1.33656e+07	134127	898440	6.3403e+06	895902	7.31601e+06	1.62104e+06	853952	1.09541e+08	2.83378e+07	1.82761e+07	4.97798e+06	4.24856e+06	1.11698e+07	7.44622e+06	1.23955e+07	1.88297e+06	2.35842e+06	1.99047e+07	5.15617e+07	4.7829e+07	4.38866e+06	3.42394e+06	1.81469e+07	2.39897e+06	9.56696e+06	4.79129e+06	7.17701e+06	6.90604e+07	3.29548e+07	18122718	2.11183e+06	4.1846e+06	2.65606e+06		7.84749e+06	703597	1.16722e+06	1.38723e+07	2.57889e+07	1.30799e+07	1.03828e+06	343072
A6H737	Lysyl oxidase homolog 2	LOXL2	10	264.5	3.51681e+07	5.31769e+07	5.91847e+07	6.80616e+07	1.13428e+08	61957009	100819526	1.0237e+08	9.08997e+07	1.04335e+08	3.73507e+07	3.42833e+07	3.89753e+07	3.60623e+07	4.8841e+07	5.06358e+07	52410562	5.64713e+07	58060725	6.67486e+07	3.71617e+07	4.65585e+07	7.03333e+07	5.09181e+07	85187847	3.83942e+07	47396573	71443481	5.93853e+07	85732373	3.92017e+07	2.97964e+07	3.79984e+07	2.59182e+07	3.84247e+07	3.89652e+07	2.73634e+07	2.60076e+07	3.98028e+07	3.37717e+07	4.0245e+07	4.96554e+07	4.93829e+07	4.93331e+07	4.28092e+07
F1MCK2	AHNAK nucleoprotein	AHNAK	10	79.02	2.72638e+07	3.49494e+07	1.78629e+07	6.42057e+06	7.65757e+06	2.23529e+07	1.3062e+07	10233166	9.88904e+06	9.31269e+06	92472978	2.68628e+07	3.43369e+07	1.18874e+07	1.2784e+07	3.20105e+07	2.90743e+07	2.11509e+07	1.62528e+07	2.57112e+07	2.0014e+07	3.27619e+07	4.30869e+07	1.06849e+07	8.81135e+06	3.77288e+07	9.64292e+06	4.08021e+07	8.74237e+06	9.71585e+06	4.50171e+07	3.49686e+07	4.32191e+07	6.34195e+06	1.19367e+07	3.00152e+07	9.06016e+06	2.13588e+07	1.704e+07	7.44001e+06	1.42778e+07	30299502	1.14875e+07	3.26281e+06	4248206
F1MUC5	Collagen type XV alpha 1 chain	COL15A1	10	202.46	5.35524e+07	3.03617e+07	18268862	2.7144e+07	3.65887e+07	5.69138e+07	6.94392e+07	3.37115e+07	3.94179e+07	42595442	4.35484e+07	3.96936e+07	9.31339e+07	7.7874e+07	94869612	5.75169e+07	6.67647e+07	5.60211e+07	1.01334e+08	9.37719e+07	6.48511e+07	2.83162e+07	1.89142e+07	1.82684e+07	1.72585e+07	4.13427e+07	3.3053e+07	3.09609e+07	1.71779e+07	1.89425e+07	2.41286e+07	1.60057e+07	2.47745e+07	2.64265e+07	30369644	3.86624e+07	4.67823e+07	3.60247e+07	6.44922e+07	3.63528e+07	4.92998e+07	4.08865e+07	2.14906e+07	2.35805e+07	2.18243e+07
P19120	Heat shock cognate 71 kDa protein	HSPA8	10	249.81	8.42509e+06	2.20348e+07	1.26419e+07	5.81533e+06	7.6934e+06	2.34628e+07	1.15312e+07	1.53004e+07	9.82545e+06	1.59476e+07	1.67884e+08	7.08621e+07	5.44101e+07	2.68522e+07	2.39754e+07	3.88099e+07	3.83781e+07	4.84985e+07	2.83178e+07	2.78857e+07	9.51994e+06	2.63815e+07	3.35774e+07	1.63151e+07	8.69545e+06	3.05877e+07	9.33996e+06	9.81227e+06	3.14007e+06	4.90833e+06	5.04202e+07	3.10884e+07	3.00095e+07	1.14871e+07	1.29519e+07	1.71088e+07	4.83092e+06	1.70215e+07	1.31136e+07	5.43003e+06	1.15741e+07	18895445	9.78778e+06	1.48907e+06	2.0061e+06
Q2HJ60	Heterogeneous nuclear ribonucleoproteins A2/B1	HNRNPA2B1	10	86.15	1.90051e+07	35068175	7.1667e+06	1.15771e+06	221528	2.03512e+07	3.992e+06	5.66842e+06	725449	2.86853e+06	1.72838e+08	4.89225e+07	4.22835e+07	3.75897e+06	1.07104e+07	4.69282e+07	1.31915e+07	2.75532e+07	911807	8.69522e+06	1.16915e+07	3.11863e+07	2.88951e+07	2.28137e+06	203752	4.11984e+07	2.1526e+06	20705121	1.83994e+06		8.89064e+07	4.26565e+07	2.73881e+07	564363	3.27213e+06	2.61563e+07	540286	1.44625e+07	1.40459e+06	879800	9.24128e+06	3.45427e+07	6.86467e+06	1.1239e+06	655705
A6QNL5	PDIA6 protein (Fragment)	PDIA6	9	236.4	3.76651e+07	7.18289e+07	2.15401e+07	6928738	3.56674e+06	3.69634e+07	6.54413e+06	1.91839e+07	1.1861e+07	9.08168e+06	195743775	1.00029e+08	5.14065e+07	1.67327e+07	9.12044e+06	4.09864e+07	5.19848e+07	4.27988e+07	19671077	1.81772e+07	3.52438e+07	1.03394e+08	77070043	1.61683e+07	6.30945e+06	4.41259e+07	5.14411e+06	1.94576e+07	1.29859e+07	5.55494e+06	1.15394e+08	1.07335e+08	2.84115e+07	5.05403e+06	3.14358e+06	2.5481e+07	1.05155e+07	1.12134e+07	8.50351e+06	3.84899e+06	3.11322e+07	5.72716e+07	1.79443e+07	4.44989e+06	2.42264e+06
E1B8K6	Uncharacterized protein	NCL	9	73.96	3.49519e+06	1.63082e+07	7.17556e+06	3.27625e+06	3.74781e+06	1.34494e+07	5.05521e+06	4.81106e+06	1.95449e+06	2.79802e+06	3.32858e+07	1.33435e+07	1.03271e+07	3.87305e+06	2191703	1.65571e+07	7.66875e+06	9.05544e+06	3.85821e+06	5.35843e+06	3.75002e+06	2.37527e+07	1.77628e+07	3.3857e+06	938963	1.89156e+07	2.45887e+06	1.33903e+07	3.09835e+06	1.08479e+06	2.09519e+07	2.08754e+07	1.21749e+07	1.91226e+06	1.69583e+06	2.17095e+07	2.33642e+06	3.94615e+06	4881695	4.08981e+06	6.11799e+06	2.25736e+07	9.31354e+06	2.22635e+06	1.35176e+06
E1BDF3	Matrilin 4	MATN4	9	601.35	3.66953e+07	4.07572e+07	3.18475e+07	2.51611e+07	5.43034e+07	5.56954e+07	4.04755e+07	33309199	2.66574e+07	2.86686e+07	4.70266e+07	3.99925e+07	7.46525e+07	8.23323e+07	6.49261e+07	4.64659e+07	5.5866e+07	8.29085e+07	90196417	7.37594e+07	4.99091e+07	2.59195e+07	2.21064e+07	1.78059e+07	2.67675e+07	3.32837e+07	2.37362e+07	2.9848e+07	1.52338e+07	1.98236e+07	4.29013e+07	3.03291e+07	3.08427e+07	2.65241e+07	4.27572e+07	4.17636e+07	3.12291e+07	3.18872e+07	5.79517e+07	3.64608e+07	2.40275e+07	1.85978e+07	1.17522e+07	8.60922e+06	1.0356e+07
F1MHR8	Uncharacterized protein	MATN2	9	35.29	1.21318e+07	1.25867e+07	6.69388e+06	6.23225e+06	6.76437e+06	2.82868e+07	2.08629e+07	1.82548e+07	9.159e+06	8.77721e+06	2.69464e+07	1.98381e+07	2.87307e+07	2.93234e+07	9.08359e+06	3.21707e+07	2.92933e+07	4.82025e+07	3.06132e+07	2.77932e+07	2.69091e+07	2.03983e+07	8.07581e+06	4.36684e+06	8.75035e+06	2.02941e+07	1.38105e+07	7.8155e+06	3.46675e+06	6.12054e+06	1.88375e+07	1.0337e+07	1.16252e+07	6.76811e+06	1.17686e+07	2.87126e+07	1.51173e+07	1.4809e+07	1.67192e+07	1.90618e+07	1.39105e+07	1.17251e+07	4.09506e+06	1.99066e+06	3.16933e+06
F1MJI7	Uncharacterized protein	LMNB2	9	53.49	1.30572e+06	1.35774e+06	1.08059e+06	1.01331e+06	2.63576e+06	26461020	1.90985e+07	7.42986e+06	5.28119e+06	3.03914e+06	1.26512e+07	2.46974e+07	2.37703e+07	9.85298e+06	5.98682e+06	4.95078e+07	3.48115e+07	1.89253e+07	8.74395e+06	5.81995e+06	5.19916e+06		1.01437e+06	234586	3.70695e+06	2.01741e+07	1.64573e+07	1.0853e+07	1.49027e+06	3.28098e+06	7.77543e+06	8.38646e+06	1.5184e+07	9.09126e+06	8.78166e+06	3.52441e+07	2.24722e+07	1.05041e+07	6.89215e+06	4.52546e+06	1.64181e+06	356178	1.09364e+06	769086	385848
G3N0B6	Uncharacterized protein	VASN	9	115	2.06801e+07	1.49785e+07	4.41092e+06	7.64555e+06	1.02156e+07	3.41489e+07	2.03442e+07	1.35587e+07	1.16291e+07	1.21825e+07	6.55293e+07	9.97535e+07	93732435	9.36263e+07	6.76903e+07	1.48548e+08	8.38422e+07	7.45787e+07	7.41697e+07	7.44538e+07	1.26258e+07	1.75307e+07	7.75281e+06	5.59434e+06	9.4396e+06	2.13442e+07	7.07379e+06	9.56406e+06	4.86839e+06	9.55214e+06	2.2307e+07	4.18992e+07	2.19792e+07	8.80235e+06	1.40871e+07	5.46911e+07	1.76376e+07	9.02251e+06	1.13043e+07	8.96509e+06	1.03421e+07	1.4404e+07	5.57988e+06	2.1611e+06	943691
G3X6L4	Hepatoma-derived growth factor	HDGF	9	23.36	1.1168e+07	3.00239e+07	9.97488e+06	494784		1.52047e+07	2.3479e+06	5.64216e+06	1.06354e+06	701473	9.49452e+07	22211372	1.94405e+07	1.00191e+06	3.08427e+06	6.8553e+06	6.81726e+06	1.4293e+07	1.34617e+06	1.09868e+06	12622067	3.38215e+07	4.00081e+07	609473	144000	8.44123e+06	1.68537e+06	1.43775e+07	631834		4.9157e+07	1.99406e+07	2.00554e+07			1.0826e+07		7.3658e+06	347197	425946	8.10642e+06	3.28128e+07	6.51701e+06	86412.5
G3X7A5	Complement C3	C3	9	15.86	8.65951e+06	3.58824e+06	747973		877879	1.89985e+07	5.69468e+06	962770	168404		37176507	1.90727e+07	1.9833e+07	9.38067e+06	1.23175e+07	3.39065e+07	2.59921e+07	7.52048e+06	7.96913e+06	9.08699e+06	5.58885e+06	617882	2.01329e+06			8.40739e+06	657583	2.5737e+06	406217	580557	2.65326e+07	1.83199e+07	1.08838e+07	1.00847e+07	7.78029e+06	35426283	1.7016e+07	7.56759e+06	1.62804e+07	708832	7.93114e+06	3.1622e+06	692467
P07688	Cathepsin B	CTSB	9	27.4	6.79223e+06	2.01134e+07	1.32536e+07	1.79754e+07	1.25274e+07	1.76097e+07	9.29679e+06	7.00644e+06	1.07783e+07	1.99232e+07	5.10306e+07	8.66377e+07	3.4982e+07	3.99201e+07	2.70289e+07	5.76407e+06	2.16754e+07	1.73524e+07	3.17728e+07	3.23078e+07	6.62074e+06	2.09224e+07	1.80352e+07	3.0042e+07	2.41015e+07	2.29168e+07	8.53801e+06	1.73402e+07	2.85377e+07	3.24364e+07	7.7802e+06	3.74813e+07	8.62913e+06	8676533	8.21326e+06	5.16587e+06	1.08921e+06	7.89654e+06	1.87763e+07	8.65101e+06	6.72477e+06	1.29121e+07	7.22258e+06	1.45164e+07	3.59893e+06
P10096	Glyceraldehyde-3-phosphate dehydrogenase	GAPDH	9	106.19	1.49313e+07	2.4246e+07	1.48691e+07	1.63025e+07	2.26331e+07	4.74404e+07	4.18372e+07	3.2697e+07	4.23413e+07	4.06528e+07	1.92642e+08	5.66369e+07	5.7606e+07	5.54879e+07	5.85413e+07	5.35783e+07	4.88444e+07	44506687	4.80257e+07	5.77125e+07	2.365e+07	3.11446e+07	3.38097e+07	2.21368e+07	21302377	6.192e+07	23251580	3.87599e+07	2.29087e+07	3.0177e+07	4.86335e+07	2.96188e+07	2.91994e+07	1.80726e+07	1.52303e+07	3.15879e+07	1.91204e+07	2.6094e+07	2.96833e+07	1.49875e+07	2.07809e+07	28964885	2.27743e+07	1.56079e+07	1.17616e+07
P13605	Fibromodulin	FMOD	9	1191.46	8.01305e+08	1.16672e+09	1.05555e+09	1.21511e+09	1.9486e+09	1.43135e+09	1.40991e+09	1.25293e+09	1.37311e+09	1.66881e+09	1.13239e+09	8.67042e+08	1.17972e+09	1.58998e+09	1.73357e+09	1.22508e+09	1.15296e+09	1391629773	1.68622e+09	1.79547e+09	1.01363e+09	7.71547e+08	6.79647e+08	5.55332e+08	7.0253e+08	1.23936e+09	9.87571e+08	8.97952e+08	6.97864e+08	8.69554e+08	9.19193e+08	694506980	7.78435e+08	6.09991e+08	9.66672e+08	1.12946e+09	8.55807e+08	760081810	1.07342e+09	7.4804e+08	6.96692e+08	7.90484e+08	7.50552e+08	8.71625e+08	5.91439e+08
P34955	Alpha-1-antiproteinase	SERPINA1	9	165.08	708355	961911	5.72153e+06		1.09497e+06	1.29553e+07	3.13511e+06	357608	816101	1.50484e+06						981014	262569				1.06866e+08	1.9598e+08	1.88335e+08	258062863	2.01144e+08	1.97041e+08	294963917	121871218	2.57739e+08	1.61637e+08	2.95173e+07	1.2683e+08	1.73513e+08	1.21375e+08	1.23074e+08	9.41342e+07	1.28281e+08	6.87635e+07	1.51688e+08	1.00887e+08		746136		458875	160491
Q05443	Lumican	LUM	9	139.03	1.41318e+08	7.5017e+07	2.05803e+07	2.20284e+07	3.40602e+07	1.4719e+08	1.05186e+08	2.86067e+07	3.30342e+07	3.35977e+07	1.73459e+08	1.00029e+08	114195267	1.28963e+08	1.3836e+08	1.72277e+08	2.08796e+08	2.14146e+08	2.97312e+08	3.57967e+08	6.2467e+07	5.04007e+07	1.84683e+07	1.05607e+07	1.86742e+07	2.27841e+08	1.67145e+08	157376486	69141273	7.08484e+07	1.03721e+08	5.16556e+07	5.04001e+07	3.53223e+07	5.2335e+07	1.66287e+08	1.80288e+08	9.54155e+07	2.06333e+08	8.84426e+07	5.0004e+07	3.75603e+07	1.40917e+07	1.1221e+07	7.90286e+06
Q0IIG2	EGF-containing fibulin-like extracellular matrix protein 2	EFEMP2	9	173.08	1.03386e+08	5.07787e+07	4.80055e+07	6.20102e+07	7.55941e+07	9.17889e+07	58692765	6.09087e+07	5.50281e+07	5.71123e+07	6.87684e+07	3.6659e+07	4.36935e+07	5.29375e+07	5.4968e+07	8.20526e+07	5.62476e+07	4.87932e+07	5.44895e+07	6.29988e+07	6.31692e+07	3.95658e+07	3.40936e+07	2.22243e+07	3.23078e+07	5.654e+07	41654213	3.39251e+07	2.88262e+07	3.5887e+07	6.15453e+07	2.95488e+07	2.34856e+07	1.7674e+07	2.8901e+07	5.8033e+07	3.50965e+07	1.48972e+07	4.45107e+07	3.44339e+07	5.64523e+07	4.00393e+07	3.695e+07	3.73962e+07	3.60269e+07
Q2KJ20	Chordin-like 2	CHRDL2	9	172.04	295372299	4.35122e+08	4.31708e+08	4.60767e+08	6.70698e+08	1.29428e+07	1.13125e+08	2.50241e+08	2.73917e+08	3.14831e+08	7.36608e+06		3.51973e+06	1.02477e+07	4.8813e+06		1.26119e+06		5452333	3.58249e+06	6.48689e+07	5.64148e+07	5.02183e+07	6.45397e+07	8.89611e+07	798655	1.26189e+07	2.77159e+07	2.59423e+07	3.70216e+07	3.71558e+06		996540	2.1296e+06	2.41754e+06	1.51497e+06	2157.34	720692	11389393		1.51577e+08	2.26726e+08	2.03083e+08	2.23315e+08	1.40909e+08
Q2KJ39	Reticulocalbin-3	RCN3	9	121.87	3.88209e+07	6.8566e+07	2.24529e+07	9.53825e+06	1.47605e+07	1.56532e+08	2.98119e+07	1.5973e+07	7.31783e+06	5.69843e+06	1.60765e+08	3.97502e+07	9.51666e+06	1.53683e+06	4.67796e+06	2.57805e+08	3.65776e+07	9.79791e+06	4.23555e+06	3.21429e+06	2.86052e+07	6.10678e+07	3.26266e+07	8.0335e+06	8.29285e+06	2.03208e+08	3.132e+07	1.49212e+07	5.72051e+06	6.34649e+06	8.14267e+07	7.18448e+07	8.44915e+06	2.52615e+06	3.01311e+06	175890644	3.4284e+07	9.77574e+06	5.30064e+06	1.7497e+06	1.8761e+07	2.09771e+07	9.62894e+06	4.06527e+06	3.16638e+06
Q2KJH6	Serpin H1	SERPINH1	9	131.01	2.88842e+07	2.07931e+07	1.1031e+07	1.40409e+07	2.26127e+07	6.24355e+07	5.55248e+07	2.286e+07	2.98662e+07	3.36917e+07	4.53633e+07	3.4155e+07	3.57448e+07	3.50003e+07	1.47973e+07	6.70278e+07	55479963	36396807	5.76254e+07	4.12001e+07	4.52189e+07	2.90867e+07	1.86107e+07	1.46255e+07	1.66547e+07	8.54824e+07	6.6698e+07	9.95567e+07	4.74551e+07	4.93538e+07	3.48437e+07	2.9472e+07	2.54766e+07	17919727	1.98921e+07	7.90054e+07	6.44056e+07	40476259	9.47089e+07	4.22103e+07	1.86543e+07	2.61364e+07	8.52258e+06	6.92185e+06	7.64483e+06
Q3SZH5	Angiotensinogen	AGT	9	126.96											1.23852e+06					941147					1.67386e+08	1.54923e+08	1.70241e+08	1.9925e+08	2.90504e+08	9.48162e+06	42963739	1.10926e+08	9.25373e+07	1.46186e+08	39650945	3.12787e+07	6.02934e+07	1.09059e+08	2.53651e+08	4.77965e+06	9.89006e+06	3.37951e+07	1.4282e+08	142558749
Q3ZBD7	Glucose-6-phosphate isomerase	GPI	9	66.98	3.71119e+07	6.94981e+07	3.56651e+07	8.65283e+06	7.86991e+06	1.92903e+07	1.80436e+07	2.67421e+07	1.67407e+07	1.74359e+07	1.80025e+08	5.26655e+07	7.6927e+07	2.73406e+07	2.66064e+07	25518486	3.57598e+07	41151091	2.61576e+07	3.25961e+07	3.92523e+07	8.16495e+07	8.38113e+07	2.09491e+07	8.98417e+06	3.16357e+07	1.70262e+07	5.74089e+07	1.58353e+07	1.28808e+07	1.06897e+08	4.94002e+07	6.46942e+07	1.02024e+07	21310576	8.21957e+06	8.44551e+06	2.97436e+07	2.03359e+07	1.68901e+07	2.84299e+07	5.87347e+07	1.77755e+07	6.15914e+06	3.15272e+06
A5D9E9	Complement component 1, r subcomponent	C1R	8	29.72											34036314	3.11182e+07	4.1461e+07	4.12717e+07	3.7893e+07	1.39782e+07	1.87564e+07	2.19224e+07	3.73468e+07	4.00752e+07	2.31967e+06	175162	1.88746e+06								5.31385e+06	1.66813e+07	3.10538e+07	3.92295e+07	6.92862e+07	3.0252e+06	2.01849e+07	2.09663e+07	4.36466e+07	2.38893e+07	562545
A7MB83	PLOD2 protein	PLOD2	8	72.03	1.40171e+07	2.07458e+07	1.19488e+07	8.76424e+06	1.20819e+07	3.87476e+07	1.48098e+07	1.63754e+07	2.01858e+07	1.9198e+07	5.79985e+07	1.50993e+07	2.0218e+07	1.93489e+07	2.05507e+07	5.6483e+07	1.40365e+07	1.13852e+07	1.10508e+07	1.45029e+07	1.36734e+07	2.70325e+07	1.61345e+07	9.73284e+06	1.09651e+07	6.66733e+07	5.8349e+06	1.18334e+07	1.23582e+07	1.65735e+07	3.34772e+07	2.5161e+07	8.06416e+06	3.51862e+06	6.41133e+06	5.44772e+07	1.17369e+07	5.714e+06	1.43501e+07	1.42569e+07	1.07925e+07	1.68757e+07	9.12528e+06	6.47664e+06	4.46872e+06
D3JUI8	RNA-binding motif protein, X chromosome	RBMX	8	11.1	2.45778e+06	8.00856e+06	4.81411e+06	2.23006e+06	1.87468e+06	4.05033e+07	9.85502e+06	4.86018e+06	364383	283946	2.52882e+07	2.40288e+07	1.36773e+07	4.55811e+06	1.34782e+06	3.8494e+07	1.70017e+07	1.28815e+07	3.78305e+06	2.85933e+06	3.6663e+06	9.1986e+06	1.55144e+07	4.1024e+06	2.18586e+06	43911595	1.12146e+07	4.89592e+06	835015	527640	1.08923e+07	1.93677e+07	1.75344e+07	5.12003e+06	2.42312e+06	5.22775e+07	1.25641e+07	3.8634e+06	944074		1.34294e+06	7.58233e+06	6.07523e+06	2.98501e+06	912901
E1BKX7	Filamin B	FLNB	8	28.53	7150062	1.67445e+07	7.26886e+06	4.56887e+06	7.3133e+06	2.21489e+07	1.51547e+07	7.61354e+06	7377115	9.7832e+06	4.41922e+07	3.5902e+07	3.01779e+07	1.52035e+07	1.18063e+07	26650260	27754162	2.1316e+07	1.29196e+07	1.33644e+07	3.99889e+06	1.25799e+07	9.25873e+06	5.98387e+06	4.60597e+06	1.95602e+07	1.10267e+07	1.57186e+07	3.78965e+06	5.28332e+06	1.34648e+07	2.03429e+07	2.45122e+07	7.23404e+06	4.98981e+06	2.2044e+07	7.77675e+06	9.85967e+06	1.03182e+07	2.78561e+06	5.66022e+06	9820796	5.08807e+06	2.22456e+06	2.16307e+06
E1BMJ0	Uncharacterized protein	SERPING1	8	114.81	1.71947e+07	1.2922e+07	6992425	4.94568e+06	1.08059e+07	4.51532e+07	1.49132e+07	2.46087e+06	4.78505e+06	7.11995e+06	6.2029e+07	80301881	1.65458e+08	197006008	1.55353e+08	6.12375e+07	7.19412e+07	7.22404e+07	1.08822e+08	1.2587e+08	9.03665e+06	9366395	4.93037e+06	1.26381e+06	1.54286e+06	1.05164e+07	1.20274e+06	2.67933e+06	799959	255610	5.17902e+07	2.39882e+07	3.38573e+07	3.1384e+07	4.93422e+07	1.20286e+07	1.76789e+07	1.11211e+07	3.64128e+07	1.8456e+07	9.51266e+06	9.26008e+06	2.89343e+06	3.0449e+06	3.20863e+06
F1MC11	Keratin, type I cytoskeletal 14	KRT14	8	93.76	8.32006e+06	2770840	3.43794e+07	8.63373e+06	6.99528e+06	6.98634e+06	2.07541e+06		1793472	2.43661e+06	5.43594e+07	3.42383e+06	4.75629e+06		1.38718e+06	1.69952e+06	1.47696e+06		1.23113e+06	2.55391e+07	2.86448e+06	1.66841e+07	1.36851e+07	7.55092e+07	1.43269e+06	5.72973e+06	1.11696e+08		9.23967e+07	2.2072e+06	1.69892e+07	2.3529e+06	2.20029e+07	3.11931e+06		1.14872e+08		1.99192e+06		1.52832e+06	4.79358e+06	935526	9.78e+06	633549
F1MKG2	Collagen type VI alpha 2 chain	COL6A2	8	774.71	2.76215e+07	2.27269e+07	1.20051e+07	1.66613e+07	7.69214e+06	8.13617e+07	45302832	1.78398e+07	1.33363e+07	5.26924e+06	8.69742e+07	1.11184e+08	7.02926e+07	73355335	4.24448e+07	2.1321e+08	1.07784e+08	7.29546e+07	8.78228e+07	6.7492e+07	2.02533e+07	1.54476e+07	4.22111e+06	9.16549e+06	1.27262e+07	1.5738e+08	2.51754e+07	7.98056e+06	1.5499e+07	3.46557e+06	3.57967e+07	9.44564e+07	6.31557e+07	4.07116e+07	2.8503e+07	1.62559e+08	8.77086e+07	37123700	2.27603e+07	2.427e+07	1.11491e+07	6.44566e+06	8.21511e+06	8.47186e+06	1.03213e+07
F1MTP5	WD repeat-containing protein 1	WDR1	8	5.8	1.21198e+07	12368485	7.01349e+06	4.69418e+06	6.25422e+06	16434725	9.47532e+06	7.59746e+06	6.67145e+06	8.1205e+06	5.03971e+07	1.54954e+07	9.37272e+06	1.73366e+07	1.48117e+07	1.26259e+07	1.56082e+07	2.54572e+07	1.63853e+07	1.85779e+07	2.27271e+06	1.77472e+07	1.69791e+07	6.89359e+06	7.55748e+06	1.50252e+07	8.00394e+06	1.35254e+07	888936	6.29589e+06	2.75169e+07	1.84569e+07	2.3234e+07	9.20998e+06	1.15344e+07	20902818	9593244	1.10764e+07	1.08922e+07	2.76358e+06	9.05736e+06	8.57068e+06	3.02569e+06	1.78795e+06	1.71254e+06
F1MTX6	Matrix metalloproteinase	MMP3	8	542.09	9.44378e+07	6.20873e+07	15067225	6.41145e+06	2.32546e+06	7.37024e+08	1.07638e+08	2.01667e+07	8.9966e+06	3.72235e+06	4.53639e+09	1.17874e+09	594147025	4.55677e+08	383712983	2.27323e+09	975187670	6.06025e+08	592633690	412315041	1.4069e+08	2.17737e+07	8.98731e+06		764619	1.29901e+08	1.59872e+07	4.38755e+06	432146		1.70169e+08	9.99035e+07	4.90734e+07	2.03309e+07	1.33545e+07	4.79177e+08	1.36474e+08	6.34244e+07	74577354	3.58432e+07	5.35468e+07	4.14586e+07	1.14932e+07	1.66621e+06	1.2558e+06
F1MZ85	Versican core protein	VCAN	8	13.79	1.03271e+07	1.71783e+07	1.74662e+07	1.5113e+07	2.79345e+07	6.87851e+06	1.06506e+07	9.99523e+06	1.16739e+07	1.1999e+07	9.76501e+06	1.20223e+07	2.04408e+07	2.17743e+07	1.95474e+07	1.53379e+07	9.42333e+06	1.41329e+07	1.5839e+07	2.06227e+07	6.79526e+06	1.2301e+07	1.57718e+07	1.78578e+07	3.1897e+07	6.69845e+06	2.41656e+06	6.14937e+06	7422268	1.43523e+07	7.49413e+06	3.24555e+06	3.4043e+06	910541	2.71609e+06	4.5557e+06	5.43973e+06	2.61547e+06	4.58536e+06	5.24728e+06	5.91112e+06	6.64082e+06	9.61327e+06	8.64358e+06	1.081e+07
F1N152	Serine protease HTRA1	HTRA1	8	72	4.77891e+07	5.36089e+07	3.59471e+07	3.87394e+07	7.47264e+07	6.98733e+07	6.63245e+07	4.48403e+07	48897662	4.28775e+07	2.94928e+07	2.62857e+07	2.93154e+07	3.70839e+07	3.46217e+07	3.52959e+07	2.62527e+07	2.44267e+07	32038810	2.65132e+07	5.35129e+07	3.11727e+07	2.91673e+07	1.93849e+07	27999901	4.77344e+07	2.65556e+07	2.4715e+07	1.54026e+07	1.89039e+07	3.00734e+07	1.35777e+07	1.2961e+07	8.64714e+06	1.27993e+07	2.5503e+07	1.29237e+07	1.11489e+07	1.7008e+07	1.60486e+07	2.9772e+07	39064557	2.78037e+07	2.51975e+07	2.22049e+07
G3MYU9	Neuronal pentraxin 2	NPTX2	8	69.02	1.85951e+06	1.46196e+06	3.36488e+06	4.4898e+06	3.61518e+06	1.3484e+06	2.17282e+06	15470109	595005	3.97446e+06	6.06649e+06	1.22202e+06	349002		864146	4.15201e+06	1.022e+06	13056890			1.12329e+07	1.98408e+07	5.31815e+07	8.84426e+07	156234483	2.21524e+07	6.51928e+07	1.58396e+08	1.47068e+08	3.08546e+08	4.26537e+06	2.32988e+06	18518213	2.61107e+07	5.51127e+07	7.07142e+06	4.06684e+06	4867396	3.00341e+07	2.24966e+07	835529	615657	2.25368e+06	2.58524e+06	2.56902e+06
G3X6Q8	Pentraxin-related protein PTX3	PTX3	8	118.9		1.12287e+07	256702	8.55284e+06	1.76562e+07	5.96767e+06	1.97282e+07	1.56375e+06	6.7172e+06	1.86736e+07	698220	1.56351e+07	1.05737e+06	3.2485e+07	3.11689e+07	6.92874e+06	8.12543e+06	1.59624e+06	2.41769e+07	2.16606e+07	8.97685e+07	4.49729e+07	3.48016e+07	2.71059e+07	4.91502e+07	4.7902e+06	5.7765e+06	24295782	1.88403e+07	2.84569e+07	50470678	3.45483e+07	36769806	3.96882e+07	2.6049e+08	7.232e+06	1.13711e+07	1.95863e+07	6.83081e+07	6.99731e+07	5.02956e+06	5.96525e+06	317711	1.04854e+07	9.02981e+06
O62827	ADM	ADM	8	375.85	195235766	2.64114e+08	157885677	1.40577e+08	216637004	437639693	2.9713e+08	2.66336e+08	264171084	2.68408e+08	3.99401e+07	89380589	160551896	161828059	225190455	5.9936e+07	1.04132e+08	1.17905e+08	1.99275e+08	2.55714e+08	3.36014e+08	354650827	3.43645e+08	2.20659e+08	2.76935e+08	2.18113e+08	295632111	3.09819e+08	222965233	313527584	1.10669e+08	6.21098e+07	7.41635e+07	5.34492e+07	142781812	3.58249e+07	55331080	6.66264e+07	1.175e+08	1.04105e+08	1.94731e+08	1.67157e+08	1.38263e+08	1.10542e+08	87895736
P02081	Hemoglobin fetal subunit beta	HBBF	8	64.27	3.58361e+06	1.8521e+06	369241			3.32861e+07	1.94071e+06		1.36971e+06		1.021e+08	1.47021e+06	207662			1.13628e+07	4.5385e+06			316873	1.04512e+07	3.52202e+06	1.16134e+06	642980		4.1275e+07	3.05513e+06		1.55658e+06		4.64124e+06	3.47375e+06	2.33112e+06			1.9145e+07	2.74648e+06	503354		8.82428e+06	7.96545e+07	2.50701e+06	1.84667e+06	1.56859e+06	932284
P07224	Vitamin K-dependent protein S	PROS1	8	44.33	5.38929e+07	73931404	4.54154e+07	6.40756e+07	1.15757e+08	5.58584e+07	5.89595e+07	4.24525e+07	4.90511e+07	5.07141e+07	1.72241e+07	1.94478e+07	2.43355e+07	38274312	3.82123e+07	18583000	1.52254e+07	1.08317e+07	1.83831e+07	2.43364e+07	3.88115e+07	4.31819e+07	3.1696e+07	2.81449e+07	3.24888e+07	3.62048e+07	3.23524e+07	2.95937e+07	2.20259e+07	2.00303e+07	1.0585e+07	1.49e+07	5.65584e+06	1.01784e+07	5.0238e+06	1.09959e+06	8.4627e+06	7.91878e+06	1.65848e+07	1.90308e+07	1.64672e+07	3.531e+07	1.99089e+07	2.08159e+07	2.17736e+07
P09867	Heterogeneous nuclear ribonucleoprotein A1	HNRNPA1	8	37.74	1.8584e+07	2.25275e+07	1.32666e+07	1.33179e+06	1.40454e+06	1.27345e+07	1.91506e+06	9.37745e+06	4.65294e+06	3.11686e+06	1.23767e+08	3.66236e+07	3.66894e+07	2.60942e+06	2.80521e+06	3.10811e+07	1.69267e+07	1.63637e+07	1.03913e+07	3.41542e+06	1.15209e+07	3.87083e+07	3.59929e+07	4.31615e+06	2.57173e+06	1.93407e+07	1.35406e+06	7.45144e+06	2.66163e+06	6.29091e+06	6.91243e+07	3.63249e+07	29449272	419384	1.01059e+07	1.77833e+07	198672	1.24061e+07	1.36675e+06	393714	7.87181e+06	1.68792e+07	1.23803e+07	8.65072e+06	183645
P10103	High mobility group protein B1	HMGB1	8	38.73	4.72169e+06	3.31522e+07	6.25877e+06	3.78844e+06		6.36758e+07	8.38751e+06	3.78747e+06	1.38361e+06		101118170	1.01194e+08	3.53477e+07	3.01155e+07	1.92339e+07	1.16867e+08	58971617	4.35803e+07	4.06781e+07	2.17345e+07	1.55986e+06	3.63582e+07	2.92114e+07	1.79022e+07	5.77291e+06	1.01252e+08	5.25805e+07	6.11848e+06	7.18923e+06	608268	3.90996e+07	8.66784e+07	4.12711e+07	1.63448e+07	1.15967e+07	1.34591e+08	2.19799e+07	1.76627e+07	7.73147e+07	1.07428e+07	1.65139e+06	2.53544e+07	1.46027e+07	2.41683e+06
P31096	Osteopontin	SPP1	8	321.08	2290727	1.86945e+08	1.34508e+08	7.83896e+07	475392	2.98834e+08	5.66469e+07	4.07386e+07	4.56868e+07	6.0877e+07	8.42108e+07	2.24054e+08	3.98113e+08	3.76246e+08	346584232	2.59365e+08	8.1043e+07	1.02867e+08	2.10749e+08	1.99033e+08	1.70081e+07	7.99109e+07	1.8633e+08	9.51283e+07	4.62072e+07	296872246	4.50872e+07	9.97346e+07	8.52712e+07	2.68906e+07	1.68153e+07	1.05714e+08	9.20717e+07	1.26999e+08	1.56731e+08	1.4003e+08	8.06127e+07	1.52397e+08	3.06795e+08	1.26823e+08	1.17767e+07	184024897	9.25073e+07	4.44635e+07	2.51218e+06
Q5E946	Protein/nucleic acid deglycase DJ-1	PARK7	8	206.89	6.90492e+07	8.80705e+07	2.95441e+07	6.78533e+06	4.76816e+06	3.22442e+07	1.28338e+07	19883931	8.13309e+06	9763552	1.997e+08	7.40994e+07	6.09957e+07	2.39534e+07	19420844	4.38078e+07	4.15343e+07	3.75428e+07	2.07335e+07	1.85087e+07	70391750	1.05964e+08	8.23097e+07	1.51511e+07	1.21221e+07	3.89728e+07	1.22016e+07	2.50032e+07	1.16182e+07	8.2796e+06	1.54818e+08	6.47329e+07	5.32832e+07	7.82131e+06	1.93561e+07	1.5811e+07	7.9882e+06	33429365	1.11704e+07	8.80873e+06	4.64855e+07	5.47275e+07	1.86688e+07	3.34527e+06	2.31245e+06
Q9XSA7	Chloride intracellular channel protein 4	CLIC4	8	100.56	2.25994e+07	1.68342e+07	1.95611e+07	9.43232e+06	11872410	3.27308e+07	3.35272e+07	1.44979e+07	2.20976e+07	2.10965e+07	4.20881e+07	3.68728e+07	5.0688e+07	3.70177e+07	2.50361e+07	1.29786e+07	2.17222e+07	1.85793e+07	2.50003e+07	2.45564e+07	6.18234e+07	6.72491e+07	49592134	3.96927e+07	3.41945e+07	5.0413e+07	3.53555e+07	47926677	3.08436e+07	3.00634e+07	5.06626e+07	3.3899e+07	4.92872e+07	3.69456e+07	4.52429e+07	9.27492e+06	1.94177e+07	38013250	39144466	2.71967e+07	1.46351e+07	1.98547e+07	7.16481e+06	5.74194e+06	4.78982e+06
A0A140T881	Apolipoprotein E	APOE	7	180.92	5.17661e+07	6.77362e+07	4.32311e+07	5.48284e+07	7.41832e+07	4.83955e+07	60499299	3.18012e+07	4.88808e+07	5.75667e+07	3.86636e+07	2.66494e+07	2.98556e+07	61029154	5.35643e+07	2.58212e+07	2.66183e+07	1.16427e+07	1.91191e+07	31938151	2.84202e+07	2.84183e+07	1.35564e+07	1.44247e+07	7.50555e+06	2.2585e+07	14749014	2.4646e+07	1.53144e+07	1.44837e+07	4.46391e+07	2.21222e+07	5208924	4.56482e+06	6.12769e+06	1.98805e+07	1.20541e+07	7.4353e+06	1.72726e+07	7.53756e+06	3.10446e+07	53442798	2.2557e+07	3.41715e+07	3.02635e+07
A2VDY0	Collagen triple helix repeat containing 1	CTHRC1	7	83.07	4.48582e+07	5.41023e+07	4.78616e+07	3.07665e+07	9.37164e+07	102810733	5.64252e+07	6.07676e+07	3.03206e+07	3.59558e+07	19191051	1.25043e+07	1.42745e+07	7.13739e+06	7.73143e+06	3.38197e+07	29048081	3.25097e+07	1.76093e+07	1.51965e+07	3.33436e+07	1.3071e+07	8.81731e+06	5.92935e+06	1.06201e+07	2.61833e+07	1.86419e+07	1.74286e+07	6.89946e+06	9.94719e+06	3.1038e+07	7.08215e+06	5.74666e+06	2.52022e+06	1.11106e+06	40324126	1.68115e+07	6.86899e+06	1.3467e+07	6.48824e+06	4.58398e+07	5.33515e+07	4.9031e+07	4.1299e+07	3.71808e+07
A2VE87	Gremlin	GREM1	7	51.39	4.82967e+07	3.21864e+07	7.58606e+07	3.71514e+07	1.91274e+08	5.50336e+07	2.04172e+07	4.92018e+07	3.64644e+07	45061409	37084533	2.22621e+07	5.18673e+07	2.6346e+07	2.87487e+07	5.30953e+07	1.52664e+07	3.55814e+07	1.22148e+07	9.72058e+06	3.69682e+07	1.49866e+07	7.36014e+06	1.3845e+07	2.76764e+07	3.58344e+07	1.54826e+07	2.11517e+07	6.4368e+06	2.50254e+07	5.8408e+07	1.12802e+07	37098095	1.04504e+07	1.42088e+07	5.72446e+07	1.44842e+07	7.0004e+06	1.22939e+07	2978825	3.6631e+07	1.42235e+07	4.67798e+07	3.31622e+07	4.60145e+07
A6QNZ7	Keratin 10 (Epidermolytic hyperkeratosis; keratosis palmaris et plantaris)	KRT10	7	99.73	1.35021e+07	1.57874e+06	1.97371e+07	2.40768e+07	1.45417e+07	4073085		1944702	4088643	220532	5.53611e+07	1760651	2.5954e+06	231569	1.06873e+06	911894			497455	33062853	2.55433e+06	2.09353e+07	2.60348e+07	1.8862e+08	1.30631e+06	3.57764e+06	120647912	1.41747e+06	9.1624e+07	2.34681e+06	1.28582e+07	442985	2.1056e+07	1.11177e+07	228666	85250263	252917	2.16909e+06	1.37868e+06	9.13514e+06	4.74856e+06	927869	7.5087e+06		340259
E1BEV7	Metalloendopeptidase	BMP1	7	73.12	5.83275e+06	2.86855e+06	1.72947e+06	3.64759e+06	4.98815e+06	1.64396e+07	7.43457e+06	3.0356e+06	3.47962e+06	2.49232e+06	30512039	3.70282e+07	2.88206e+07	24732051	2.19894e+07	5.82664e+07	3.63689e+07	2.93213e+07	3.24257e+07	2.44863e+07	9.18793e+06	5.74329e+06	3.06652e+06	2.91281e+06	3171520	1.69452e+07	6.03543e+06	5.56836e+06	3.38269e+06	4.28069e+06	4.99426e+06	3.56492e+06	3.99375e+06	2.4747e+06	2.59281e+06	2.02046e+07	1.00881e+07	5.26486e+06	3.29319e+06	4.92056e+06	3.4609e+06	2.93205e+06	736184	1.83089e+06	1.3036e+06
F1MS56	Phosphoacetylglucosamine mutase	PGM3	7	21.56	1.06117e+07	1.43187e+07	3.76024e+06		4.41421e+06	2.66424e+06	3.97119e+06	3.47435e+06		757962	5.53564e+07	1.06445e+07	1.10844e+07	4.6141e+06	936240	1.06911e+06	5.97753e+06	1.08252e+07	1.8116e+06	7.63885e+06	5.18359e+06	2.07756e+07	19433889	1.92767e+06	1.72981e+06	9.51467e+06	609940	4.94438e+06	393815	819632	3.47464e+07	1.22128e+07	1.40809e+07	3.09058e+06	3.60141e+06	2857910	3.12174e+06	4.18392e+06	4116389	663820	7.32042e+06	9.82372e+06	3.17336e+06	2210623	909472
F1MTZ4	Fibrillin 2	FBN2	7	6.99		68854.9	401301		940641			75447.9			697204	1.49017e+06	2.46936e+06	1.51425e+07	1.79244e+07			1.17892e+06	2.7447e+06	6.27583e+06	465336	1.42871e+06	876387	371846	1617015		393824				116049		183763	266453	1.29459e+06		48528.9	1.39313e+06					1.1789e+06	860590	204801
F1MXR3	ADAMTS like 4	ADAMTSL4	7	16.64	1.97373e+06	1.88899e+06	4.76454e+06	962000	5.18219e+06	1.5099e+06	1.53728e+06	5.33987e+06	1.7605e+06	1.41725e+06	1.42633e+07	1.65328e+07	3.39489e+07	2.94734e+07	2.80936e+07	7.01658e+06	1.31007e+07	1.89448e+07	2.33572e+07	2.60767e+07	2609440	6494808	1.311e+07	8.37184e+06	1.00411e+07	5.18183e+06	6.44909e+06	4.08759e+06	2.88975e+06	4.41129e+06	7.01165e+06	1.06305e+07	2.17441e+07	1.80709e+07	3.14826e+07	14093209	1.04632e+07	1.23202e+07	1.66234e+07	1.62543e+07	4.55149e+06	1.1979e+06	1.85469e+06	1.04746e+06	484726
F1MXX6	Lactadherin	MFGE8	7	68.57	5.12611e+07	4.3913e+07	45752423	2.27326e+07	61881292	2.43705e+07	2.2538e+07	3.06902e+07	3.09013e+07	1.81804e+07	1.4056e+07	1.60845e+07	2.80498e+07	1.85689e+07	3.09516e+07	21181901	1.3483e+07	25819565	3.48179e+07	24553742	3.95996e+07	1.59488e+07	6.38844e+06	8.98494e+06	1.9619e+07	2.5913e+07	1.23003e+07	9296877	2853529	5.33523e+06	8.38686e+06	1.38246e+07	7.5782e+06	8.66353e+06	1.6697e+07	3.02808e+07	2.2587e+07	8.57809e+06	1.49237e+07	7.42477e+06	4.29643e+07	2.57507e+07	3.62456e+07	1.80313e+07	1.46269e+07
F1MYE4	Chondroadherin	CHAD	7	216.22	1.46917e+08	1.10437e+08	1.12874e+08	45385177	1.45828e+08	2.10062e+08	92484295	137715598	8.85776e+07	7.87351e+07	1.59652e+08	9.15296e+07	1.5804e+08	8.19778e+07	8.5646e+07	185532218	1.03772e+08	1.93461e+08	1.09695e+08	7.86731e+07	2.06285e+08	5.4571e+07	9.70434e+07	3.51517e+07	90750107	108397827	6.2489e+07	6.01903e+07	2.75016e+07	5.93235e+07	1.64027e+08	6.69441e+07	1.2668e+08	5.14773e+07	5.57105e+07	2.38483e+08	8.10141e+07	5.6682e+07	7.3836e+07	3.71998e+07	1.07918e+08	5.52811e+07	8.73921e+07	4.30702e+07	4.55766e+07
F1MYX9	Uncharacterized protein	LAMA4	7	35.92	1.70363e+07	1.10549e+07	1.0796e+07	1.05465e+07	2.40548e+07	1.60193e+07	1.12945e+07	1.31316e+07	1.35643e+07	1.47099e+07	1.95619e+07	1.75989e+07	2.46189e+07	2.02856e+07	2.33745e+07	1.25464e+07	1.1987e+07	1.94214e+07	1.74956e+07	14859923	1.15284e+07	4.93888e+06	4.77159e+06	3906213	6978676	7.88821e+06	4.18891e+06	5.43961e+06	2.41962e+06	5.19666e+06	1.3841e+07	8.27846e+06	9.05018e+06	7.84642e+06	1.29912e+07	9.65043e+06	9.09933e+06	8.07752e+06	9.69958e+06	6.81863e+06	1.42402e+07	5.91778e+06	9.3484e+06	7.97705e+06	9.12279e+06
F1N126	Uncharacterized protein	SMOC2	7	139.64	3.2507e+07	3.79076e+07	5.49495e+07	7.05433e+07	9.48751e+07	29639318	4.76591e+07	6.25514e+07	7.66088e+07	8.41329e+07	4.10952e+07	4.3148e+07	3.94151e+07	5.55354e+07	4.71973e+07	4.21991e+07	4.13651e+07	5.21221e+07	56052674	5.7653e+07	32494251	1.97065e+07	1.6636e+07	1.85768e+07	17276602	4.16445e+07	2.59931e+07	2.69169e+07	2.32191e+07	2.15537e+07	3.29608e+07	2.15542e+07	1.52765e+07	1.82918e+07	2.16477e+07	2.82733e+07	2.05299e+07	2.13547e+07	2.2167e+07	1.66225e+07	2.92886e+07	3.6527e+07	3.22658e+07	6.38168e+07	3.93838e+07
F1N663	Carbohydrate sulfotransferase	CHST11	7	57.11	2.48702e+07	2.61938e+07	1.97042e+07	2.10205e+07	3.7968e+07	2.50327e+07	3.59542e+07	3.00713e+07	2.748e+07	2.79794e+07	1.72751e+07	1.40986e+07	2.18641e+07	2.26531e+07	1.99643e+07	1.3228e+07	1.21217e+07	1.16631e+07	1.93066e+07	2.3753e+07	4.47771e+07	3.33419e+07	3.86802e+07	4.16667e+07	6.51089e+07	1.91062e+07	4.88733e+07	5.30788e+07	5.30688e+07	7.32281e+07	1.62576e+07	1.21062e+07	9.80155e+06	2.25042e+07	5.34191e+07	7.63242e+06	1.18546e+07	1.80512e+07	34861683	43913098	1.50484e+07	1.87574e+07	1.15962e+07	1.24838e+07	1.31339e+07
F1N7F6	Signal peptide, CUB domain and EGF like domain containing 2	SCUBE2	7	7.96	1.6235e+07	1.86354e+07	1.27981e+07	9.44563e+06	1.55812e+07	17786423	1.60738e+07	1.37436e+07	1.13017e+07	8.39031e+06	1.98636e+07	4.26657e+06	1.25043e+07	2.88826e+07	3.48607e+07	1.07983e+07	7.39341e+06	1.19544e+07	1.80018e+07	3.67221e+07	1.87601e+07	2.45162e+06	1.74109e+07	3.96935e+06	9.34608e+06	1.39671e+07	7.78043e+06	5.32763e+06	3.37268e+06	4.61002e+06	3.26976e+07	7.04627e+06	1.80795e+07	3.8536e+06	1.22313e+07	9.23726e+06	3.88404e+06	7.31213e+06	5.06613e+06	1.94531e+07	1.28378e+07	7.64648e+06	6.06679e+06	6.07247e+06	6.62286e+06
G3N2L2	Reticulocalbin 1	RCN1	7	28.61	1.38961e+07	3.86316e+07	1.62912e+07	1.2079e+07	1.94454e+07	5.98743e+07	2.41359e+07	1.06647e+07	1.2351e+07	1.74573e+07	5.83503e+07	5.80504e+07	3.56878e+07	3.13902e+07	3.13982e+07	9.92244e+07	4.59173e+07	3.53859e+07	3.2451e+07	3.41743e+07	1.72756e+07	2.52932e+07	2.67526e+07	1.52888e+07	1.73219e+07	6.5703e+07	1.53305e+07	2.21231e+07	1.16208e+07	1.42215e+07	4.28031e+07	6.19835e+07	42008777	2.98274e+07	3.36867e+07	1.18525e+08	3.10946e+07	2.8814e+07	3.45281e+07	2.0315e+07	1.30546e+07	2.83788e+07	1.25611e+07	1.01966e+07	1.26847e+07
G5E507	Heat shock protein HSP 90-beta	HSP90AB1	7	85.49	534898	938249	851606		557620	2.36627e+06		1.17302e+06		316094	3.63838e+07	1.26017e+07	1.08696e+07	1.0181e+06	490585	911692	3376420	7.30094e+06	1.51773e+06	226322		519165	754035	5529912		2.64985e+06		900043		587326	1.07601e+07	8.13495e+06	5371197	146857				1491000	278577		841614	4.41099e+06	2.22979e+06
P07995	Inhibin beta A chain	INHBA	7	58.15	908719	1.10903e+06				4.39943e+07	456231	195713	316172	1.04982e+06	1.0458e+08	3.99311e+07	3.16616e+07	3.50884e+07	4.53204e+07	1.99795e+08	8.82915e+07	8.55777e+07	6.60991e+07	3.61693e+07	1.70385e+06	9.59125e+06		295548		8269838				1.17948e+06		2.04564e+06	1.2504e+06			3.73352e+07	2.35046e+06	716105	1.15868e+06	685437	146017	2.5687e+06	246890	14965.8
P13696	Phosphatidylethanolamine-binding protein 1	PEBP1	7	142.49	6.55965e+07	8.52516e+07	4.50173e+07	1.30865e+07	1.20705e+07	5.11722e+07	1.79681e+07	2.17655e+07	1.52461e+07	1.90033e+07	197701350	7.52004e+07	9.62758e+07	2.62542e+07	2.7503e+07	5.79357e+07	3.15938e+07	4.44524e+07	2.21841e+07	2.75316e+07	5.98504e+07	1.38673e+08	1.12398e+08	2.52973e+07	2.5396e+07	58341165	1.82209e+07	8.82421e+07	2.16468e+07	1.77406e+07	1.35494e+08	9.74419e+07	106874384	2.46681e+07	3.90471e+07	4.45083e+07	1.74489e+07	4.88594e+07	4.84191e+07	2.53825e+07	2.8197e+07	1.14539e+08	2.07626e+07	5.99604e+06	6.38875e+06
P55052	Fatty acid-binding protein, epidermal	FABP5	7	34.44	2.06363e+07	2.80903e+07	1.15753e+07		304046	2.02477e+07	2.7652e+06	3.69524e+06	1.14128e+06		157078600	2.93811e+07	2.96416e+07	4.77351e+06		2.29799e+07	1.23176e+07	7561262		508838	2.94828e+07	4.36639e+07	4.51996e+07	4.96972e+06	1935064	2.06421e+07	2.7622e+06	1.15483e+07	1.9557e+06		1.02643e+08	4.17946e+07	3.1713e+07		1.44493e+06	1.45111e+07	693260	1.15311e+07	2.06038e+06	1.45334e+06	1.78632e+07	1.14025e+07	7.14924e+06	158258	88534.8
P63103	14-3-3 protein zeta/delta	YWHAZ	7	294.08	6.74949e+07	1.1559e+08	4.81889e+07	1.79197e+07	1.01928e+07	3.91683e+07	3.85253e+07	6.21946e+07	3.65777e+07	3.26604e+07	3.26177e+08	1.31003e+08	1.25561e+08	6.0327e+07	6.66189e+07	6.98201e+07	7.64285e+07	1.0534e+08	5.86222e+07	64456134	6.18112e+07	1.45823e+08	1.34097e+08	3.8873e+07	2.83259e+07	7.89413e+07	3.83015e+07	7.46677e+07	3.13633e+07	27921456	1.9756e+08	1.31899e+08	1.18231e+08	2.26746e+07	49624788	3.48614e+07	15597438	7.55006e+07	1.70382e+07	2.3065e+07	3.81919e+07	8.20191e+07	3.23795e+07	7.82836e+06	6.70682e+06
Q05588	Urokinase plasminogen activator surface receptor	PLAUR	7	10.47	5.43158e+06	5.45432e+06	3.45114e+06	1.37973e+06	4.43564e+06	2.19572e+07	1.06566e+07	9.36095e+06	1.17471e+07	6.5196e+06	1.32623e+07	1.03734e+07	1.52957e+07	8.35395e+06	1.1892e+07	2.92721e+07	14988254	2.07269e+07	1.2799e+07	1.19179e+07	9.65183e+06	4.77714e+06	7.35511e+06	2.74872e+06	5.0056e+06	1.12268e+07	4.4795e+06	4.52189e+06	5.71031e+06	3.96497e+06	5755966	6.49204e+06	4.60935e+06	1.45518e+07	1691808	1.43167e+07	6.65558e+06	3.69256e+06	835887	764572	3.53094e+06	6.41413e+06	2.37057e+06	869602	611618
Q1LZ72	Canopy 2 homolog (Zebrafish)	CNPY2	7	37.01	6.20883e+06	9.76794e+06	5.28977e+06	389813		1.62284e+06	460848	1.10571e+06	1.81424e+06	798550	3.83412e+07	2.28064e+07	9148980	795360	1357229	4912208	5898689	5.49551e+06	843587	2.50345e+06	4.93477e+06	1.27038e+07	10275498	649743	243375	6.80602e+06		2.55518e+06	608103	856176	20254922	12930282	2.94304e+06	220751	589908	3.18616e+06	697657	1.49356e+06			4.3051e+06	2.09442e+06	2.60833e+06
Q3SZI4	14-3-3 protein theta	YWHAQ	7	241.5	1.47988e+07	2.16256e+07	9.47891e+06	4.18114e+06	4.98515e+06	1.43577e+07	1.23555e+07	1.90218e+07	1.12393e+07	1.26836e+07	1.01146e+08	2.58838e+07	2.88966e+07	1.137e+07	1.32582e+07	2.04936e+07	1.73191e+07	2.50309e+07	1.86024e+07	1.81711e+07	2.03516e+07	4.12942e+07	4.3707e+07	1.18852e+07	1.53894e+07	2.26114e+07	1.10254e+07	2.33977e+07	9.63378e+06	1.32125e+07	6.26171e+07	3.23832e+07	3.09362e+07	5.8207e+06	1.08181e+07	7.29756e+06	3.87385e+06	1.55946e+07	4.07543e+06	2.84526e+06	1.50716e+07	2.22447e+07	9.53843e+06	3.08728e+06	2.51059e+06
Q3SZR3	Alpha-1-acid glycoprotein	ORM1	7	7.38			1085466					637255			5.34321e+07	3.6503e+07	4.01519e+07	3.92652e+07	4.45958e+07	4.92641e+07	4.28305e+07	3.55952e+07	3.25348e+07	3.78662e+07			589904								5.08916e+07	3.59823e+07	4.52592e+07	3.74773e+07	41030648	45611435	3.56797e+07	2.96112e+07	4.76893e+07	1.41079e+07			292250		278817
Q3T145	Malate dehydrogenase, cytoplasmic	MDH1	7	52.97	2.40168e+07	4.12226e+07	1.44329e+07	434907	1.66752e+06	1.81935e+07	1.14781e+07	4.18366e+06	3.2023e+06	819866	1.10811e+08	4.34432e+07	1.64599e+07	5.35789e+06	5.5102e+06	2.44824e+07	2.44225e+07	2.60098e+07	8.88706e+06	5.88384e+06	2.67191e+07	5.68337e+07	1.98581e+07	1.02527e+07	3.34555e+06	2.29582e+07	8.95228e+06	7.36142e+06	7.17619e+06	608005	68837298	3.61801e+07	3.05984e+07	700520	1.5466e+06	1.39438e+07	4.77547e+06	6.02794e+06	7.75408e+06	2.25585e+06	2.14064e+07	3.12581e+07	4.78003e+06	744847	732251
Q3ZCJ2	Alcohol dehydrogenase [NADP(+)]	AKR1A1	7	50.74	1.83261e+07	3.343e+07	1.07938e+07	545656		1.12125e+07	4.31368e+06	6.81023e+06	4.58934e+06	3.91108e+06	8.80135e+07	2.4453e+07	1.90268e+07	4.27728e+06	6.53338e+06	8930628	8.95038e+06	1.19334e+07	6306258	9.77736e+06	2.24073e+07	4.10273e+07	2.87287e+07	7.57016e+06	5.10754e+06	1.62179e+07	3.75571e+06	1.91137e+07	5.29474e+06	5.84919e+06	5.32581e+07	2.32024e+07	1.95827e+07	3.27253e+06	8.19361e+06	5.75281e+06	2.46475e+06	1.12645e+07	6.97065e+06	4.68465e+06	7.42814e+06	1.79176e+07	3.01067e+06	144103	190034
A3KLR9	Superoxide dismutase [Cu-Zn]	SOD3	6	63.36	9.72886e+07	5.77509e+07	4.52696e+07	4.65709e+07	52617555	1.54837e+08	7.76675e+07	2.99707e+07	3.38368e+07	3.2897e+07	1.01868e+08	3.5601e+07	3.34043e+07	2.91466e+07	1.94578e+07	1.22071e+08	5.3703e+07	2.57677e+07	2.6686e+07	2.45241e+07	129746551	6.24664e+07	8.71365e+07	48216760	5.92769e+07	9.30774e+07	4.98776e+07	3.07502e+07	2.10548e+07	3.58828e+07	7.24547e+07	34581545	2.419e+07	1.02323e+07	2.01936e+07	8.31582e+07	2.9614e+07	1.50551e+07	27057196	3.49306e+07	5.09285e+07	3.00932e+07	2.02476e+07	2.06906e+07	1.62421e+07
A3KMV5	Ubiquitin-like modifier-activating enzyme 1	UBA1	6	7.6	5.80376e+06	3.00598e+06	4161497	4979022	4338305	3.84603e+06	2783937	1.42048e+06	2.555e+06	4.16345e+06	1.63966e+07	6.40693e+06	4.9413e+06	2.39217e+06	3.53006e+06	5.65998e+06	3.37311e+06	2223451	3.06711e+06	3491840	1.00143e+06	4.65896e+06	1.98861e+06	4.1162e+06	640592	5242019	4231904	3.02966e+06	4250077	4338968	5.17302e+06	3663869	3.37193e+06	3.24421e+06	2.84599e+06	1.8384e+06	4.98492e+06	3.12248e+06	6.93529e+06	3.24416e+06	2.63625e+06	773229	741538	2.45234e+06	4.28062e+06
E1BGN3	Histone H3	HIST2H3PS2	6	431.95	2.13961e+08	2.94401e+08	1.95493e+08	1.37271e+08	224267334	6.07005e+08	838455535	566853521	4.08533e+08	2.84889e+08	584403968	6.58722e+08	7.41336e+08	5.129e+08	4.677e+08	722640849	1.22951e+09	1.47635e+09	8.65204e+08	506896834	2.86409e+08	3.10246e+08	2.19632e+08	129538060	1.33349e+08	438497702	4.28647e+08	3.74502e+08	2.06627e+08	1.44592e+08	3.9432e+08	472641936	610616042	485556370	657599190	8.18284e+08	9.96078e+08	7.47604e+08	1122154501	5.55478e+08	1.32648e+08	244796800	148016207	1.20559e+08	1.06777e+08
E1BN89	Cytokine like 1	CYTL1	6	330.73	1.88553e+08	1.35578e+08	7.22005e+07	6.59563e+07	1.06266e+08	2.21975e+08	1.08779e+08	4.64473e+07	3.3838e+07	4.38523e+07	157678415	8.33163e+07	4.96186e+07	34311510	1.4267e+07	1.41125e+08	8.29487e+07	42973216	3.03477e+07	28214993	1.62322e+08	7.85235e+07	3.92538e+07	3.0312e+07	2.81441e+07	1.51823e+08	9.21717e+07	6.6564e+07	2.71617e+07	2.37916e+07	1.56001e+08	6.78051e+07	5.12423e+07	3.45125e+07	3.37736e+07	1.79679e+08	7.41281e+07	3.16761e+07	4.90336e+07	2.00827e+07	1.06543e+08	77706430	3.31455e+07	2.88552e+07	2.14731e+07
F1MDC2	Collagen type IX alpha 2 chain	COL9A2	6	301.88	2.62824e+08	2.02897e+08	9.63648e+07	9.34909e+07	1.28818e+08	8.30821e+07	1.95677e+08	134643888	1.21412e+08	6.92958e+07	1.26817e+08	19193367	2.32727e+07	5.60851e+07	1.09643e+08	9.10003e+07	4.457e+07	3.90552e+07	6.90918e+07	1.10169e+08	1.80878e+08	6.61153e+07	2.52753e+07	9.57447e+06	9.49757e+06	6.56974e+07	2.19308e+07	30655601	1.45503e+07	1.23067e+07	1.4504e+08	4.66315e+07	1.42416e+07	3.27541e+06	7.97059e+06	8.72587e+07	2.49424e+07	1.27486e+07	6.46908e+06	5.29584e+06	159252534	150896542	6.68003e+07	5.82257e+07	4.81506e+07
F1MDN4	60S acidic ribosomal protein P0	RPLP0	6	18.36	3.06162e+06	4.94444e+06	2.26659e+06			1.56584e+06		1.65261e+06		621292	6.0823e+07	1.13574e+07	9.29356e+06		1.14069e+06	3.16805e+06	803128	4.77016e+06	1.16004e+06	789349	4.53167e+06	3.63505e+06	1.12007e+07			1.71676e+06		2.44621e+06	191505		2.11641e+07	3.66247e+06	8.44763e+06		2394805	366228	811266	1.82826e+06			4.75959e+06	2.93919e+06	2.3292e+06
F1MKS3	Uncharacterized protein	TXNDC5	6	12.59	6.42289e+06	1.32093e+07	2.21787e+06	759352	205068	6.65467e+06	2.61537e+06	324076	1.69707e+06	2.28359e+06	3.21228e+07	1.40068e+07	8.29388e+06	899021	166640	8.92174e+06	7.34776e+06	1.48131e+06	2.80008e+06	2.86263e+06	6.49417e+06	1.18252e+07	6.61367e+06	1.54387e+06		1.04349e+07	829809	3.17381e+06	1.55025e+06	697966	1.86359e+07	1.5527e+07	5.09117e+06	919105	1.27703e+06	6.24888e+06	989928		562498	910310	8.49556e+06	1.08698e+07	3.79777e+06	626609	184752
F1MPP2	Insulin like growth factor binding protein 7	IGFBP7	6	24.35	14989509	2187845	1.59133e+07	1.22533e+07	1.47544e+07	1.07603e+07	1.16898e+06	1.53889e+07	8.40494e+06	1.50884e+07	3.39539e+07	2.77063e+06	549383	4.11745e+06		1.28433e+07	2.23102e+06	2.49566e+06	705651	1.23929e+06	3.30322e+07	2.46461e+07	3.18661e+07	3.29608e+07	5.19647e+07	3.1081e+07	6.71019e+06	1.76833e+07	2.35713e+07	4.07863e+07	48867110	3.07095e+07	2.34619e+07	1.86382e+07	8847040	3.21907e+07	2.31677e+07	2.56345e+07	1.30569e+07	2.18648e+07	1.37233e+07	4.11995e+06	7.35207e+06	4.14514e+06	4.33687e+06
F1MQB1	2-phosphoxylose phosphatase 1	PXYLP1	6	43.82	2.98593e+07	3.12968e+07	1.79698e+07	2.73688e+07	2.87082e+07	2.34299e+07	2.71721e+07	32065706	1.90591e+07	2.53971e+07	2.14193e+07	1.49613e+07	1.71009e+07	2.5341e+07	3.28091e+07	9.64866e+06	1.60441e+07	1.88165e+07	2.74679e+07	3.15804e+07	2.76146e+07	9.10304e+06	7.69743e+06	1.67931e+07	2.20468e+07	3690303	2.43258e+07	1.95799e+07	1.93866e+07	2.84053e+07	1.48636e+07	1.30326e+06	786747	3.26042e+06	1.15955e+07	4.29403e+06	2.05874e+06	4.90672e+06	6.20369e+06	6.61217e+06	2.1151e+07	1.25458e+07	1.27205e+07	10804198	1.04679e+07
F1MUK3	Insulin-like growth factor-binding protein 6	IGFBP6	6	49.59	3.16359e+07	1.94337e+07	9.05161e+06	9.53343e+06	7.9759e+06	3.98411e+07	1.33794e+07	7.82357e+06	8.17408e+06	5.7181e+06	5.41202e+07	24676637	7.63564e+06	14223121	9.51104e+06	6.11418e+07	1.97199e+07	1.5927e+07	2.16923e+07	1.10772e+07	5.11634e+07	6764324	6749331	6.51943e+06	1.68155e+06	92616725	1.38025e+07	2.47504e+06	1.57771e+06	4.57454e+06	5.76289e+07	2.41398e+07	5.73585e+06	2.44628e+06	247248	4.14393e+07	1.00718e+07	5.50524e+06	4.18285e+06	1.29223e+06	2.39418e+07	9.2257e+06	4924526	6.49944e+06	1.78074e+06
F1MZX2	Serpin family E member 2	SERPINE2	6	28.89	23009418	7.52055e+06	9.36089e+06	1.41655e+06	3.45774e+06	8.4458e+07	1.1175e+07	6.3843e+06	1.66264e+06	1.33045e+06	4.76652e+07	1.15547e+07	7.3391e+06	1.94185e+06	530023	57046113	24043647	1.49326e+07	4.21358e+06	2.54721e+06	3.98141e+07	5.65647e+06	3.89418e+06	1.70578e+06	3.2946e+06	4.01283e+07	6932577	4.6149e+06	2.16177e+06	1.59016e+06	43324250	8.28091e+06	7.29136e+06	762853	1.30881e+06	6.62536e+07	1.73198e+07	3.95164e+06	2.52361e+06	999541	2.36092e+07	7.39419e+06	4.60863e+06	2.04082e+06	694044
F1N3L5	Uncharacterized protein	Unknown	6	39.48	4.34718e+07	4.42125e+07	50772001	3.22901e+07	65673300	1.47684e+07	1.77291e+07	2.1255e+07	1.96962e+07	1.96408e+07	2.83924e+07	1.9983e+07	2.80293e+07	1.58104e+07	2.15776e+07	20427751	1.22726e+07	1.98316e+07	10278504	1.53612e+07	9.98014e+06	7.36029e+06	5.73331e+06	4.64531e+06	5.80526e+06	6332465	3293208	4.67136e+06	1.43744e+06	2.42758e+06	9.17552e+06	3.91896e+06	1.12598e+07	7931767	9.61471e+06	1.95973e+07	1.5911e+07	1.13471e+07	1.16762e+07	5.13755e+06	1.19316e+07	1.16857e+07	1.27582e+07	7.92734e+06	1.10725e+07
F1N3V0	Malic enzyme	ME1	6	5.14	2.09353e+06	1.44107e+07	2.63347e+06	632911		3.21275e+06	1.06524e+06	1.75797e+06	1.30944e+06	3.06621e+06	2.45799e+07	8.09569e+06	7380930	1.3208e+06	2.37543e+06	634875	3137003	3395339		3.76981e+06	2.90068e+06	1.81626e+07	17003285	2.78535e+06	1.27133e+06	3.7492e+06		5760134	1.51017e+06	708472	1.97689e+07	9.97888e+06	1.17809e+07	988616		1.3116e+06	722504	2.60546e+06	1.52716e+06		4.87302e+06	1.48811e+07	4.70301e+06		337940
F6QLF1	Hyaluronan and proteoglycan link protein 3	HAPLN3	6	53.18	4.88486e+06	2.89673e+06	239513	1.33144e+06	841516	935944		832952	876609	3.11493e+06	1.2128e+07	9.91206e+06	1.48682e+07	1.20691e+07	1.29445e+07	1.21531e+07	1.01512e+07	8.85833e+06	3.90859e+06	1.55422e+07	1.26155e+06	2.97115e+06			247400	2.60977e+06			68783.2	1.30553e+06	5.46974e+06	3.25355e+06	2.44645e+06	2.82166e+06	5.8181e+06	1.79482e+06	3.54604e+06	789129	3.28507e+06	6.59476e+06	2.00975e+06	3.36796e+06	1.40562e+06	954008	1.36888e+06
G3MZT8	Latent transforming growth factor beta binding protein 4	LTBP4	6	8.6	1.50703e+07	1.11579e+07	9821055	7.15589e+06	1.20987e+07	9.94297e+06	12806871	1.04359e+07	6.83056e+06	8.97788e+06	1.02313e+07	9.99856e+06	1.34937e+07	7.67878e+06	8.6313e+06	1.26795e+07	1.11946e+07	9.67649e+06	1.10641e+07	1.12751e+07	1.19784e+07	7.37302e+06	1.03409e+07	3.05629e+06	6.07368e+06	1.14574e+07	6.69488e+06	1.10318e+07	2.8808e+06	5.24808e+06	9.11862e+06	5.39297e+06	7.28909e+06	6.33769e+06	3.5704e+06	1.18275e+07	5.02228e+06	4.17297e+06	4.4529e+06	4.1451e+06	7.84046e+06	6.70692e+06	3.29884e+06	2.61852e+06	3.37738e+06
G5E5C8	Transaldolase	TALDO1	6	23.56	2.83232e+07	3.59503e+07	1.45059e+07	2.25187e+06	1.44568e+06	1.4393e+07	5860672	1.00965e+07	4.68783e+06	3.90808e+06	1.42321e+08	3.53484e+07	2.83903e+07	8.51613e+06	7.32724e+06	1.97662e+07	17553257	1.80164e+07	7364835	6301777	2.18365e+07	5.03858e+07	3.08948e+07	4.36649e+06	3.24451e+06	1.69655e+07	4.52291e+06	2.01088e+07	4.0776e+06	1.77129e+06	6.76197e+07	3.72014e+07	2.98832e+07	431547	3.05103e+06	8.44773e+06	2.86441e+06	1.39216e+07	3.57064e+06	2969145	1.98001e+07	3.69649e+07	8.96151e+06	1.29431e+06	328456
P42899	60S acidic ribosomal protein P2	RPLP2	6	37.99	5.25532e+06	1.86279e+07	1.33143e+07	4.78916e+06	1.51037e+06	1.68279e+07	7.46041e+06	3.90684e+06	5.98374e+06	5.02187e+06	8.16917e+07	2.62576e+07	2.18327e+07	9.24338e+06	5.7641e+06	1.69524e+07	1.73437e+07	1.72203e+07	1.04699e+07	9.13057e+06	1.0244e+07	1.92917e+07	2.6436e+07	7.29608e+06	2.14665e+06	24380432	1.01449e+07	1.68944e+07	6.64222e+06	1.26128e+06	3.26848e+07	2.72292e+07	1.82543e+07	3.48101e+06	5.58959e+06	1.45292e+07	8.36695e+06	9.63102e+06	4.83702e+06	2.70515e+06	1.12734e+07	1.68875e+07	9345092	2.64287e+06	893910
P50397	Rab GDP dissociation inhibitor beta	GDI2	6	38.07	1.67206e+07	1.61019e+07	8.76427e+06	6.90038e+06	2991254	1.46691e+07	5.44991e+06	5.65769e+06	7.5757e+06	6.77603e+06	4.35791e+07	7.73122e+06	1.2378e+07	6.89377e+06	7.23578e+06	1.60267e+07	2.72164e+06	4.44334e+06	4.94697e+06	6.08253e+06	1.43385e+07	1.42174e+07	15442712	6.79834e+06	5.42332e+06	1.53366e+07	5.68082e+06	1.10499e+07	5.71251e+06	9.57838e+06	1.96573e+07	8.338e+06	8.75785e+06	1.90914e+06	6.44184e+06	7.12875e+06	3.61678e+06	4.72941e+06	2.8333e+06	4.08311e+06	14021804	9.22384e+06	4.78518e+06	4.89151e+06	3.01607e+06
P55106	Growth/differentiation factor 6	GDF6	6	15.87	351885	1.99242e+06	884121	938384		2.98057e+07	1.58829e+06	785150	1.04971e+06		3.66397e+07	4.44641e+07	3.49601e+07	2.39979e+07	1.63079e+07	2.34843e+07	3.35744e+07	2.76128e+07	2.22782e+07	1.24103e+07			1.07098e+06	87459.5		2.40983e+06					2078640	1.08037e+07	4.23472e+06	815367		7740971	1.41208e+06	1.91761e+06	1.03029e+06			773040	812182	116139
Q05716	Insulin-like growth factor-binding protein 4	IGFBP4	6	18.95	1.15267e+07	2.02585e+07	2.76736e+07	2.12364e+07	3.98763e+07	1.01618e+07	1.55949e+07	2.75332e+07	2.88884e+07	3.40098e+07	19526659	1.40959e+06	1.49838e+06	1.8718e+06	1798503	1.76584e+06	2.30997e+06	4.13818e+06	3270818	3.24721e+06			995248	151342	2.94955e+06		589593		341905		978942	370032						805846	1.86215e+06	803191	6.22612e+06	1.02378e+07	1.0015e+07	1.25295e+07	1.0021e+07
Q0IIH5	Nucleobindin 2	NUCB2	6	14.75	1.25355e+07	1.98977e+07	1.1957e+07	1.08599e+07	1.39749e+07	1.56335e+07	1.1137e+07	8.00327e+06	6.8601e+06	8.04534e+06	3.66445e+07	1.74097e+07	1.18804e+07	6.42756e+06	4.72628e+06	1.51474e+07	1.22244e+07	7.46728e+06	6.24133e+06	8.32089e+06	9.27602e+06	1.96163e+07	1.53111e+07	8.25216e+06	6.90912e+06	1.71057e+07	7.4334e+06	1.09291e+07	6.19529e+06	6529798	1.78289e+07	1.80452e+07	6.80449e+06	4.64082e+06	7.35825e+06	1.06419e+07	3.76836e+06	4.14732e+06	6.14807e+06	3.09416e+06	8.60445e+06	1.23588e+07	4.57857e+06	4.58796e+06	3.69361e+06
Q1RMH5	C1QC protein (Fragment)	C1QC	6	338.3	104995118	7.58626e+07	51661827	5.47676e+07	7.48402e+07	1.05323e+08	9.73375e+07	5.4249e+07	5.65372e+07	6.62874e+07	181831086	156940978	2.29669e+08	1.98763e+08	1.51399e+08	164876936	1.65807e+08	2.0097e+08	1.97484e+08	1.61946e+08	9.96402e+07	9.60033e+07	8.00938e+07	6.59632e+07	1.02978e+08	1.00509e+08	8.80722e+07	1.01779e+08	7.93658e+07	1.1012e+08	1.34286e+08	1.01077e+08	1.27053e+08	110340498	161335833	126769619	1.32317e+08	1.1062e+08	1.61184e+08	1.28957e+08	8.44427e+07	6.63365e+07	4.42808e+07	3.7819e+07	3.41721e+07
Q2HJ86	Tubulin alpha-1D chain	TUBA1D	6	14.98	1.59758e+06	3.63635e+06	1.2041e+06	528758	3.05672e+06	4.15702e+06	2.34643e+06	2.55291e+06	3.6729e+06	4.50991e+06	4.69102e+07	1.1199e+07	7.01661e+06	2.23205e+06	2.99173e+06	8.53681e+06	4.02177e+06	6.74383e+06	3.09944e+06	4.14456e+06	3.42215e+06	3.4563e+06	2.08607e+06	288888	1.30785e+06	1.03994e+07	923227	2.40808e+06			1.07087e+07	5299298	2.58436e+06	237130		4.30643e+06	945732	1329575	593250	935787	5.18663e+06	4.62134e+06	2.18387e+06	755461	1.50092e+06
Q2HJ89	Peptidyl-prolyl cis-trans isomerase FKBP10	FKBP10	6	6.84	5.36179e+06	4.89782e+06	6.09259e+06	2.03464e+06	7.38225e+06	4.48144e+07	3.82533e+06	2.44958e+06	2.52486e+06	9974704	3.11036e+07	1.93378e+07	1.43204e+07	8.13256e+06	6.9083e+06	3.01428e+07	2.69139e+06	3.61941e+06	4.30368e+06	3228867	8.79557e+06	6.96731e+06	7.11136e+06	4.50762e+06	4.34185e+06	4.98458e+07	1.88491e+06	2.80624e+06	411039	4.1878e+06	2.2495e+07	1.50409e+07	7.61413e+06	3.87134e+06	5.15821e+06	3.34456e+07	1.42813e+06	1.09435e+06	1.28089e+06	1.33453e+06	4.56113e+06	4.35753e+06	2.78431e+06	2.86838e+06	2.801e+06
Q3B7M5	LIM and SH3 domain protein 1	LASP1	6	30.93	6.43295e+06	1.397e+07	3.15495e+06	1.69532e+06	572558	1.04775e+07	1.76263e+06	4.30029e+06	2.72285e+06	2.64635e+06	7.13973e+07	2.35944e+07	1.94443e+07	5.96588e+06	8.05891e+06	1.72657e+07	8.94853e+06	1.2882e+07	3060750	1.14134e+06	1.19829e+07	2.30658e+07	2.36208e+07	5.8102e+06	4.55265e+06	1.65273e+07	1.16636e+06	1.06927e+07	3.45722e+06	2.12652e+06	4.04325e+07	26039896	2.20703e+07	3.63617e+06	5.37837e+06	1.46079e+07	2.05663e+06	8.33903e+06	1.67249e+06	1.11811e+06	5.64448e+06	8.69741e+06	4.05652e+06	31863.3	455947
Q3T147	Spliceosome RNA helicase DDX39B	DDX39B	6	3.43	2.02479e+06	4.65177e+06	1.86792e+06	927276		1.90036e+06	2249404	2.26691e+06	912331	1.3182e+06	1.97668e+07	5.12624e+06	8.11626e+06	1.0591e+06	231980	807679	3.10491e+06	1.6e+06	686981		472263	7.99306e+06	4.93485e+06	745045	1.09179e+06	554503	4.4507e+06	1.72792e+06	1.29266e+06	4.9822e+06	1.13308e+07	2.22017e+06	6.14441e+06		2.06486e+06	88341		1.12747e+06			5.70593e+06	2.77798e+06	930102	149278	2.19291e+06
Q5E9B1	L-lactate dehydrogenase B chain	LDHB	6	348.19	4.10797e+07	8.32981e+07	4.14619e+07	7.74728e+06	2.34863e+06	3.75262e+07	1.28539e+07	2.99229e+07	1.56427e+07	1.45285e+07	267702322	92853261	8.73178e+07	3.07744e+07	3.19089e+07	4.5468e+07	5.22355e+07	8.21149e+07	3.57421e+07	33565377	5.29032e+07	111142752	1.00223e+08	2.15171e+07	1.9525e+07	4.66215e+07	16815249	3.30107e+07	1.40653e+07	1.077e+07	138694367	8.76932e+07	7.67956e+07	8.46497e+06	1.57911e+07	1.87281e+07	1.13756e+07	4.5259e+07	1.12043e+07	1.16908e+07	2.668e+07	5.35939e+07	2.23166e+07	4.28707e+06	2.94856e+06
Q865V6	Macrophage-capping protein	CAPG	6	14.34	1.23586e+06	1.40111e+06	5.1618e+06	1.07166e+06	553297	8.29315e+06	5.81838e+06	12010332	8.51035e+06	7.4416e+06	1.51542e+07	1.59594e+07	4.93837e+07	2.38815e+07	2.35146e+07	6.4137e+06	1.82735e+07	5.24043e+07	3.07849e+07	2.25531e+07	3.07605e+06	3.97141e+06	1.4055e+07	5.57811e+06	8.1422e+06	9.03983e+06	1.03248e+07	1.37462e+07	1.69287e+07	7.87213e+06	4.7586e+06	5.19924e+06	2.63512e+07	6.72157e+06	9.62182e+06	2.45945e+06	4829633	1.83208e+07	1.21307e+07	1.10222e+07	680800	1.36585e+06	2.30131e+06	465453	383079
Q95117	Secreted frizzled-related protein 3	FRZB	6	378.93	61750232	6.34572e+07	5.5748e+07	8.08726e+07	1.08401e+08	9.7181e+07	45802975	4.93922e+07	4.28542e+07	6.29578e+07	9.71352e+07	74991030	7.03087e+07	8.16584e+07	5.74921e+07	1.07983e+08	8.03432e+07	7.72078e+07	6.40948e+07	6.65818e+07	7.72282e+07	43782050	3.73855e+07	3.87694e+07	5.33539e+07	6.7357e+07	4.89174e+07	42480157	3.63729e+07	5.09504e+07	77284745	5.46757e+07	4.45715e+07	4.26202e+07	6.97998e+07	99046226	4.83372e+07	37434956	5.9648e+07	4.68889e+07	5.44876e+07	6.1598e+07	5.12372e+07	6.09244e+07	6.06288e+07
Q9BGI2	Peroxiredoxin-4	PRDX4	6	246.38	1.03525e+07	4.66233e+07	1.2381e+07	1.2932e+07	1.02397e+07	5.80258e+07	1.19794e+07	3.21145e+06	6.00987e+06	4.13483e+06	115712730	4.73183e+07	3.11202e+07	1.1955e+07	6.98615e+06	8.38166e+07	45817117	6.54094e+06	1.18459e+07	1.19996e+07	2.17687e+07	2.53271e+07	1.8855e+07	1.46938e+07	6.17404e+06	5.62932e+07	9.493e+06	1.33767e+07	4.43574e+06	656688	5.45119e+07	4.32571e+07	25746806	1.02575e+07	1.35773e+07	4.93714e+07	2.58164e+07	6.27217e+06	1.12453e+07	1.84818e+06	1.83488e+07	4.3127e+07	1.89787e+07	9.9499e+06	2.11362e+06
A0A0N4STN1	Uncharacterized protein	CATHL1	5	39.91			818501	1.43659e+06				162516	318828		4.90965e+06	47964866	2.40463e+07	15518549	1.76005e+07	1.89655e+07	9.55693e+06	30727979	65744977	3.1678e+07		284709	402090												414011					2.017e+06
A6QLZ0	Galectin	LGALS3	5	32.94	8912390	7.62557e+06	7.81828e+06	1.45522e+07	1.76417e+07	3.58821e+07	2.57256e+07	1.2876e+07	7.18419e+06	1.50847e+07	3.36042e+07	4.93447e+07	3.98013e+07	27352679	2.70779e+07	4.85167e+07	6.78415e+07	4.46296e+07	4.18226e+07	3.78755e+07	5.94163e+06	1.51078e+07	1.7663e+07	1.62906e+07	19463125	3.40278e+07	3.54315e+07	36180658	1.17832e+07	1.42759e+07	1.15119e+07	2.93339e+07	29183426	2.2639e+07	3.5598e+07	4.79861e+07	2.98734e+07	1.45682e+07	4.8222e+07	1.23987e+07	671699	2.72463e+06	5.95457e+06	6.2768e+06	3.54874e+06
A6QPC2	SCRG1 protein	SCRG1	5	331.43	3.46565e+08	387783414	308361800	2.80984e+08	5.51318e+08	339009538	3.07557e+08	269472231	318794446	303190492	2.30347e+08	1.96508e+08	1.73876e+08	1.56975e+08	1.69864e+08	1.03862e+08	1.47854e+08	1.40799e+08	1.4648e+08	159085683	3.48465e+08	4.29375e+08	3.96574e+08	3.3138e+08	378852144	347793939	4.79008e+08	4.60987e+08	4.13784e+08	4.63672e+08	1.76972e+08	1.37593e+08	163398841	2.40098e+08	5.58823e+08	7.72657e+07	1.58948e+08	224312057	4.1544e+08	3.96199e+08	2.03749e+08	3.32033e+08	1.9816e+08	242978116	2.37994e+08
A6QR60	CRISPLD1 protein	CRISPLD1	5	9.25	4.12866e+07	1.6056e+07	1.21256e+07	9.54899e+06	1.48984e+07	2.14553e+07	1.91501e+07	9.90372e+06	7.93605e+06	7.84279e+06	3.14263e+06	1591851	7.93241e+06	5.69113e+06	6.6363e+06	1.2543e+07	1.91878e+06	627813	4.19686e+06	6.94948e+06			402204	269671			361543	31566.5	2421.8	371671	3.81514e+06	348374	3.20974e+06	99625.1	257028	5.01344e+06		34313.3			19367404	3.70678e+06	1.79524e+06	1.53679e+06	2.8929e+06
A7E3S8	Heat shock 70kD protein binding protein	ST13	5	16.64	3.35894e+06	6.27857e+06	4.23184e+06	412836		2086194	114834	4.78146e+06	1.07038e+06	1.04941e+06	2.9226e+07	1.29943e+07	1.53352e+07	5.48459e+06	2686386	5.11178e+06	7.0693e+06	13372714	2.72124e+06	1.75346e+06	4.94192e+06	1.10169e+07	1.21785e+07	2.27251e+06	839289	1.88836e+06	1.67594e+06	6.87413e+06	5.44011e+06	85176.1	1.80148e+07	1.6719e+07	1.35479e+07	3.04401e+06	1.05814e+06	1.9893e+06	816056	7.09728e+06		1.22912e+06	6.15529e+06	1.17381e+07	3.05063e+06	784841	309667
A7MAZ5	Histone H1.3	HIST1H1D	5	22.82	2.09776e+06	3.41562e+06	793658	3.06392e+06	8.03705e+06	7.10269e+06	1.05127e+07	2.12055e+06	1.00044e+07	1.03906e+07	1.57559e+07	1.36242e+07	3.27474e+07	44073653	4.20673e+07	2.00781e+07	42148244	43330541	6.38361e+07	4.49923e+07	563873		761920	422245	1.25859e+06	2.90408e+06	1.24407e+06	3.72386e+06	537006	1.54015e+06	2.14651e+06	5.64257e+06	1.38346e+07	1.45091e+07	27331018	9.91231e+06	19702469	2.10877e+07	3.05971e+07	1.6508e+07	1.5879e+06	1.82468e+06	401058	2.4273e+06	1.32189e+06
E1B8N6	Uncharacterized protein	LMNB1	5	64.75	2.60665e+06	3.80055e+06	3.22936e+06	1.60474e+06	2222096	38093866	1.05825e+07	6.63736e+06	3.3996e+06	2.38181e+06	14955068	16862809	1.21508e+07	4.66232e+06	1.74197e+06	5.6844e+07	2.29667e+07	2.10685e+07	4.89191e+06	2.78648e+06	4.14774e+06	2.2357e+06	5.27381e+06	1.93824e+06	3.50753e+06	3.31882e+07	1.41741e+07	4.05675e+06	1.35631e+06	3.73478e+06	4.31054e+06	1.07718e+07	1.44664e+07	3.90059e+06	3.23685e+06	4.47604e+07	1.57342e+07	4.87802e+06	1742397	1.68346e+06	1.97415e+06	1.55849e+06	1.93338e+06	995862	813255
E1B9F6	Elongation factor 1-alpha GN=EEF1D	EEF1A1	5	115.91	9.08455e+06	2.49408e+07	1.24839e+07	3.7719e+06	7.57386e+06	8.96728e+07	2.41644e+07	2.13918e+07	1.28425e+07	1.39246e+07	124999773	7.44682e+07	4.59969e+07	2.48779e+07	2.1525e+07	1.23965e+08	4.48531e+07	4.70941e+07	3.22695e+07	2.94049e+07	2.42184e+07	3.54576e+07	4.30706e+07	1.42556e+07	1.4685e+07	1.23389e+08	1.91061e+07	29922324	1.07516e+07	1.37911e+07	4.70553e+07	4.17307e+07	3.54628e+07	9.22676e+06	14759128	1.02655e+08	2.04641e+07	2.27595e+07	2.12049e+07	1.08109e+07	1.06177e+07	1.94975e+07	1.33323e+07	3.43593e+06	2.41569e+06
E1BB48	Polypeptide N-acetylgalactosaminyltransferase	GALNT2	5	4.1	10319752	1.24096e+07	1.67822e+07	9.53765e+06	1.11134e+07	4.75523e+06	1.80278e+06	1.06612e+07	1.02391e+07	1.27413e+07	1.09794e+07	2.20002e+06	4.63797e+06	6.87996e+06	6040338	9.61342e+06	1.32088e+06	1.09393e+06	8.32531e+06	7.55483e+06	7.73045e+06	1.22833e+07	7.7384e+06	1.39021e+06	1.00538e+07	750881	9.28754e+06	6.75345e+06	7.43676e+06	8.61366e+06	1.67858e+07	357812	2932708	2.79087e+06	7.67738e+06	2.04495e+06		1.08345e+06		5.25711e+06	1.51637e+06	6.26915e+06	5.67397e+06	6.50293e+06	6.24836e+06
E1BJF9	Serum amyloid A protein	SAA1	5	919.03						923773					4.83757e+06	6.80708e+06	1.97127e+06		5.16136e+06	4.51188e+06															12955645	3.47484e+07	34460944	4.372e+07	5.84005e+07	1.13471e+07	1.5287e+07	22005715	24591940	2.34066e+07
E1BJX6	Signal peptide, CUB domain and EGF like domain containing 3	SCUBE3	5	3.68	3018723	1.53606e+06	841160	1.23219e+06	2.42686e+06	3868960	5.05063e+06	3239738	2.81154e+06	3.38967e+06	4.03061e+06	3.05796e+06	3.82892e+06	4.80738e+06	3.84729e+06	5.49968e+06	4.87349e+06	6.49013e+06	5754328	6.00155e+06	4.08101e+06	2.36708e+06	1.31483e+06	1.31717e+06	11759485	3.7042e+06	3.16103e+06	2.8825e+06	2.4606e+06	4.23076e+06	3.49803e+06	1.68493e+06	640763	475591	1.53044e+06	3.66396e+06	3.45119e+06	1.50089e+06	1.99934e+06	1.80089e+06	3.71668e+06	1.22592e+06	480486	591863	464662
F1MAZ3	Microtubule-associated protein	MAP4	5	14.69	1.20694e+06	2.6607e+06	1.98238e+06	153923		3.3515e+06	1.13069e+06	744546	243882	508116	1.81984e+07	9.6878e+06	7.46842e+06	1.71554e+06	918819	7.42075e+06	3.83409e+06	5.65298e+06	1.94465e+06	989664	425356	4.73934e+06	5.54778e+06	638036	425954	5.71022e+06	902463	2.38037e+06	260977	191083	7.46865e+06	9.87318e+06	4.56833e+06	291399	383268	7.673e+06	465301	1.7545e+06			498757	2.56278e+06	1.42691e+06	327715
F1MD77	Laminin subunit gamma 1	LAMC1	5	7.31	3.11538e+06	3.64282e+06	1.73229e+06			4958663	615583	5085214		1.91896e+06	1.01893e+06	7.81034e+06	1.25705e+07	9.36343e+06	4.87665e+06	1.70174e+07	3.80752e+06	1.10042e+07	8.82992e+06	1.62529e+07	9.21678e+06					1.22239e+06	2.86232e+06				3.26407e+06	6.75344e+06	8.59692e+06	8.03867e+06	9.68044e+06	2.05202e+07	1.08343e+07	7.83025e+06	7.65799e+06	7.43697e+06	848778	112187			863356
F1MKY3	Sushi domain containing 5	SUSD5	5	56.89	5.81479e+07	5.1962e+07	2.95351e+07	45711307	74781337	2.44547e+07	5.30483e+07	2.84096e+07	3.97642e+07	4.6086e+07	1.17212e+07	2.44328e+06	1.67872e+07	2.5518e+07	2.68106e+07	1.36046e+07	1.61244e+07	9.7432e+06	2.59732e+07	2.1909e+07	57554504	1.59232e+07	1.98538e+07	1.87408e+07	2.67997e+07	2.37421e+07	3.15174e+07	2.53782e+07	1.86113e+07	2.87145e+07	1.82159e+07	6.48865e+06	1.16606e+07	1.50353e+07	2.79521e+07	3.13232e+06	1.31695e+07	16626407	2.27902e+07	2.06725e+07	2.74468e+07	2.38171e+07	1.35782e+07	1.72385e+07	1.54099e+07
F1MMW8	Serum amyloid A protein	M-SAA3.2	5	849.94	789112	230192							722760		1.80482e+08	4.27815e+08	366825361	3.83024e+08	536362668	133921444	78796141	232466608	3.79459e+08	134757980		711683						217879			1.10163e+08	1.9657e+08	2.00505e+08	345178230	783297080	3.2542e+08	3.41531e+08	2.5896e+08	3.0094e+07	2.45172e+08
F1N650	Annexin	ANXA1	5	24.94	2.26936e+06	2.4498e+06	4.58963e+06	7.36974e+06	11558917	2.23272e+07	1.34256e+07	1.50224e+07	1.30648e+07	14780727	2.98589e+06	1.69497e+07	10545274	6.40009e+06	1.84979e+06	16279146	1.74612e+07	17117080	12823889	7.58662e+06	2.00907e+06	2057434	6.06676e+06	1.13828e+07	1.44436e+07	1.45177e+07	1.19257e+07	1.46215e+07	10112188	1.4576e+07	2.97361e+06	1.41259e+07	1.06257e+07	1.02724e+07	1.05464e+07	1.83412e+07	1.64224e+07	1.18253e+07	1.98543e+07	6.46842e+06	768818	454116	1.59861e+06	4.96918e+06	4.37773e+06
G1K122	Retinol-binding protein 4	RBP4	5	262.12	2.47754e+07	3.03519e+07	1.67196e+07	2.29101e+07	2.57392e+07	5.01443e+07	2.74096e+07	1.91555e+07	2.09607e+07	1.98649e+07	6.3044e+07	4.33783e+07	3.70703e+07	3.27681e+07	2.88003e+07	60476192	48212250	5.1897e+07	6.04802e+07	41454170	3.69992e+07	3.70087e+07	1.88412e+07	1.51977e+07	8.75336e+06	69972869	3.45365e+07	2.77739e+07	9.52618e+06	1.13209e+07	2.75677e+07	24878807	1.09487e+07	1.39414e+07	24695787	3.69316e+07	24951069	2.62039e+07	3.11604e+07	2.21471e+07	1.37233e+07	1.70933e+07	8.24569e+06	12484234	1.23011e+07
G3N0V2	Keratin 1	KRT1	5	56.23	1.89316e+06	1.23395e+06	495663	5.59936e+07	4.55643e+06				7.96599e+06	13137226	5.68165e+07	1.23601e+06	5.76776e+06	1.96023e+06	5.17883e+07				1.57695e+06	1.63166e+08	2.2068e+06	7.04041e+06	42781042	1.28509e+08		39208238	2.85966e+08	5.36976e+06	4.38982e+08	311590	7.54809e+07	3.22002e+06	20694318	3.6851e+06		1.49045e+08		3.00804e+06	1.61723e+06	1.02552e+06		1.73359e+07	3.89521e+07	101852	411000
G3X745	Glypican-1	GPC1	5	51.47	2.09874e+07	1.93956e+07	1.28474e+07	2.24688e+07	3.47826e+07	9.68095e+06	34302873	2.12057e+07	3.53337e+07	43786113	5607362	160206	5.54593e+06	1.96277e+07	2.63062e+07	6.3191e+06	3310162	4.56087e+06	1.26935e+07	2.39062e+07	5.00523e+06	1.92964e+06	934565	1.72449e+06	2.45744e+06	6.49999e+06	7.7626e+06	6.23504e+06	3.93626e+06	3.57534e+06	596699		709422	3.08717e+06	5.04902e+06	1.67278e+06	1.96225e+06	1.1286e+06	7.87366e+06	5.11545e+06	7.16482e+06	1.0607e+07	7.09888e+06	8.02648e+06	8.00114e+06
O62644	Leukocyte cell-derived chemotaxin-2	LECT2	5	97.12	7.01476e+07	5.10356e+07	4.81362e+07	4.15986e+07	4.08406e+07	1.20498e+08	6.64207e+07	72009544	3.84054e+07	2.93973e+07	1.1854e+08	8.30177e+07	5.74303e+07	3.27727e+07	5.36398e+06	1.2082e+08	94009318	6.5887e+07	5.0165e+07	2.45166e+07	107247730	3.5938e+07	42325412	2.56077e+07	9.2985e+06	7.4262e+07	4.92977e+07	3.43682e+07	2.17668e+07	1.52306e+07	9.604e+07	6.01491e+07	57008499	2.78044e+07	2.49293e+07	1.30594e+08	6.018e+07	5.54215e+07	3.83819e+07	9.85391e+06	6.54763e+07	4.2184e+07	4.014e+07	3.04324e+07	2.23434e+07
P00727	Cytosol aminopeptidase	LAP3	5	7.4	342102	4.64114e+06	1.6702e+06	307273		567280	685134	408446	525358		1.98397e+07	4.99887e+06	3.61074e+06				495104	834874				1.00172e+07	3.63298e+06	1.09499e+06	581992	2.87919e+06			883819		5.18747e+06	1.89363e+06	831794			673536		559126		457648	2.59286e+06	4.847e+06	1.25644e+06	231527
P39873	Brain ribonuclease	BRB	5	453.76	4.29105e+08	3.07703e+08	1.83358e+08	9.95774e+07	1.19762e+08	7.87985e+08	3.45068e+08	2.19184e+08	1.15969e+08	80531133	598453430	332435809	2.60362e+08	1.21591e+08	4.61924e+07	6.63521e+08	3.52201e+08	2.82319e+08	1.38842e+08	6.10465e+07	6.01422e+08	2.60114e+08	230764998	1.0186e+08	9.90944e+07	5.34059e+08	2.91865e+08	1.94263e+08	9.40598e+07	89034297	6.35936e+08	2.92736e+08	2.45296e+08	1.12696e+08	9.84637e+07	6.8068e+08	3.15837e+08	1.85448e+08	1.10614e+08	1.51081e+07	4.39539e+08	2.12772e+08	1.86164e+08	1.0817e+08	7.15826e+07
P60661	Myosin light polypeptide 6	MYL6	5	14.2	3.03451e+06	7.60524e+06	3.67997e+06	3.02357e+06	3.87235e+06	13467091	5.21783e+06	2.68476e+06	4.29139e+06	4.07095e+06	33396113	2.5754e+07	22513698	1.52813e+07	1.46563e+07	2.49357e+07	1.55335e+07	1.5574e+07	1.22133e+07	1.09739e+07	6.26332e+06	8.30736e+06	9.65402e+06	5.10553e+06	3.17107e+06	2.29795e+07	7.50174e+06	4.47264e+06	3.99635e+06	3.16644e+06	1.09595e+07	1.69426e+07	12865598	5.49041e+06	7.49043e+06	2.09391e+07	7.2643e+06	7.37253e+06	8.38576e+06	4.51245e+06	4.60672e+06	6.43777e+06	3.7465e+06	2.72515e+06	1.25065e+06
Q08E54	Amyloid beta (A4) protein	APP	5	57.57	2.26025e+07	1.84863e+07	7.84984e+06	1.28287e+07	2.11751e+07	1.49481e+07	2.09151e+07	1.91684e+07	1.12892e+07	1.29341e+07	5.83353e+06	6.89331e+06	25773291	2.13426e+07	3.65369e+07	5.39267e+06	2.75309e+06	1.7858e+07	2.4184e+07	2.79352e+07	1.68969e+07	1.73379e+06	1.10982e+06	1.30467e+06		503636	226539	960750		3.66745e+06	2.28521e+06	2.60709e+06	4.90077e+06	4.61299e+06	1.03531e+07	1727531	949969	3.48751e+06	4.47087e+06	3771030	1.77001e+07	1.04187e+07	7.50347e+06	5.82912e+06	6.73583e+06
Q0VCM4	Glycogen phosphorylase, liver form	PYGL	5	6.39	1.16007e+06	4.07176e+06	3.91406e+06			2.21672e+06		2.5006e+06		914228	3.24844e+07	9.10839e+06	9.64225e+06	1.00906e+06		6.42038e+06	4.08168e+06	7165795	598583	2.87729e+06	1.90599e+06	1.08675e+07	1.37686e+07			4.29264e+06		5.69436e+06			13663404	4.54636e+06	5.93058e+06			3380664	352471	2.3951e+06		520646	1.52313e+06	6.56102e+06	1.18449e+06
Q0VCP3	Olfactomedin-like protein 3	OLFML3	5	17.01	3543313	2.58661e+06	660725	623184	1.60406e+06	8.60268e+06	2.87321e+06	1.00523e+06	780370	798893	5.49337e+06	4.36352e+06	1.15827e+07	1.57281e+07	1.31549e+07	1.11188e+07	6.9468e+06	1.43754e+07	17398003	1.21565e+07	4.0406e+06	464319				4.19342e+06	234785	2.57782e+06			2.30131e+06	225840		6.31e+06	12148680	1.41921e+06	1.14298e+06	508133		13323318	787918	623983	333379	235880	747501
Q24JZ6	Cell growth regulator with EF-hand domain 1	CGREF1	5	0	7.57179e+06	4.93727e+06	3.9933e+06	4.79638e+06	1.19223e+07	8414672	7.6117e+06	8.13877e+06	7.9991e+06	8.10855e+06	7567924		1.67232e+06	1.54327e+06	3.73693e+06	4074999	758302	940483	1.54741e+06	1.15388e+06	8.43395e+06	5.90009e+06	4.89492e+06	4.2737e+06	7.24284e+06	7.18444e+06	1.01332e+07	5.88908e+06	4870856	6.64019e+06	3.58542e+06	303475	1090959	291513	1.10016e+06	3.21181e+06	447783	951093	2.25883e+06	3.01279e+06	6.8215e+06	5.04455e+06	3294895	2.80802e+06	5.25271e+06
Q28008	C-type lectin domain family 3 member A	CLEC3A	5	162.14	4.52408e+07	3.21279e+07	1.45841e+07	1.05691e+07	1.64667e+07	7.29526e+07	4.10584e+07	2.65326e+07	2.1282e+07	1.99243e+07	5.38432e+07	3.0159e+07	3.03775e+07	2.62592e+07	2.59973e+07	64971147	4.22996e+07	3.48339e+07	33349925	2.4409e+07	98109080	3.98925e+07	2.88982e+07	21743870	3.51086e+07	3.9984e+07	2.30806e+07	1.81529e+07	1.31897e+07	1.98541e+07	5.27093e+07	2.03226e+07	1.57298e+07	7.97865e+06	1.33494e+07	1.09879e+08	4.60112e+07	2.42468e+07	3.62203e+07	28137018	38265964	2.32586e+07	1.82487e+07	1.20146e+07	6.60064e+06
Q28046	Adseverin	SCIN	5	1.66	3.25138e+06	7.42607e+06	3.85437e+06	1.36543e+06	2.53261e+06	5.27984e+06	4.244e+06	4.10718e+06	2.46742e+06	3.55428e+06	2.8026e+07	8.3174e+06	1.14553e+07	3.50448e+06	2.73707e+06	7.32461e+06	3.46746e+06	3.18024e+06	2.8915e+06	1.97505e+06	4.07378e+06	5927251	8.73142e+06	2.52301e+06	5.55443e+06	7.21544e+06	2.25401e+06	5251872	3.32322e+06	4.9231e+06	1.08428e+07	1.0606e+07	9.26799e+06	1.98111e+06	1.91322e+06	3.79049e+06	719737	2.21445e+06		970674	2.8812e+06	3.15341e+06	2.26534e+06	478465	398831
Q29S11	Nuclear ubiquitous casein and cyclin-dependent kinase substrate 1	NUCKS1	5	25.75	1.36642e+07	2.47967e+07	1.1294e+07			9849046	2.81443e+06	4.43058e+06	2502618	3403037	7.29317e+07	1.10657e+07	14336116			12059100	2.53455e+06	1.27019e+07		2.83573e+06	18593342	1.45879e+07	3.03824e+07	2505737		1.08759e+07	1.33683e+06	10183966	2.29377e+06	720563	4.81338e+07	18472764	15255061	538433	920099	10228434	908843	5.07168e+06	1.30376e+06		6.60085e+06	3.48492e+06	6.34297e+06		627715
Q2KIS7	Tetranectin	CLEC3B	5	76.18	65719619	1.60573e+07	6.20971e+06	9.48311e+06	8333943	1.05614e+08	4.24064e+07	1.7332e+07	1.99475e+07	2.75479e+07	5.28955e+07	6.0118e+06	4.12756e+06	1.08764e+07	1.6314e+07	6.92168e+07	1.67021e+07	7.38743e+06	4.7146e+06	1.11087e+07	3.52026e+07	1.6306e+07	9.37436e+06	1.23995e+07	13532029	5.93648e+07	1.99838e+07	1.14392e+07	6.68691e+06	1.03566e+07	5.22762e+07	9.43937e+06	4.07974e+06	309304		5.06758e+07	6.97764e+06	1.2801e+06	889107		2.7493e+07	1.05585e+07	3.46806e+06	5.28442e+06	4.11766e+06
Q3MHK9	Fascin	FSCN1	5	5.98	2.95695e+06	4.75486e+06	3.14432e+06	830890	150589		638453	2.40271e+06	1.34e+06	4.9679e+06	2.79786e+07	8.23689e+06	8.56895e+06	2.8392e+06	2.27314e+06	1.77328e+06	2.33272e+06	5.96557e+06	1.78918e+06	2.54021e+06	4.11983e+06	4.84996e+06	5.85332e+06	575934	1.97851e+06	2898616	570969	4.26082e+06	1.75638e+06	1.28541e+06	1.2734e+07	5.57088e+06	7.11729e+06		2.35496e+06	366481	780082	1.1814e+06	403279		3.0337e+06	5.90117e+06	2.44968e+06	1.48182e+06	135983
Q3SZ65	Eukaryotic initiation factor 4A-II	EIF4A2	5	5.42	3.03945e+06	454908		5.52369e+06		346371		253211	9002458	8.73998e+06	27949200	3.03131e+06	2.31412e+06		135164	1.10852e+06	2.3867e+06	2.43804e+06		233214	4.92658e+06	3.39895e+06	1.09877e+06	3.07047e+06	219370	3.26025e+06			4668740	5.70151e+06	1.23535e+07	2.7407e+06	867222		505505			517627			2.58522e+06	9.24222e+06	291094	86741.5
Q3T0D0	Heterogeneous nuclear ribonucleoprotein K	HNRNPK	5	17.59	4.04324e+06	8.63888e+06	1.15257e+06		2.61025e+06	1.13019e+07	4.34642e+06	1.694e+06	1.71545e+06	1.0396e+06	2.90069e+07	1.20561e+07	8.52534e+06	1.49053e+06	560154	1.66835e+07	1.07679e+07	4.3468e+06	2.70591e+06	3.15688e+06	4.51901e+06	10475317	8.17526e+06	2.54595e+06	2.69159e+06	1.57675e+07	3096037	6.17817e+06	1.67097e+06	1479442	9.87072e+06	1.36899e+07	7.12455e+06	1.44109e+06	2.69896e+06	1.34446e+07	5.15724e+06	522463	4.18423e+06	842510	4.43586e+06	6.35712e+06	2.37538e+06	790993	520344
Q3T0Q4	Nucleoside diphosphate kinase B	NME2	5	70.14	3.90073e+07	58227761	1.29651e+07	2.04934e+06	3.97587e+06	2.72038e+07	1.63627e+07	4345372	8344397	8.40014e+06	200785744	5.7883e+07	2.49216e+07	4.11548e+06	3547416	3.56266e+07	3.62438e+07	30599547	1.13939e+07	5.47474e+06	4.18342e+07	6.57236e+07	3.68284e+07	6.07548e+06	8.52758e+06	2.70833e+07	1.21081e+07	2.18948e+07	8.7771e+06	4535740	9.48772e+07	4.33419e+07	4.06175e+07	1.4561e+06	2384512	1.25347e+07	2.23093e+06	4.85203e+06	7.10128e+06	1.86101e+06	3.70684e+07	44143772	1.08238e+07	897533	532267
Q58DP6	Ribonuclease 4	RNASE4	5	716.21	4.15365e+08	3.09174e+08	2.74235e+08	1.80347e+08	1.83825e+08	6.87601e+08	3.75276e+08	3.59653e+08	2.01936e+08	1.65643e+08	6.35592e+08	4.90917e+08	381682367	2.60864e+08	2.04615e+08	6.63227e+08	5.14882e+08	3.76902e+08	2.86762e+08	1.74236e+08	5.12004e+08	2.82383e+08	1.73766e+08	1.36316e+08	1.3449e+08	4.74564e+08	2.81927e+08	1.83997e+08	1.18022e+08	1.13496e+08	5.60551e+08	3.89575e+08	2.7962e+08	195493148	2.1767e+08	6.31057e+08	3.90979e+08	2.8268e+08	2.55017e+08	1.26927e+08	2.33678e+08	2.16575e+08	1.76417e+08	1.12761e+08	6.43956e+07
Q5E947	Peroxiredoxin-1	PRDX1	5	199.57	2.61963e+07	5.37952e+07	2.86242e+07	1.50391e+07	1.01092e+07	43711264	2.81157e+07	2.12728e+07	1.59184e+07	2.05516e+07	100259312	3.93012e+07	5.63572e+07	29108770	3.48828e+07	55929540	3.97901e+07	36553415	3.34668e+07	4.60117e+07	3.56605e+07	5.49672e+07	6.74097e+07	2.3145e+07	1.55212e+07	4.77604e+07	2.59846e+07	4.32847e+07	1.63428e+07	1.75601e+07	5.16216e+07	4.17518e+07	4.87764e+07	1.27148e+07	18696399	3.68039e+07	17113059	2.37237e+07	1.88125e+07	1.08485e+07	2.28264e+07	4.69243e+07	2.30396e+07	8.30665e+06	6.68938e+06
Q5E9E3	Complement C1q subcomponent subunit A	C1QA	5	314.27	6.20036e+07	4.58169e+07	4.27238e+07	3.04303e+07	5.46044e+07	8.4348e+07	5.47627e+07	4.36665e+07	3.05889e+07	4.36923e+07	8.76691e+07	7.26403e+07	9.00588e+07	6.68413e+07	5.8479e+07	7.81535e+07	7.63492e+07	8.75209e+07	7.39133e+07	6.03471e+07	5.08903e+07	5.41384e+07	4.45893e+07	3.0963e+07	6.0039e+07	5.90548e+07	5.65103e+07	53120986	4.35841e+07	5.82699e+07	6.16287e+07	5.30999e+07	5.25066e+07	5.00941e+07	68544936	7.19675e+07	62084222	4.39397e+07	1.09319e+08	8.04141e+07	5.80317e+07	5.23537e+07	2.77137e+07	2.66608e+07	2.95538e+07
Q8SPP7	Peptidoglycan recognition protein 1	PGLYRP1	5	128.77	62020982	1.14939e+07	475428	341948		6.83077e+07	5.54492e+06	721812			5.62961e+07	1.82509e+06	803069	2.02085e+06	973722	58657084	5.73212e+06	634187	1.25427e+06	712023	7.44593e+07	8.54674e+06	700619			67059930	5147491	704099	2.76193e+06		63852240	7.35053e+06	264822	612586		6.51352e+07	4.6053e+06	702786	870135	452308	7.82961e+07	2.02683e+07	1.12694e+06	142569	176119
A0A140T8A5	Isocitrate dehydrogenase [NADP]	IDH1	4	21.53	2.24352e+06	4.76604e+07	1.75703e+07	6899561	4752933	2.72586e+07	1.61956e+07	7075358	7.56891e+06	1.19517e+07	5.81532e+07	4.45112e+07	3.20109e+07	3.77576e+07	1.39572e+07	3.56084e+07	2.88443e+07	2.72092e+07	2.46493e+07	2.96422e+07	3.85805e+07	2.84654e+07	1.52652e+07	9.02712e+06	8.72982e+06	6.26415e+06	14325919	9.806e+06	5554669	5.88585e+06	10462295	1.94197e+07	7.15069e+06	1.24633e+07	1.50459e+07	6.92592e+06	2.43398e+07	5.45304e+06	2.4832e+07		1.86359e+06	1.11496e+07	2.81256e+06	6137654
A0A140T8D4	Legumain	LGMN	4	0			707029	719812	799787					993645	1.3071e+06				953023						6.29604e+06	4.72932e+06	5830327	2.02096e+06	8.68269e+06	788830	4.61226e+06	3.30369e+06	1.28022e+06	6.46444e+06	4.6729e+06	560358	1.31879e+06	1.36705e+06	7.76649e+06				3009409	1.12082e+06	261359	921821			370966
A1A4K5	Ectonucleotide pyrophosphatase/phosphodiesterase family member 2	ENPP2	4	0	1.50715e+07	2.0326e+07	4.46231e+06	8.82446e+06	7.14052e+06	8.99195e+06	7.92787e+06	3.17519e+06	8.86925e+06	7.65559e+06	2297741	2.17403e+06	6.33222e+06	27563407	5.44638e+07	1.435e+07	1.81562e+06	6.52133e+06	2.55215e+07	4.02121e+06	1.30723e+07	9.40178e+06	5.84409e+06	5.15487e+06	6.65841e+06	592219	2.90043e+06	5.45821e+06	6.12829e+06	7.19594e+06	2.72134e+06	759283	279812		4.56736e+06	2.31728e+06	1.19614e+06	1.06907e+06	583851	4.60824e+06	2.11082e+06	6.34252e+06	1.71496e+06	3.38851e+06	2.1107e+06
A2VE41	EGF-containing fibulin-like extracellular matrix protein 1	EFEMP1	4	8.77	6.64102e+06	2.63058e+06		673309	840101	7.28097e+06	1.88292e+06	539634	330891	1851565	8.62079e+06	4487781	8.49507e+06	6.46171e+06	6.44747e+06	1.23372e+07	7.72632e+06	6.11474e+06	5.92738e+06	8.64732e+06	1.63333e+07	4.05384e+06	3.84821e+06	2.6882e+06	3.92698e+06	4.93999e+06	3.07219e+06	5.21048e+06	1199781	3.09465e+06	10515049	6.12479e+06	9.15164e+06	6.07361e+06	1.08215e+07	1.07891e+07	5.50377e+06	4.13063e+06	2.25374e+07	5.12684e+06	7.31215e+06	2.29963e+06	560760	680558	533706
A5D7L1	C-type lectin domain containing 11A	CLEC11A	4	46.43	2.10183e+07	1.19021e+07	1.05732e+07	8.06624e+06	17854772	25983274	1.9965e+07	30432928	1.34863e+07	11232440	2876085	3.60466e+06	9.00229e+06	7.69836e+06	5.24194e+06	1.47244e+07	8.5051e+06	1.70383e+07	1.17157e+07	9.81663e+06	1.91697e+07	9.87079e+06	1.30812e+07	4279039	1.14726e+07	9.85783e+06	1.09671e+07	4.14775e+06	3.67241e+06	6.25502e+06	3.75493e+06	1.17412e+06	1.1605e+06	406244	1.16614e+06	1.25591e+07	3.06002e+06	1.45827e+06	3.73345e+06	2.09478e+06	3.24157e+06	4.17657e+06	5.58464e+06	2.96764e+06	1.43174e+06
A5D7R1	Tumor necrosis factor receptor superfamily member 11B	TNFRSF11B	4	15.55	5082559	5.85567e+06	4.29292e+06	4.25824e+06	4.44742e+06	3.06292e+07	2.61028e+07	10773775	1.08824e+07	8.57334e+06	1.6377e+07	1.37949e+07	1.2198e+07	8.66336e+06	1.214e+06	4.25992e+07	4.56015e+07	22581678	1.82363e+07	8.72327e+06	7.02802e+06	2.3935e+06	3.94562e+06	2.52515e+06	2.18464e+06	9.73062e+06	5167462	6357838	3.83821e+06	2.20316e+06	5.36479e+06	3493523	3.98372e+06		1.32032e+06	8.69815e+06	6.73367e+06	4.15414e+06	6.01504e+06	1.50264e+06	1.32517e+06	1.08727e+06	1291409	1.30498e+06	462891
A7Z057	14-3-3 protein gamma	YWHAG	4	146.09	7.77414e+06	9.52292e+06	1.41443e+07			2.15813e+06	2.94791e+06	5.4922e+06	3.06178e+06	4.00405e+06	3.77769e+07	1.40804e+07	1.92396e+07	4.76552e+06	7035323	5.72021e+06	6.83293e+06	1.10091e+07	2.18376e+06	5.59914e+06	7.84442e+06	1.09613e+07	1.36408e+07	2.42588e+06	5.17897e+06	5516505		7.11744e+06	3265250	2.60077e+06	2.46333e+07	1.32619e+07	1.43692e+07	1.07877e+06	2.78765e+06	2.24518e+06	1.73469e+06	5.106e+06	2.12488e+06	350730	5.93164e+06	8.80377e+06	3.68901e+06	542894
E1BDY3	Golgi glycoprotein 1	GLG1	4	22.66	8.26538e+06	8555158	8.74428e+06	5.11423e+06	7197087	34528255	23724743	1.75255e+07	1.33907e+07	9245336	1.74237e+07	9.36444e+06	7.77208e+06	1.73961e+07	4055553	2.04137e+07	1.92785e+07	10182523	1.84182e+07	5.18346e+06	1.17095e+07	9379077	1.04398e+07	9532597	1.58496e+07	24809061	1.59728e+07	1.02839e+07	1.10237e+07	1.04526e+07	8.68005e+06	2.49907e+07	4.89738e+06	3.4634e+06	5.99926e+06	1.52664e+07	1.22145e+07	4.4649e+06	1.05795e+07	2.87437e+06	5.21195e+06	4.07521e+06	4.13204e+06	3.48405e+06	1.15487e+06
E1BHY6	Granulin precursor	GRN	4	0	4.27013e+06	4.17744e+06	2.50246e+06	2.82874e+06	5.86578e+06	1.27294e+07	5.27008e+06	5.91802e+06	4.42244e+06	4.29321e+06	1.22401e+07	6.96402e+06	3.90797e+06	3.70224e+06	5.70526e+06	8.41518e+06	3.50922e+06	5.08509e+06	4006616	3.36463e+06	5.82661e+06	2.55386e+06	407475	2.22245e+06	3.50742e+06	8.98921e+06	3.46114e+06	2.16614e+06	1.57869e+06	2208436	5.81971e+06	1.39465e+06		393734		8.28722e+06	1.26039e+06	1.19795e+06	2.2737e+06	1.48724e+06	2.73242e+06	1.74993e+06	3.13061e+06	1.67909e+06	1.57345e+06
F1MG05	Elongation factor 1-gamma	EEF1G	4	18.2	1.56951e+06		183692			2.40886e+06		243776	255577	443230	3.66853e+07	9.66188e+06	8.11284e+06	3252637	971295	3.56645e+06	4.38256e+06	6.72167e+06	2.9873e+06	3.08544e+06		5.48019e+06	2.30031e+06	88986.9		3.56855e+06		1.367e+06			1.10887e+07	3.61575e+06	2.35268e+06			1.08616e+06		1.23569e+06			674870	3.96983e+06
F1MGS9	Macrophage colony-stimulating factor 1	CSF1	4	10.78		12271.2						43048.2			1.59761e+07	8.8024e+06	1.72386e+07	8587033	8202393	1.10478e+07	9.96111e+06	1.83527e+07	1.14242e+07	8.1347e+06											941369	1.02263e+06	931231	290201	1.10219e+06	3.92722e+06	103919	713157	403940
F1MNQ4	Superoxide dismutase [Cu-Zn]	SOD1	4	197.73	69644730	1.32662e+08	3.94311e+07	1.03755e+07	8.45487e+06	5.1492e+07	2.23714e+07	4.14955e+07	1.34924e+07	1.75415e+07	3.17152e+08	146030015	1.32717e+08	5.69007e+07	5.19571e+07	7.50254e+07	7.96779e+07	8.59666e+07	33768859	4.97531e+07	9.93023e+07	1.5019e+08	1.52933e+08	3.24958e+07	3.17699e+07	6.78432e+07	2.5595e+07	7.70936e+07	2.61362e+07	2.41427e+07	2.45056e+08	1.31752e+08	1.4577e+08	2.91766e+07	5.51104e+07	4.45033e+07	24521562	8.14365e+07	3.98741e+07	3.00077e+07	6.19561e+07	1.05764e+08	3.04471e+07	8.13511e+06	4.37216e+06
F1MW26	Matrix metalloproteinase	MMP13	4	19.59	5728524								680185			3.52426e+06	36272853	9.00619e+07	39040042		9147320	20131598	51272652	4.8797e+07		12738693							2.20202e+06
F1MX51	Uncharacterized protein	FUBP1	4	1.98	1.52444e+06	4.20532e+06	2.88663e+06		16391921	1.65608e+06		759750	2.94093e+06	779103	1.58537e+07	2.82964e+06	4.65012e+06	256618	837843	3.51934e+06		4.31159e+06		629010	766276	5.45562e+06	4.75178e+06	4.54129e+06		2.63694e+06	893354	2.02084e+06	2.19512e+06	533294	7.02089e+06	2.39314e+06	4.27715e+06	1.94156e+06	680384		2.20997e+06	2.61465e+06	702653	413855	600612	3.95525e+06	573700
F1MZ92	Nuclease-sensitive element-binding protein 1	YBX1	4	20.42		8.62788e+06	2.86024e+06	714471		19545294	3.1722e+06	4.3716e+06	1.89242e+06	2225964	17292190	1.77873e+07	8.9356e+06	1.02264e+06		1.51982e+07	1.01845e+07	5682749	3.75538e+06	1.17098e+06		9.97438e+06	6.82963e+06	2.12506e+06	1.88621e+06	2.5531e+07	2.86511e+06	3.00693e+06	684104	1.24032e+06	7.48395e+06	2.02307e+07	7.26728e+06	1.71058e+06	291111	2.27013e+07	2294381	1.54647e+06		1.72582e+06	348750	7.00613e+06	4.86838e+06	1.96782e+06	242848
F1N2L9	4-trimethylaminobutyraldehyde dehydrogenase	ALDH9A1	4	0		471106	202614	492899							8.45338e+06	940184	1.92167e+06		4.51285e+06	548677		1.04784e+06		1.68872e+06		486880	616790	98082.7	311502	364898		424691		1.26342e+06	1534929	881804	1.66624e+06		1.23496e+06			426560	278234		291887	2939573	422413	223094	285174
F1N3A1	Thrombospondin-1	THBS1	4	4472.07	2.66935e+08	245660782	1.51113e+08	117452065	153591592	286587929	3.15052e+08	136071796	1.75207e+08	172089844	262438143	229864646	204902096	159937339	126056208	4.11416e+08	3.14893e+08	1.44455e+08	1.62159e+08	126518492	5.11119e+07	1.26084e+08	81586112	78599272	90894062	223043741	1.53498e+08	139211132	101280581	139603950	187823923	1.30945e+08	101519982	78909306	121800081	2.53718e+08	1.87979e+08	1.73159e+08	161396960	1.13254e+08	140979524	194667533	76430208	6.86258e+07	6.89306e+07
F1N430	Metalloproteinase inhibitor 2	TIMP2	4	72.18	38995645	4.66663e+07	2.84182e+07	3.74693e+07	58078009	74787049	33410359	2.85358e+07	3.62043e+07	4.08492e+07	4.64004e+07	5.11527e+07	28301264	21317835	1.64992e+07	7.16296e+07	4.15135e+07	26750245	31056767	2.77068e+07	3.19881e+07	2.30532e+07	21532937	22402781	30125432	88959980	2.48902e+07	1.98817e+07	2.05947e+07	36637426	3.83674e+07	5.08849e+07	2.34394e+07	1.8975e+07	2.26282e+07	67579949	2.81407e+07	1.3926e+07	2.04158e+07	9.76878e+06	26198374	1.91241e+07	2.08573e+07	2.76808e+07	2.24713e+07
F1N431	Uncharacterized protein	RUSC1	4	25.57	2.6086e+06	1.36634e+07	9.20773e+06	350816	981832	5.50469e+06	3.80085e+06	7.14679e+06	3.64125e+06	4.88638e+06	4.19191e+07	1.5371e+07	9.55356e+06	7.58964e+06	6.341e+06	3.60887e+06	9.35479e+06	8.85227e+06	9.35748e+06	9.36268e+06	6388941	1.01959e+07	2.55589e+07	4.26824e+06	7.72576e+06	5667009	2.98849e+06	1.3158e+07	4.60125e+06	5.90422e+06	1.73113e+07	1.15097e+07	1.11258e+07	1.42531e+06	6.7264e+06		339091	9.44715e+06	972726	513146	5.57421e+06	5.21481e+06	4.08101e+06		1.08203e+06
F1N4M7	Complement factor I	CFI	4	8.36	3.43219e+06	4136050	2.79316e+06	2.93918e+06	4.61797e+06	4.2073e+06	4.85885e+06	4.39439e+06	4.93732e+06	3.79162e+06	3847606	4244793	6309905	7.84538e+06	1.05539e+07	3687764	4046523	7.11717e+06	8853099	9.35795e+06	3.56794e+06	2494803	3.90656e+06	2.52682e+06	2.3817e+06	3.79934e+06	3602411	3336243	2534922	3007792	2.62659e+06	2102621	4.25861e+06	2.88964e+06	2891465	3.34285e+06	2.0851e+06	3.19863e+06	2.67441e+06	3.41323e+06	1.24731e+06	433708	1.9419e+06	1.92031e+06	1.3898e+06
F6Q751	Uncharacterized protein	GSTM2	4	51.36	6.11272e+06	1.47296e+07	3.10601e+06	450837	717777	3777455	611913	1647793	870088	1.23877e+06	3.88015e+07	9.12852e+06	6.45095e+06	2.5248e+06	3.10611e+06	4265450	3.18916e+06	4092622	1.98838e+06	2.48797e+06	7.68102e+06	1.67701e+07	1.16905e+07	1.15936e+06	1.49505e+06	6.8123e+06	828075	2.55938e+06	621953		2.62378e+07	1.14281e+07	6.94062e+06	924458	1.79725e+06	2.25503e+06		2.10224e+06	870406	554009	5.11924e+06	1.12994e+07	2.16342e+06		559866
G3N2F2	Prolyl 4-hydroxylase subunit alpha 2	P4HA2	4	22.76	3.35672e+06	5.69643e+06	4.71173e+06	4.08784e+06	7.34017e+06	1.33253e+07	6.56893e+06	5.06416e+06	2.59111e+06	7.03433e+06	1.5101e+07		703920	741748	1.83924e+06	9.80167e+06	1.50697e+06			1.28535e+06	5.0701e+06	4.21812e+06	2.71997e+06	2.15235e+06	1.43892e+06	1.43554e+07	1.95019e+06	5956675	710748	897524	7.32108e+06	1.3317e+06	825187		1.37919e+06	1.05532e+07	2777139	1.07063e+06			6.67354e+06	3.25402e+06	3.21021e+06	1.44318e+06	1.2331e+06
G3X6S5	Uncharacterized protein	SH3BGRL3	4	193.59	45934064	6.07414e+07	4.1082e+07	9758819	11156521	51412328	29243352	4.06777e+07	25667924	27645992	2.32741e+08	9.09845e+07	1.0904e+08	54454172	80736236	5.8129e+07	5.95725e+07	9.94008e+07	53191788	55760288	5.79632e+07	9.01963e+07	104236224	3.88704e+07	46958876	5.9795e+07	35697404	81251397	35934812	37373808	1.31409e+08	8.26394e+07	83952912	24488440	4.11146e+07	37272216	1.94748e+07	55234840	29509114	23372424	25628122	3.38878e+07	2.06047e+07	5.36744e+06	4.3077e+06
O02853	Prostaglandin-H2 D-isomerase	PTGDS	4	37.31	9.53202e+06	15773142	4.97406e+06	1.39686e+07	1.12619e+07	1.05847e+06	3.29226e+06	7.23794e+06	6.59057e+06	1.23769e+07	1.20132e+07	20617503	8.60755e+07	96913599	1.12614e+08	735399	3.80933e+06	1.36252e+07	1.77266e+07	3.77282e+07	4.34629e+06	2.53805e+06	1000148	2.07962e+06	1.30919e+06	407738		793099		1009860	715765			1.58055e+06	2.67737e+06			1.76123e+06	5.54393e+06	183709	1.02243e+07	7.29895e+06	1.13302e+07	2.32448e+07	2.39924e+07
O77834	Peroxiredoxin-6	PRDX6	4	12.53	2.11288e+06	4.04953e+06		970302		831326	1.24139e+06		299332	1.06972e+06	9.9421e+06	3.0556e+06	3.58642e+06	1.58418e+06	417602		2.21601e+06	829291		2.0209e+06	759210	8.81475e+06	3.30456e+06	1999781	249484	1.4402e+06	547814	3.39897e+06	1990895	491144	5.39493e+06	3.2332e+06	3.54334e+06	558799	636006			1078460	955975	1.98298e+06	1.76629e+06	1.11764e+07	698479	433075	179459
P01888	Beta-2-microglobulin	B2M	4	109.59	2.81135e+07	3.95225e+07	3.22741e+07	3.51385e+07	4.90479e+07	9.60698e+07	3.28069e+07	2.57239e+07	2.76261e+07	3.40775e+07	1.07918e+08	1.57418e+08	175709109	1.73063e+08	1.41403e+08	217884601	119962654	1.10246e+08	133113505	1.27735e+08	2.76095e+07	3.18427e+07	3.01377e+07	2.33643e+07	2.49601e+07	79225888	14487121	12566402	1.56065e+07	14348918	42496289	49124253	4.16813e+07	3.48034e+07	43109774	1.08276e+08	3.98954e+07	3.04813e+07	38812384	2.37823e+07	12682550	16182799	1.54616e+07	1.55028e+07	12360010
P07107	Acyl-CoA-binding protein	DBI	4	19.4	1.43587e+07	2.19045e+07	1.11135e+07	257887	2.40069e+06	9.47272e+06		4.66516e+06	678806	650485	5.3904e+07	2.10888e+07	3.09978e+07	5.07871e+06	11430425	1.45059e+07	6.79635e+06	1.51712e+07	6.38634e+06	9.36519e+06	2.3359e+07	4.00288e+07	4.32009e+07	7.37743e+06	7.74978e+06	1.46553e+07	6.84541e+06	7.93535e+06	7.1466e+06	4.11148e+06	54322760	3.07777e+07	3.28472e+07	2.39429e+06	5.99324e+06	8.9964e+06	956114	1.55025e+07	1.16967e+07	1.00465e+07	1.16461e+07	2.30085e+07	7.27818e+06	1.09188e+06	433322
P10152	Angiogenin-1	ANG1	4	42.22	5.42087e+07	33589648	1.24682e+07	7.09945e+06	11635329	5.95925e+07	3.61777e+07	1.10355e+07	5.88686e+06	4177126	107349468	4.4501e+07	1.48305e+07	1.34059e+07	3.04832e+06	106383998	3.1688e+07	16401041	5.9576e+06	3.83462e+06	105097923	3.78115e+07	1.33294e+07	7.38097e+06	5.36645e+06	6.14838e+07	2.9931e+07	1.8423e+07	3.77999e+06	3.58983e+06	1.16448e+08	4.38514e+07	2.31744e+07	3.79783e+06	2.4068e+06	8.36279e+07	3.20244e+07	2.11014e+07	6.54718e+06	3450018	4.59125e+07	2.6906e+07	1.2692e+07	1.24516e+07	2.95049e+06
P15691	Vascular endothelial growth factor A	VEGFA	4	19.53	23627382	2.93537e+07	1.98426e+07	2.04214e+07	2.70361e+07	3.88852e+07	3.15533e+07	3.31388e+07	3.17425e+07	3.03552e+07	1.28373e+07	6.64436e+06	1.31441e+07	1.31255e+07	1.94444e+07	16295054	1.15973e+07	1.37582e+07	1.6874e+07	1.79654e+07	8.61085e+06	1.91046e+07	1.04964e+07	1.00944e+07	1.63835e+07	1.22477e+07	1.36268e+07	1.41473e+07	1.21901e+07	1.10971e+07						9.04933e+06				2.58159e+06	1.49049e+07	1.73642e+07	1.48458e+07	1.22623e+07	8.65447e+06
P19803	Rho GDP-dissociation inhibitor 1	ARHGDIA	4	23.08	3.7808e+06	8241386	2.56044e+06	394863	533789	2.87358e+06		5.19556e+06	417266	1.27251e+06	4.27794e+07	1.65606e+07	1.28083e+07	4.14959e+06	4.05613e+06	5.08358e+06	5.23197e+06	1.17831e+07	4.12917e+06	8.32496e+06	5.8036e+06	1.51376e+07	1.22338e+07	2.69902e+06	4.19089e+06	4.14122e+06	1.35328e+06	1.19177e+07	3.03702e+06	2.44006e+06	19191608	1.44618e+07	1.36152e+07	2.2648e+06	5.5207e+06	2.07208e+06	1.2364e+06	1.13001e+07	4.34022e+06	2.33445e+06	4.6528e+06	8.65884e+06	3.93092e+06	316255	582499
P20414	Metalloproteinase inhibitor 1	TIMP1	4	176.99	6.54959e+07	1.4457e+08	9.01103e+07	61337049	6.20424e+07	342771469	7.82878e+07	5.57442e+07	5.21476e+07	6.16481e+07	1.78843e+08	2.10331e+08	1.34267e+08	5.78945e+07	4.38412e+07	2.01728e+08	1.22421e+08	1.28271e+08	7.52143e+07	5.82783e+07	6.45518e+07	1.00157e+08	103693127	6.16708e+07	4.59842e+07	3.76592e+08	8.56194e+07	4.85611e+07	52206203	4.77977e+07	53572529	272490014	1.08708e+08	6.16248e+07	6.01611e+07	2.11482e+08	6.71771e+07	5.97764e+07	6.82072e+07	3.4772e+07	26533413	7.53151e+07	5.78191e+07	3.9074e+07	1.99734e+07
P20959	Insulin-like growth factor-binding protein 3	IGFBP3	4	6.87		2.07069e+06	744566	713543		1.89881e+07			386012	597888		560541		806359		2.96644e+07	917846				1.01034e+06	1.29545e+06	1.38282e+07	8.46182e+06	1.13763e+07	4.45619e+06	5.9102e+06	27957025	2.46662e+07	3.61306e+07		3.69992e+06	3.19225e+06	2.26636e+06	1.50969e+07	3.82694e+06	848791	5.95859e+06	2.42985e+07	1.47853e+07			499400	563440	30690.5
P21856	Rab GDP dissociation inhibitor alpha	GDI1	4	45.51	5.64931e+06	8.53022e+06	3.40901e+06	228421	304540	2.27585e+06	301012	1.22409e+06	919403	924661	20507717	6.10992e+06	5.99852e+06	817419	1.11087e+06	868207	2.02955e+06	3.82778e+06	328950	1.92602e+06	4.85592e+06	1.0679e+07	1.08212e+07	1.97174e+06	1.51246e+06	4.15679e+06	927349	3.78259e+06	1.6675e+06	1.79987e+06	1.28068e+07	5.12376e+06	6.70015e+06	432681	1715874	1.28332e+06		3.05772e+06	466850	379130	6.28887e+06	8.10228e+06	2.12575e+06
P35466	Protein S100-A4	S100A4	4	3.56	1.28605e+07	8.15686e+06	1.00245e+07	1.8614e+06	4.36485e+06	3.55308e+07	1.17563e+07	2.27811e+07	8.58559e+06	2987335	4.35512e+07	16245840	3.74701e+07	12465597	1.66278e+07	2.84522e+07	2.07472e+07	4.72606e+07	2.32821e+07	1.90078e+07	1.48807e+07	9.30214e+06	9862141	3.99931e+06	5.71669e+06	1.1369e+07	8.15413e+06	9.05206e+06	3.16028e+06	5.67855e+06	1.53488e+07	5.69447e+06	8.10828e+06	2297015	2.68181e+06	2.29684e+07	6.83245e+06	9.20456e+06	7.04775e+06	6.0569e+06	8.29484e+06	4636702	4.61032e+06	975791	949408
P41976	Superoxide dismutase [Mn], mitochondrial	SOD2	4	134.86	4.32701e+06	2202565		2.67485e+06	2.14053e+06		1.43658e+06	767242	3.02808e+06	3.12396e+06	105065511	1.41085e+08	1.62692e+08	111732924	55690117	2.30212e+07	8.93654e+07	141142526	8.07446e+07	44219800	2.56514e+06	1.34275e+06	8.829e+06		536237	2.85046e+06	1.27111e+06	3.1376e+06		3.06877e+06	8.95958e+06	5.18047e+07	110829023	2.52331e+07	2.96003e+07	12786688	1.12727e+07	95623816	8.31882e+07	2.26479e+07	3.53481e+06	5.48806e+06	1.72044e+06
P56965	N(G),N(G)-dimethylarginine dimethylaminohydrolase 1	DDAH1	4	12.87	6.88095e+06	1.18734e+07	3.78451e+06	495309	334135	5.00065e+06	1.59927e+06	1.80116e+06	929240	503210	3.68485e+07	10496426	6119389	4.48899e+06	2.53105e+06	5.21676e+06	4.57253e+06	5.36655e+06	2.66921e+06	333297	7.42411e+06	1.8719e+07	9.1496e+06	1.31357e+06	1.36161e+06	7364848	2.00921e+06	3.87732e+06	1.34043e+06	562103	2.30367e+07	1.33189e+07	5615661	986084	1262430	3.8782e+06	928738	4.08451e+06	1.09884e+06		5.40541e+06	7.25467e+06	2.36888e+06
P60712	Actin, cytoplasmic 1	ACTB	4	1064.49	6.1078e+07	7.32305e+07	5.90897e+07	1.66092e+07	2.51908e+07	9.91556e+07	4.12297e+07	3.615e+07	2.85202e+07	3.67781e+07	2.35637e+08	8.44565e+07	9.92294e+07	4.71505e+07	5.36213e+07	9.13574e+07	5.99091e+07	9.28143e+07	4.55748e+07	4.83909e+07	59593635	8.1529e+07	9.68366e+07	2.67422e+07	2.50102e+07	98182944	3.29591e+07	69961678	2.57225e+07	2.72784e+07	133412998	6.83297e+07	75402258	2.18022e+07	2.91257e+07	7.05404e+07	2.68043e+07	3.69956e+07	4.07255e+07	2.60118e+07	4.23428e+07	6.45312e+07	3.05692e+07	1.4696e+07	1.31561e+07
P62992	Ubiquitin-40S ribosomal protein S27a	RPS27A	4	69.53	7.04545e+07	6.93783e+07	2.75007e+07	1.45377e+07	5.09071e+06	49654703	5.19139e+07	4.93548e+07	2.66647e+07	3.31171e+07	8.24065e+07	3.60373e+07	3.11337e+07	2.32536e+07	15433288	4.25351e+07	4.82592e+07	48871897	3.02326e+07	1.67361e+07	4.6098e+07	93557292	5.9682e+07	1.96198e+07	1.57974e+07	44931609	3.31469e+07	3.72024e+07	2.42045e+07	1.38441e+07	5.09982e+07	4.45695e+07	30062423	1.24475e+07	1.25197e+07	3.80435e+07	4.62475e+07	4.21861e+07	4.2228e+07	2.20144e+07	2.80574e+07	7.84271e+07	2.70475e+07	8.35098e+06	4754680
P82943	Regakine-1	REG1	4	24.51	1616607665	9.67753e+08	554661747	587395712	91487520	1111048239	1.12572e+09	401151776	2.24996e+08	3.43878e+08	826993323	7.0539e+08	325680160	222673872	216296960	1.07992e+09	7.23164e+08	698831296	254331280	445560192	9.55124e+08	5.47629e+08	147102704	374642176	128012136	1.15086e+09	1252563712	101875568	2.96776e+08	2.39759e+08	7.09477e+08	671297472	433743165	158227312	2.46286e+08	825194888	6.5604e+08	443719840	20452096	3.30965e+08	7.34801e+08	724903779	3.27568e+08	304142688	70928304
Q05927	5-nucleotidase	NT5E	4	18.57	310905	738320	1.03523e+06	1.27932e+06	2.04267e+06	2507882	3.75969e+06	3.474e+06	2.1121e+06	2.53598e+06			3.30761e+06	3.26229e+06	3128729	3.96623e+06	3.58932e+06	3.96693e+06	3.90517e+06	5.71277e+06		547767	440261	523983		1.32467e+06		387775						298780	723594	894641	231220	372748	1.00983e+06		3.01214e+06	4.12807e+06	2.61904e+06	2.46768e+06	2.18288e+06
Q0VCY7	Serine/arginine-rich splicing factor 1	SRSF1	4	10.88	1.20743e+06	1.79013e+07	806738	2.7408e+06		4.38519e+06		1.95463e+06	3.71412e+06	3.33666e+06	3.06543e+07	1.12874e+07	1.12663e+07	1.35167e+06	5.41674e+06	8.55842e+06		3.92539e+06	6.32771e+06	1.11057e+06	1.49878e+06	12428753	9.28988e+06	2.28021e+06		1.0613e+07	838691	7.84313e+06			1.08401e+07	1.7738e+07	2.61672e+06			1.2568e+07	2.37069e+06	3.43331e+06	2.54093e+06	396458	4.61541e+06	1.32915e+07	3.48399e+06	1.01392e+06	148898
Q2KIV9	Complement C1q subcomponent subunit B	C1QB	4	104.92	4.31683e+07	3.36984e+07	2.00217e+07	1.6248e+07	37384256	3.73319e+07	33970489	2.39146e+07	2.28321e+07	2.60012e+07	6.38936e+07	4.06601e+07	83232422	6.38858e+07	56288409	6.60522e+07	6.84582e+07	7.8185e+07	6.4803e+07	4.72806e+07	38696031	2.48219e+07	2.25229e+07	1.90658e+07	2.92328e+07	3.34762e+07	2.27027e+07	4.02449e+07	1.57127e+07	4.03121e+07	4.75706e+07	2.98781e+07	4.48671e+07	2.66933e+07	5.41285e+07	3.84943e+07	4.49495e+07	2.97764e+07	4.8115e+07	4.03417e+07	4.41887e+07	2.53467e+07	1.58555e+07	1.09817e+07	1.03431e+07
Q32PB8	40S ribosomal protein S21	RPS21	4	48	6.80761e+06	1.76034e+07	5.06956e+06	469594	2.02133e+06	5.43107e+06	2.47761e+06	4.79279e+06	1.70335e+06	2.13945e+06	6.25791e+07	2.0925e+07	13525650	3.82379e+06	1.32312e+06	1.55129e+07	4.70757e+06	3.69585e+06	1.03001e+06		1.11277e+07	1.40562e+07	2.07869e+07	1.14481e+06	1.5868e+06	9.69464e+06		4.68331e+06			4.01007e+07	1.23394e+07	1.23431e+07	1.35608e+06		9.97631e+06	372828	2.65167e+06	1.20073e+06	1.8022e+06	6.67645e+06	9.34149e+06	4.97383e+06	164878	515658
Q3MHL4	Adenosylhomocysteinase	AHCY	4	4.46		1.43714e+06									1.31797e+07	3.72585e+06	6.72602e+06		359406	1.8494e+06	715178	3.67534e+06	257581	365145	717907	2.90103e+06						447781			3.07854e+06	1.68526e+06	2.96439e+06					553019			314923	1.8261e+06	79316.3
Q3MHM5	Tubulin beta-4B chain	TUBB4B	4	5.76			497782								2.06522e+07	4.26892e+06						1.42903e+06					838902	477727		2.22547e+06		615595			3.93885e+06	377036	535468								655914	450187
Q3T0L2	Endoplasmic reticulum resident protein 44	ERP44	4	10.36	7.18542e+06	12770905	5.87722e+06	2.61517e+06	4.63457e+06	1.50291e+07	4.35782e+06	4.79056e+06	3.8736e+06	4.50546e+06	2.20359e+07	1.47636e+07	9.72108e+06	2.67018e+06	2.46055e+06	13615919	6.09988e+06	6.62184e+06	3.92733e+06	2.57007e+06	5.81569e+06	8.15575e+06	1.11565e+07	4.75931e+06	3.78834e+06	1.20598e+07	3.57393e+06	5.96066e+06	3.86885e+06	3.14623e+06	1.00925e+07	1.01504e+07	8.82194e+06	1.69782e+06	1.79452e+06	1.13875e+07	3.06336e+06	2.10522e+06	1.53826e+06	669091	5.27894e+06	4.79722e+06	4.25446e+06	1.15272e+06	1.87278e+06
Q3ZC35	Cysteine rich angiogenic inducer 61	CYR61	4	27.15	1.13232e+06	9.40064e+06	9.47859e+06	4.2085e+06	3.06819e+06	37325845	6.09659e+06	6.55295e+06	2.53929e+06	619530	20754250	8620556	6.42694e+06	4.48858e+06	7.08515e+06	2.26625e+07	1.00095e+07	7536985	5.4173e+06	5.60036e+06	12515840	9.03281e+06	1.87136e+07	7.2046e+06	8.65792e+06	3.76139e+07	1.33076e+07	1.09282e+07	4.39009e+06	8750550	5.70288e+06	6.15881e+06	7.09409e+06	5.55498e+06	9.86327e+06	1.29059e+07	7162069	6.99337e+06	4.99409e+06	3.12692e+06	5.62979e+06	5.53897e+06	3.56157e+06	735712	978874
Q3ZCI4	6-phosphogluconate dehydrogenase, decarboxylating	PGD	4	1.64	246258	1.74402e+06	1.6272e+06				719335	1.18268e+06	393555	542525	19865454	8.83121e+06	8.98367e+06	2.7317e+06	3.22792e+06	1.16069e+06	3.88631e+06	6.56941e+06	2.76396e+06	4.36346e+06		4.58378e+06				1.22456e+06		1.37178e+06			5.27102e+06	5.22773e+06	4.3963e+06	359392				3.54624e+06			1.70886e+06	3.30251e+06	465613
Q5E9F7	Cofilin-1	CFL1	4	57.39	9.26063e+06	8.52011e+06	5.88831e+06	1.9552e+06	2.83076e+06	5.34175e+06	4.62148e+06	6.41188e+06	3.16232e+06	3255923	48767052	1.34821e+07	2.08979e+07	6.48323e+06	9.34179e+06	8.53959e+06	8.61639e+06	1.36887e+07	9.93757e+06	1.26962e+07	14808630	1.60314e+07	1.48233e+07	7.12993e+06	7.83644e+06	9.59742e+06	4.15697e+06	1.58398e+07	6.94604e+06	6.36915e+06	3.02611e+07	9.61118e+06	20242702	5.90885e+06	6.23804e+06	7.09305e+06	2.90227e+06	9.37745e+06	5.18991e+06	5.14562e+06	7.29668e+06	1.27497e+07	3.76272e+06	847318	637900
Q6EWQ7	Eukaryotic translation initiation factor 5A-1	EIF5A	4	0	8.16755e+06	8.51955e+06	4.62301e+06	710561	1.13852e+06	5.18485e+06	892482	4.20258e+06	510817	804006	34158622	5.83525e+06	1.15125e+07	687904	387245	4.03217e+06	2.58909e+06	6.6134e+06	1.08518e+06	2.12828e+06	9.60321e+06	5368185	9.38284e+06	450005	711594	1.44845e+06	226971	9.74978e+06	902801	392823	21317697	4148315	1.00363e+07		595146	2.92537e+06		1.69367e+06	1.95931e+06		5.61266e+06	9.17818e+06	3.61308e+06		406270
Q8SQ28	Serum amyloid A protein	SAA3	4	1490.61	1.29363e+07	3.81418e+06	3.89739e+06	3.52286e+06	3.78726e+06	3.89286e+07	6.11711e+06		1.25566e+06	2.33635e+06	914291514	1.9148e+09	1.53836e+09	1463424533	1.24832e+09	8.62854e+08	1.29869e+09	9.90548e+08	1.34192e+09	1.16942e+09	3.12002e+07	3.39736e+07	1.67301e+07	2.90855e+07	2.39205e+07	82707479	1.23538e+07	6671013	8.18418e+06	8.18859e+06	5.38958e+08	9.2503e+08	7.42443e+08	1.21484e+09	1.50003e+09	1.06048e+09	1.24462e+09	7.05938e+08	8.74152e+08	4.87937e+08	1.68362e+07	3.50107e+06	2.82786e+06	4.2212e+06	3.35384e+06
A0A140T866	D-3-phosphoglycerate dehydrogenase	PHGDH	3	10.66	522572	205922			291643	1.91382e+06	2.40113e+06	706382		1.23753e+06	12887152	1.86625e+06	692200	364854	380940	679949					2.31771e+06	869569				623301	124194	848042	100817		3.48693e+06	403324	329762				492915	293423	175595		1.23377e+06	859674	871112		66280.6
A0A140T894	14-3-3 protein beta/alpha	YWHAB	3	183.48	1.98387e+07	2.63447e+07	1.51712e+07	4.99999e+06	4.11341e+06	1.7252e+07	1.17967e+07	1.46796e+07	1.02877e+07	9.89454e+06	1.17539e+08	4.20248e+07	4.61317e+07	2.30262e+07	2.5563e+07	1.98167e+07	1.89333e+07	3.77451e+07	2.10842e+07	2.17992e+07	2.4458e+07	4.15145e+07	4.47946e+07	1.20131e+07	1.10913e+07	22690029	9.33813e+06	2.31576e+07	8.94962e+06	1.00615e+07	6.45157e+07	38367303	34745332	6.08463e+06	1.18486e+07	1.12136e+07	6.53073e+06	2.03656e+07	7412745	6.9295e+06	1.31588e+07	1.86952e+07	7.84396e+06	1.2241e+06	1.50763e+06
A3KN30	CPXM1 protein	CPXM1	3	3.26	3.48383e+06	2.50211e+06	2.20308e+06	2.16216e+06	2048237	5.55796e+06	6712044	2.94347e+06	2.7455e+06	1.74866e+06	5.7813e+06	6.56886e+06	4.95581e+06	2.99709e+06	2.16756e+06	5695027	7.53898e+06	3707990	2300646	3.64091e+06	4.37887e+06	3.8091e+06	3.35326e+06	3.37402e+06	2.40043e+06	8492343	5071312	4.52267e+06	938184	2.59434e+06	4.27497e+06	2.73784e+06	1566871	2.16953e+06	2.07581e+06	3.70294e+06	4.4547e+06	1.85144e+06	2.05096e+06	1.58239e+06	2.23038e+06	1.79581e+06	429231		804157
A5D989	Elongation factor 1-delta	EEF1D	3	17.08	1.23734e+06	3.88214e+06	1.43864e+06	566549	523915	5.99582e+06	2.29678e+06	1.04853e+06	979359	1.27085e+06	1.31311e+07	9.96216e+06	1.03441e+07	8.33438e+06	6.58556e+06	1.0157e+07	1.05507e+07	7.48112e+06	9.40267e+06	8047714	1.36184e+06	2.09617e+06	470932	454767		8.78357e+06	1.9838e+06	1803068	1.30923e+06	1.0635e+06	2.75779e+06	4.74092e+06	3.49208e+06	884605	3.15165e+06	9.72898e+06	3.94911e+06	4.56768e+06	3.35831e+06	1.4696e+06	1.5047e+06	2.92969e+06	1825213	737821	534685
A5PKA3	CCDC80 protein	CCDC80	3	14.06			202770		5.54686e+06	4988690	4609785	7.97714e+06	5649710	7.31735e+06		1.25087e+07	1.21563e+07	8.13225e+06	10046762	9.10168e+06	2.753e+07	2.43029e+07	2.32296e+07	1.94476e+07	648414	2.05904e+06	411932	3.14575e+06	2.69914e+06	5.04132e+06	7.30247e+06	7.93019e+06	4.61089e+06	4.54255e+06			4.95238e+06	7.68947e+06	8.02052e+06	1.44893e+07	9.82938e+06	1.26993e+07	2.31928e+07	9.74972e+06	140853	226330	1.27606e+06	2.31582e+06	1455663
A6H6X2	ANG2 protein	ANG2	3	24.7	1.58205e+07	3.39851e+06	425083	976819	3.90477e+06	24284725	7213667	1.01364e+06	608709		1.62964e+07	1.025e+07	1.36564e+06			31207781	4.79956e+06		846080	1.03088e+06	3.64096e+07	5.67816e+06			735381	2.2676e+07	2.95955e+06				2.06989e+07	5.21956e+06		790712	820416	2.78233e+07	3.15784e+06	665326	1.98876e+06		1.65142e+07	1.45874e+07	1.05228e+06	949264
A6H6Y0	HNRNPD protein	HNRNPD	3	24.55	3906049	8.97856e+06	3.38882e+06	373946		4.74106e+06	717722	3.17082e+06	629657	1.49434e+06	4.97066e+07	9673129	6.26414e+06	939477	727724	7.48183e+06	6813019	4.46651e+06	764417	1.97575e+06	5.61184e+06	1.13773e+07	8.94648e+06	1.3568e+06		8.95383e+06	873835	2.65446e+06	167254		2.02921e+07	1.09587e+07	5.8449e+06			3.68114e+06	695578	3.70089e+06	558960		3.40229e+06	7.61222e+06	1.83273e+06	292955
A6QLD2	Olfactomedin-like protein 2B	OLFML2B	3	3.3											2.09405e+06	1.00887e+07	7.34789e+06	7.87456e+06	4559059	5.52236e+06	9.57009e+06	3.0296e+06	6.02292e+06	3.02741e+06			131619		214652
A6QNL0	Monocyte differentiation antigen CD14	CD14	3	6.03						668986	222658				1.69691e+07	6.78511e+06	5.80038e+06	5.3857e+06	3.72928e+06	1.2473e+07	4590558	2692217	4.59617e+06	3.34077e+06					461071		407400	201609				1.895e+06		687028	1.6256e+06	2.02663e+06	1.11758e+06	964914	1.2479e+06	991618	668933	369281
A6QPW7	TNF receptor superfamily member 6b	TNFRSF6B	3	43.85	2.22593e+06	2029941	869388	906018	1.63249e+06	11049607	3.5748e+06	2.23025e+06		1.80792e+06	10086537	1.32477e+07	9.45825e+06	9.61896e+06	7101440	1.35228e+07	6.30153e+06	8.73e+06	9.74942e+06	9.06289e+06	4.40432e+06	6.41572e+06	6.79662e+06	3.87055e+06	2.63045e+06	3.60888e+07	9.27689e+06	6.24136e+06	2.80785e+06	3.61525e+06	2.48977e+07	5.26611e+07	43441566	5.17415e+07	6.5054e+07	50076570	43050077	2.28428e+07	6.76296e+07	22895702	1.58027e+06	485829	132034	741898	447694
E1B6Z6	Lipocalin 2	LCN2	3	3.44	14308121	5.59802e+06	2.45207e+06	2.52087e+06	1.20102e+06	1.72511e+07	7.93528e+06	2.46944e+06	972304	830568	9.97973e+06	2.05703e+07	24869023	1.59481e+07	5.2098e+06	1.45933e+07	1.37044e+07	1.39601e+07	8863330	7.31712e+06	1.39641e+07	5.78275e+06	1602475	833938	950415	9177238	8.7088e+06	4.97729e+06	2.04593e+06	542452	8.45308e+06	1.00088e+07	1.50833e+07	1.68096e+07	1.4099e+07	1.60128e+07	1.03139e+07	4.80756e+06	4890267	4.74825e+06	1.86006e+06	3.24947e+06	732095	897997	596027
E1BEG2	Uncharacterized protein	HNRNPA3	3	2.28	1.21019e+06	3.10553e+06	3.30867e+06			19460864	1.96983e+06	1.73948e+06	2.38488e+06		29780487	9.79408e+06	1.25593e+07	3.04217e+06		1.82583e+07		4.96514e+06	3.84483e+06	2.02176e+06	3.32484e+06	5440121	10151879	3503896	3.59029e+06	17992328	2.78662e+06	4.76947e+06	1.67728e+06		1.50666e+07	1.17461e+07	1.48706e+07	3.81255e+06	3.74022e+06	1.4191e+07	3.46761e+06	5.46933e+06	5.92978e+06	4.00923e+06		3.39695e+06		1.2973e+06
E1BIY5	Sulfatase 2	SULF2	3	6.44	8.98912e+06	1.30944e+07	9.73926e+06	1.04014e+07	1.3919e+07	12345317	1.0846e+07	1.16364e+07	1.16554e+07	8.88037e+06	2.32033e+06	2.07057e+06	808540	2.42919e+06	1233411	3.22608e+06	2225654	2.45488e+06	2014639		1.64977e+06	1.43607e+06	2.00978e+06	2198424	3.18404e+06	2.27128e+06	1.53332e+06		3.85159e+06			1.82607e+06	586138	908226	1.7332e+06		1.20442e+06		329024		1365098	7.39069e+06	5.40617e+06	4978039	3.0196e+06
E1BL59	Latent transforming growth factor beta binding protein 3	LTBP3	3	3.42	3.07297e+06	2.40371e+06	1.36791e+06	2.87169e+06	2.65458e+06	4.41052e+06	3.17166e+06	426246	2.4972e+06	2.70936e+06	710661	627237	810732			5.2599e+06	781221					1.10178e+06	673119	200169	590598	1.91955e+06	682352	673398		746242											1.92213e+06	2.06471e+06	899763	1.40919e+06	1.31137e+06
E1BNG2	alpha-1,2-Mannosidase	MAN1A1	3	4.98	1.08795e+06	1198055	2.61507e+06	1.28063e+06	1856106	1.19321e+07	2610392	3.10531e+06	734952	547680	1.20535e+06	2924239	3111659	2.98845e+06	2.05886e+06	7.93952e+06	3.74395e+06	4.12154e+06	3.67008e+06	3.621e+06	360798	1.4611e+06	2.65773e+06	1.51031e+06	1.38663e+06	2336914	1.01947e+06	1135473	847460			757222	3.46661e+06		693104	6947760	775905	2.04905e+06	2104592	4558716	1.73921e+06	1.77356e+06	981740	994046	1.08084e+06
E1BNY1	Cytidine deaminase	CDA	3	15.09			348594	146006			772106	533989	295173	364712	4515097	14746680	26416010	1.49477e+07	1.289e+07	4419984	1.82981e+07	26759750	1.53617e+07	1.29879e+07	647032		576475			774452		949403			1246000	1.53602e+06	2.44778e+06	947613	1894410	723718	2.42775e+06	7332834	1.65538e+06	1.851e+06	584039		321357
F1MCF1	Uncharacterized protein	SET	3	15.23	2.9689e+06	1.57751e+07	8.15845e+06	3.18957e+06		23929002	5.4482e+06	5.38126e+06	1.36793e+06	2.89144e+06	40809156	21464743	1.0933e+07	4320683	2.96404e+06	26413281	15467037	1.13633e+07	4.69331e+06	5512081	2.01055e+06	1.7792e+07	17084926	5.39944e+06	1.76484e+06	27181523	1.46382e+06	8.64097e+06	2.04271e+06	489632	1.55991e+07	3.05218e+07	9639191	323312	614050	25261017	3.66151e+06	5.89664e+06	1.60618e+06	418930	3.25764e+06	1.86096e+07	6.87646e+06	623616	243039
F1MET0	Procollagen-lysine,2-oxoglutarate 5-dioxygenase 3	PLOD3	3	10.25	1530557	3.6321e+06	544706	345268	1.94657e+06	6.50063e+06	982398	372596	863074	1.19089e+06	12307712	3.24457e+06	1.51025e+06	947260	519975	6.34787e+06	3.05221e+06		525291	936437	1209040	1.82018e+06	1.94125e+06		233984	9.92136e+06	642307			231972	4.05115e+06	3.52536e+06	264469			7.54258e+06	373367		209893	167680	2.29571e+06	2.73366e+06	2.15838e+06	920045	382887
F1MLB8	ATP synthase subunit alpha	ATP5A1	3	9.36		1562289	318276	135217	651623		3.80355e+06	1.74877e+06	1.53798e+06	699188	3.32851e+06	9.27689e+06	8.53342e+06	6.56015e+06	5.61908e+06	5.76736e+06	11040679	7650323	8923289	6.54487e+06	364932		1.2754e+06	221456	2.07354e+06	3.24753e+06	5.65213e+06	2.48923e+06	460008	644002	3.50306e+06	2.41921e+06	4248363	1.52025e+06	2.729e+06	1132213	3.14802e+06	414751	3.97896e+06	1.45719e+06	3.62916e+06	290744	619527		510624
F1MQT9	CD44 antigen	CD44	3	11.99	2405724		679568			1.73087e+06		1072407			6.30385e+06	3.11479e+06	1.51138e+07	1.92369e+07	12739359	3.92603e+06	5.30457e+06	4.28477e+06	2.97923e+06	16035955	2.95687e+06		7225948			3730508	2.76435e+06				950081	1.58622e+06	7965873	1.27903e+06	872625	2.67698e+06	2.09817e+06	2.10802e+06	1.5332e+06	775575	2.70052e+06			322164
F1MS32	Apolipoprotein D	APOD	3	38.17	979792	2.01115e+06	2.33245e+06	1.46435e+06	3.08855e+06	2.28265e+07	1.12109e+07	1911662	2.80272e+06	2.38943e+06	6.58054e+06	2.28117e+07	36511725	4.39758e+07	41592489	2.26989e+07	43637742	3.59397e+07	56162061	67212888	2.32615e+06	7.41542e+06	4180469	6.67758e+06	5.7029e+06	1.9475e+07	1.70996e+07	1.10054e+07	6.97914e+06	8414814	2.03895e+06	1.94442e+07	2.89046e+07	5.0508e+07	87239692	3.15821e+07	37630944	48502252	147860724	102087875	1.25247e+06	1.28377e+06	1.21347e+06	1.97349e+06	1.36663e+06
F1MU79	Peptidylprolyl isomerase	FKBP4	3	8.93	1.18529e+06	4.85048e+06	2.49779e+06			8560727					20614632	3510957	6.94242e+06	887588	945558	1603680		481897	895051	1.36625e+06	1.05208e+06	3.23985e+06	5742442			515349		1.78554e+06			10735613	4.44839e+06	4.31301e+06	454193		575482		1.49734e+06			1.61988e+06	2.26396e+06	1.56323e+06
F1MUD2	Histone H2B	HIST2H2BF	3	423.02	52020906	56404218	3.53442e+07	27782761	40258145	102577756	128698428	8.37457e+07	85941648	66199753	35110334	95585410	176201616	1.19389e+08	120864302	35920112	2.72123e+08	2.00064e+08	2.07848e+08	3.81349e+07	52510822	37722319	8680482	22865757	1.94061e+07	8.1501e+07	6.77616e+07	70932082	34713504	48447040	29776402	4.99694e+07	53974556	7.07948e+07	1.76828e+08		2.03125e+08	5.03211e+07	157708508	1.00611e+08	18592660	29391271	3.20263e+07	3.03145e+07	19943417
F1MWK6	Microfibrillar-associated protein 2	MFAP2	3	9.63	4.39052e+07	4.46516e+07	2.64001e+07	4.11099e+07	7.31379e+07	4.91316e+07	5.6824e+07	4.49029e+07	5.74566e+07	6.31425e+07	26377855	1.89638e+07	24051514	26502951	2.46628e+07	6.59323e+07	4.45562e+07	3.40739e+07	3.76587e+07	3.5241e+07	5.7672e+07	3.72169e+07	3.97416e+07	3.64582e+07	4.10169e+07	6.3324e+07	6.31707e+07	3.03339e+07	3.7267e+07	4.10772e+07	2.72739e+07	1.96807e+07	1.8322e+07	1.95732e+07	3.97357e+07	2.36242e+07	2.9014e+07	2.16374e+07	3.92756e+07	3.38279e+07	3.64708e+07	4.12371e+07	25088497	3.15474e+07	2.45471e+07
F1MVT9	Uncharacterized protein	SPOCK1	3	28.87																553941	398564	253288			3482591	20416400	1.70471e+07	1.78446e+07	2.84289e+07		1.02705e+07	2.94284e+07	2.61759e+07	3.52782e+07				5.90283e+06	2.01712e+07				6.61702e+06	5.99238e+06	1.16849e+06	480106		362830	928256
F1N0H9	Elastin	ELN	3	5.14	6.73625e+06	5521896	2.76503e+06	5315081	10148028	6.5131e+06	8.26664e+06	4.62091e+06	6.23993e+06	3.71388e+06	1.14407e+06		667468	793335	664504	581536	276829		862168	1.4131e+06	1.16787e+07	9.1338e+06	9.37855e+06	6.65096e+06	6.16568e+06	2.01986e+07	2.8955e+07	1.80464e+07	1.16834e+07	12862004	779707	1.14169e+06	477604	2.11532e+06	1.12825e+06		6.9915e+06	6.94164e+06	6.94946e+06	4.3425e+06	4214234	6.30836e+06	1.95973e+06	5.25641e+06	4.70158e+06
F1N1R6	Platelet-derived growth factor receptor-like protein	PDGFRL	3	4.91	20357368	8.50612e+06	8.88878e+06	7.80008e+06	1.65392e+07	2.17187e+07	1.10846e+07	1.07916e+07	5.87155e+06	6.45728e+06	17201394	5.74721e+06	3.59438e+06	5.34317e+06	5.9068e+06	11566690	7.75037e+06	1.09644e+07	5.47434e+06	4.07496e+06	1.96434e+07	1.03477e+07	6.07518e+06	4.40781e+06	2.50657e+06	1.56204e+07	1.15665e+07	10239771	7.67104e+06	6799116	1.58827e+07	4.61228e+06	3.07098e+06	2.13698e+06	3.68567e+06	1.16978e+07	515716	911369	8.10359e+06	5.36466e+06	1.14516e+07	1.05443e+07	5.46047e+06	5.44107e+06	5.45986e+06
F1N6D1	Uncharacterized protein	WFDC18	3	9.5	658219				746561	8.17806e+06	625808			172581	10523491	709062				12530239					8.86563e+06					1.12501e+07	1.02864e+06				1.19169e+07	802145				1.16735e+07	405171				15348614	3.816e+06			1.04598e+06
F1N7D7	Dystroglycan	DAG1	3	57.56	12675166	18577029	2.15666e+07	2.07707e+07	1.71226e+07	66137913	2.74404e+07	2.39542e+07	2.68015e+07	1.92712e+07	1.30171e+07	3.35368e+07	3.88073e+07	4.69556e+07	3.55018e+07	55601708	4.96052e+07	4.41788e+07	4.68732e+07	4.65166e+07	1.3924e+07	1.60846e+07	2.56294e+07	1.23933e+07	1.39547e+07	40725224	1.73046e+07	1.76393e+07	1.34496e+07	1.28094e+07	1.03513e+07	1.46322e+07	9.44865e+06	1.02168e+07	1.54376e+07	3.04082e+07	1.11898e+07	1.03383e+07	13666735	1.82255e+07	5.55779e+06	9.39867e+06	7.85247e+06	9.05566e+06	5.4844e+06
F1N7F3	Receptor protein-tyrosine kinase	EGFR	3	0	971590	2.29404e+06	887519	3.64757e+06	3.73522e+06	187389	2.37031e+06	2.46523e+06	2.31097e+06	6.40975e+06	592938	462573	963199	427243			377398	381987	136395	637451	3.24445e+06	6619147	4.1496e+06	7.04163e+06	8811847	584798	1.79014e+06	2.65229e+06	5.05267e+06	6.03364e+06	4.48488e+06	1.7447e+06	1.12775e+06	3.47617e+06	5.3299e+06	927168	834023	1.91302e+06	3.51626e+06	2.62103e+06	247610	905063	352164	1.70444e+06	1.64635e+06
G3MYP1	Syndecan	SDC4	3	3.67						9842192	258826	508479			2.72135e+07		2.54467e+07	1.05049e+07	37294784	18997724	2757405	18695254	5.98515e+06	6.84871e+06	1.06289e+06	166616	516043			8.30713e+06	1.26429e+06	5380562	560951	5.15711e+06	3.13638e+07	4.54613e+06	1.67806e+07	5.36045e+06	7996520	3.35444e+07	8.92454e+06	7.30463e+06	6447203	1.76297e+06		680951
G8JKY5	Uncharacterized protein	TMSB4X	3	90.63	6.80407e+07	98781503	3.78129e+07	3.37684e+06	128360	3.54291e+07	7.95739e+06	9.96069e+06	5953597	1.43816e+07	1.84722e+08	34557742	2.55714e+07	21805395	3.07872e+07	42148185	7.16327e+06	1.92712e+07	1.18198e+07	1.89278e+07	8.33612e+07	107135399	1.02792e+08	2.82434e+07	30855733	6.47949e+07	2.20323e+07		26599119	3.41989e+07	2.09901e+08	7.71644e+07	52387453	1.75441e+07	4.06958e+07	2.14247e+07	9.20921e+06	3.45096e+07		21945866	5.42301e+07	5.91554e+06	2.24281e+07	2.62993e+06	2.07973e+06
P00570	Adenylate kinase isoenzyme 1	AK1	3	18.34	6.61742e+06	7.65841e+06	3.56306e+06	931990	422387	4.31085e+06	1.21337e+06	2.76158e+06	296503	1.83182e+06	21103024	7.06969e+06	7.2683e+06	610857	760615	1.57173e+06	2.57156e+06	3.2965e+06	1025552	1.76519e+06	6.30455e+06	1.01472e+07	9.17749e+06	1.66884e+06	1.26497e+06	4.88435e+06		4.96758e+06	1.64274e+06	1.49332e+06	1.81927e+07	7.7518e+06	8.35036e+06	1.21679e+06		1.47843e+06		2.52825e+06	3.15252e+06	353344	5.1549e+06	8.66628e+06	2.83599e+06	805564	690166
P04973	Clathrin light chain A	CLTA	3	7.26	2.69079e+06	1.49686e+07	8.50255e+06	2.50526e+06	565571	1.91502e+07	4.00409e+06	2202094	3.55332e+06	2.43444e+06	26900833	22031564	13877067	3.18846e+06	2.09458e+06	16860760	1.07829e+07	10490960	6.5585e+06	4.46437e+06	1.90332e+06	15381680	1.51372e+07	5.00475e+06	310138	20024653	1.93222e+06	3.64414e+06			1.28715e+07	28530962	10889030	2.05659e+06	1.29453e+06	1.69414e+07	3.83422e+06	4.34615e+06		1.31464e+06	1.7693e+06	1.05458e+07	6.47632e+06	1.73455e+06	717587
P07507	Matrix Gla protein	MGP	3	387.84	443394125	506320106	347861778	3.94582e+08	316675840	219730115	3.32575e+08	1.9773e+08	3.12466e+08	3.33e+08	221510681	1.53593e+08	127615293	262681674	239421721	2.42024e+08	235543553	1.21931e+08	2.26212e+08	2.21958e+08	3.14501e+08	2.63291e+08	127010200	2.60312e+08	177940221	2.88948e+08	3.02131e+08	2.57455e+08	2.83104e+08	3.45823e+08	1.69781e+08	2.79017e+06	5.7577e+06	1.53743e+08	3.62014e+08	5.31216e+06	1.11678e+08	151438340	214850987	2.36145e+08	2.1832e+08	2.73701e+08	1.40618e+08	274611077	2.29861e+08
P10895	1-phosphatidylinositol 4,5-bisphosphate phosphodiesterase delta-1	PLCD1	3	1.81	1150123	9.3419e+06	1.73467e+06			1.50868e+07	635251	9.2551e+06	362485	1.80665e+06	3.99556e+07	2.24675e+07	2.15493e+07	15923340	336151	1.0915e+06	2.76592e+07	19908633	294502	842796	2.97158e+06	1.42068e+07	2.00858e+07	9.84485e+06	1.58161e+07	1.35345e+06	1.36515e+06	4.87793e+06	2.30443e+06	4695801	2.78926e+07	17356286	4.2937e+06		2.89852e+06	17991506	18284730	1.57951e+07	1.7847e+06	1.19705e+07	1.01038e+07	1.61746e+06	162357
P11116	Galectin-1	LGALS1	3	6.73	4.18774e+06	4.3936e+06	1.66745e+06		999812	3.0451e+06	3.06482e+06	3.28516e+06	111508	3.85084e+06	2.46523e+07	8.42411e+06	1.94786e+07	9428777	1.60697e+07	4.65715e+06	8.52545e+06	2.07956e+07	17356345	19386381	2708260	3.08431e+06	1.76193e+06	604901		3.60197e+06	1.95202e+06	3.10473e+06	1.12198e+06	1.91111e+06	8196137	5.05841e+06	5.20022e+06	1.24881e+06	2.64437e+06	1.41341e+06	1.16305e+06	2.03117e+06	2.50093e+06	1.31712e+06	3.75494e+06	2.76573e+06	2.42659e+06	868788	957894
P13909	Plasminogen activator inhibitor 1	SERPINE1	3	40.1		3394314	559046	897499	265965	1.91819e+07	4.03954e+06	2.55991e+06	5.74487e+06	4.29971e+06	16500854	12331284	1.40204e+07	2.26387e+07	7.29114e+06	3.96822e+07	1.44834e+07	1.21676e+07	1.67259e+07	1.44933e+07	7209682	1.35075e+07	1.63563e+07	1.2315e+07	7.45522e+06	6.62111e+07	1.68736e+07	2.78456e+07	1.88897e+07	1.73582e+07	2.67243e+07	4.24277e+07	30333384	1.86309e+07	2.27787e+07	111530400	4.60993e+07	2.56843e+07	6.81309e+07	3.39136e+07		5.64902e+06	1.89419e+06
P26452	40S ribosomal protein SA	RPSA	3	13.85			5.32868e+06	2.14033e+06	1.66399e+06	1.45111e+07	2.49297e+06	5107340	635689	685812	3.55992e+07	10071424	3.00947e+06	2.9066e+06	1.08267e+06	8.81735e+06	5.7451e+06	5.52646e+06	2.10387e+06	773293	6.06563e+06	8663125	3.16611e+06	1075508	1.44781e+06	11266903	2.35988e+06		1.18005e+06		10808493	8.44775e+06	2.19924e+06	1.074e+06		6.87543e+06	2.42304e+06		4.6219e+06		2.22423e+06	3.88306e+06	1.84855e+06	1.6893e+06
P28801	Glutathione S-transferase P	GSTP1	3	5.45	1.48602e+07	1.43222e+07	6.88146e+06	2.99675e+06	2.02071e+06	8.17816e+06	4.94953e+06	6932209	4.43565e+06	4468743	6.0212e+07	2.91459e+07	2.68925e+07	1.53061e+07	15463750	12179385	1.87701e+07	2.35899e+07	15931486	1.44227e+07	11379212	19742269	1.52349e+07	3.96219e+06	2.45639e+06	8.9187e+06	4272484	8464668	3.93934e+06	4.84031e+06	2.66367e+07	1.49061e+07	1.46947e+07	3331236	7.15968e+06	3.57113e+06	3.60708e+06	1.14745e+07	6232963	2.17802e+06	1.09218e+07	7.66555e+06	3.51668e+06	1.80093e+06	1076915
P51122	Acidic leucine-rich nuclear phosphoprotein 32 family member A	ANP32A	3	11.97	7.76291e+06	11877225	2.84251e+06	432517			619985	5.46789e+06	3.13422e+06	2.88324e+06	48085401	1.65992e+07	1.40465e+07	5.6149e+06	3.22193e+06	8.00085e+06	7.54936e+06	9.59847e+06	5.33852e+06	6.98314e+06	6.64948e+06	1.71304e+07	1.94983e+07	1.53726e+06	399837	5.32393e+06		9.04006e+06	1.23987e+06		2.88074e+07	1.64183e+07	1.44358e+07			3.27662e+06		7.29539e+06	1.41576e+06	555067	7.0526e+06	4.83239e+06	4.68755e+06	360696	169913
P53619	Coatomer subunit delta	ARCN1	3	5.38	2019903	4.05232e+06	1.36681e+06	279778		4.69093e+06	396766	1.17171e+06		311705	2.23243e+07	3.17076e+06	2.44682e+06	652497	696632	4.96632e+06	2.4013e+06	2.10262e+06	718676	1.22125e+06	2.66396e+06	5.24592e+06	3596696	320977	363887	5.34602e+06	562229	1.0937e+06			1.16443e+07	4.33355e+06	1.51857e+06			5.57988e+06	656243	1.23099e+06			2.51108e+06	2.49505e+06	818457	57443
P61603	10 kDa heat shock protein, mitochondrial	HSPE1	3	41.47	4.35131e+06	17030507	4.70627e+06			38825077	1.67186e+06	4.17456e+06	1.45479e+06	995487	42830590	3.9339e+07	33152561	1.27602e+07	8.20432e+06	33771110	30790631	32573798	1.51359e+07	14507644	5.6597e+06	24167239	1.85783e+07	3.5264e+06	664540	39617603	2.22612e+06	2.15555e+06	1.28279e+06		1.57674e+07	34579706	25287930	2.81851e+06	3.77558e+06	48653879	5.31125e+06	1.60101e+07	6.28979e+06	5.84901e+06	4.53415e+06	1.18377e+07	5.64202e+06	319536
P62935	Peptidyl-prolyl cis-trans isomerase A	PPIA	3	8.13	5.96492e+06	5.04313e+06	5.21337e+06			1.6178e+06		3.59438e+06	3.1623e+06	383190	6.09903e+07	28125516	16403414	6.16182e+06	2.07901e+06	4.49366e+06	7.77443e+06	1.33258e+07	5173817	4.95569e+06	7.15488e+06	9.68658e+06	1.84768e+07		1.81218e+06	1.18087e+06	816549	2.93003e+06		1.95471e+06	5.15774e+07	5.61484e+06	31095001	891819	1.5856e+06	1.48849e+06	221713	2.56404e+07	2.20787e+06	6.45132e+06	7.22142e+06	4.83955e+06	2.96347e+06
P79345	Epididymal secretory protein E1	NPC2	3	52.75	1.07212e+06	1.35254e+06	9.2596e+06	7.13948e+06	1.06643e+07	2.33013e+07	9.11448e+06	8.0315e+06	8.9201e+06	1.29081e+07	2.89599e+07	2.29364e+07	22813369	3.02888e+07	2.39128e+07	37799508	2.73546e+07	23557871	2.45024e+07	2.47821e+07	9.71119e+06	11389058	8.14029e+06	9.13236e+06	10819538	38176619	1.21338e+07	1.01104e+07	9.45585e+06	9.38456e+06	7.3471e+06	2.32553e+07	1.40849e+07	1.00167e+07	3.57466e+07	31443841	2.06885e+07	1.48239e+07	2.86853e+06	4.11228e+06	8.15085e+06	1.21832e+06	6.16531e+06	5.05732e+06	3.98851e+06
P81623	Endoplasmic reticulum resident protein 29	ERP29	3	13.95	1.19959e+07	2.54997e+07	9.96812e+06		1.08316e+06	7.87565e+06	1.34199e+06	5.06963e+06	1.25808e+06	1.32531e+06	45274648	1.37385e+07	1.19365e+07	3.09388e+06	1.76091e+06	1.32224e+07	5.8884e+06	1.38316e+07	2.9448e+06	2.85245e+06	9.78056e+06	1.65522e+07	20835175	2.62148e+06	3.31433e+06	1.10555e+07	2.19778e+06	3.00533e+06	1.8812e+06		2.83829e+07	1.6416e+07	1.13169e+07		667749	8.0763e+06	1.25197e+06	2.57725e+06	1.04369e+06		7.94242e+06	3.80439e+06	4717247	698792
Q17QC8	Complement factor properdin	CFP	3	4.37	6.04228e+06	257150				7.84807e+06	1.01304e+06				9.72624e+06	439192				4.34963e+06	970198				3.63314e+06					7.33269e+06					3.87811e+06	436613				3.37674e+06	1.49517e+06				1.32745e+06
Q1JPB0	Leukocyte elastase inhibitor	SERPINB1	3	1.81	31785360	5.85911e+07	4.75512e+07	271101	25391802	38639535	7.88738e+06	1.93011e+07	22258806	24932602	4.84447e+07	1.56772e+07	4.02166e+07	8.42101e+06	2.29863e+07	2.89656e+07	10857537	4.52886e+07	22954910	1.97457e+07	3.44946e+07	1.07063e+07	3.2794e+07	29442699	19781024	2.93396e+07	20588647	2.36322e+07	2.83791e+07	2.42764e+07	2.54307e+07	1.2844e+07	1.42036e+07	22189322	24140358	48093760	1.91605e+07	17425574	32675180	13324924	4.48208e+07	2.10183e+07	33493965	2.49802e+07	26783484
Q28038	Melanoma-derived growth regulatory protein	MIA	3	98.93	38933668	1.28734e+07	54544728	3.62321e+07	85102043	3.94455e+07	8506863	5.84513e+07	26244505	3.71955e+07	9.61021e+06	5.96609e+06	1.13438e+07	1.24343e+07	2.05376e+07	19584000	1.08643e+07	4.59e+07	49325518	19611738	6.01132e+07	28018106	2.89444e+07	2.41968e+07	5.78155e+07	2.11899e+07	2.17986e+07	24878429	18356490	1.93265e+07	18978674	4906119	1.20472e+07	7.15472e+06	2.21528e+07	19834258	3.58233e+06	16958418	2.08826e+07	1.98203e+07	27890489	2.62668e+07	43105364	2.23389e+07	30567600
Q29RS5	Retinoic acid receptor responder protein 2	RARRES2	3	178.97	75570606	4.43806e+07	3.58891e+07	2.45321e+07	3.80018e+07	86767293	4.04628e+07	16155744	2.22228e+07	2.82463e+07	8.6877e+07	4.10902e+07	3.20082e+07	3.07319e+07	25965467	77345968	42511606	3.76644e+07	39892003	3.54305e+07	1.03194e+08	3.93758e+07	2.08606e+07	12520503	19131210	7.4721e+07	3.19048e+07	19765906	9.80518e+06	1.44218e+07	9.90836e+07	4.31506e+07	1.34493e+07	17993122	1.92942e+07	6.50436e+07	2.88704e+07	1.34579e+07	1.62904e+07	8.98634e+06	4.59025e+07	3.21794e+07	2.11956e+07	2.04482e+07	1.75732e+07
Q3SWX1	Protein canopy homolog 4	CNPY4	3	5.92	1.95093e+06	2810028		150961					337990	289120	12411979	3.77249e+06	356976			1.68957e+06	1.39054e+06	1.19262e+06			1.33081e+06	3250492	2.18317e+06			1.12817e+06		398247			5.00262e+06	4.7099e+06	221564								2.26451e+06	2.48099e+06	127769
Q3T054	GTP-binding nuclear protein Ran	RAN	3	5.9		1.23948e+06		759550		3942284	1.78227e+06				6.46744e+06		3.81873e+06	4507441			3.84222e+06	5.30993e+06	2.60045e+06	2.80428e+06	2.84387e+06		2.52548e+06	2.27526e+06		877788	2.44339e+06	2.21093e+06		764740	7.96016e+06		4.78941e+06	1.15233e+06	942674	2.9639e+06		1.81496e+06	1.82893e+06	1.00655e+06		1.50086e+06	681244
Q3ZBV8	Threonine--tRNA ligase, cytoplasmic	TARS	3	5.77	454135	1.61555e+06	1.37721e+06			104674		191333			1.56873e+07	3.82937e+06	3175603	102563	512211	1.32936e+06	1.2087e+06	4273102	1.26201e+06	255101	1.22558e+06	1.8364e+06	4.60074e+06			865250		1.1874e+06		338859	5.37673e+06	3.07583e+06	3.16391e+06		97760.7	161756		408855	424120	362399	888043	694359	674421	14686.9
Q5E9E6	60S ribosomal protein L10a	RPL10A	3	14.64	6.55777e+06	9.29214e+06	1.84313e+06			6.07347e+06	636778	1.25959e+06	839850	1.2305e+06	51479529	1.5746e+07	1.11953e+07	3.98198e+06	3.53663e+06	5.75999e+06	6.30736e+06	5.39773e+06	3.48302e+06	3.18876e+06	7.32064e+06	15312888	11072571	1.29568e+06		6.69477e+06	767688	3.80636e+06	245301		2.25387e+07	8.79009e+06	6.74575e+06	198813	817265	3.09689e+06					4.22629e+06	8.24625e+06	2.64897e+06	184466
Q5XQN5	Keratin, type II cytoskeletal 5	KRT5	3	99.15	3.93473e+06	767366	2.94739e+06	3.76298e+06	3788435	784946		91527.4	3.34341e+06	3.62838e+06	1.48665e+07	912100	2.44717e+06		1.06986e+07	458011	684537	851661	1.17019e+06	2.89651e+07	3.7768e+06	6.87805e+06	5.10059e+06	2.90673e+07		2.94847e+06	5.32953e+07	472115	4.59013e+07	296207	1.17928e+07	2.05465e+06	9.28981e+06	685997		3.57799e+07	1.18877e+06	3.67059e+06	1.31762e+06	226208	1.02515e+06		6.66704e+06	110187
Q76I81	40S ribosomal protein S12	RPS12	3	10.24	1.67602e+06	3.6871e+06	2.10167e+06	389407	627849	2.8319e+06	226423	918582	241718		16176654	8892571	3.89045e+06	1.35438e+06	665806		1.33633e+06	3.0564e+06	842029	445429	2.69143e+06	4868086	3.27409e+06	1.04717e+06		2.45272e+06		1.87147e+06			8.05839e+06	3.21358e+06	1.33736e+06		1.12202e+06	2.30395e+06	659118	695422		374473	2.23927e+06	2.6052e+06	1.72462e+06
Q9BGI3	Peroxiredoxin-2	PRDX2	3	79.92	6.08388e+06	6.54991e+06	2.9484e+06		506207	5.3882e+06	1.06385e+06	3.38867e+06	1.98727e+06	735029	31693514	8.81545e+06	1.27818e+07	5.49138e+06	7.20983e+06	2492604	8.76532e+06	9.47618e+06	5.10309e+06	8.54682e+06	4.68172e+06	9973926	8.39915e+06	1.44486e+06	1.28872e+06	4.95872e+06	1.31028e+06	5.07032e+06	719825	1.72652e+06	1.45736e+07	8000863	8.99031e+06	3.47199e+06	3.0414e+06	5386256	938888	4.76994e+06	1.2794e+06	757478	5969116	10729978	3.38262e+06	362668	238238
A0A096P6K4	Uncharacterized protein	TPT1	2	10.38	8.2827e+06	1.11739e+07	3.17224e+06	1.00993e+06		2.85009e+06	1.34463e+06	3.20826e+06			6.49588e+07	23640416	21364855	8.24752e+06	5.51963e+06	12285562	1.02356e+07	1.27782e+07	7.79111e+06	4.41461e+06	1.50229e+07	1.30701e+07	9630821	6.0531e+06	2.08492e+06	8.34401e+06	3.94975e+06	2.40799e+06	4.30676e+06	2.78233e+06	27555904	1.57329e+07	1.39517e+07	1.8292e+06	4.33696e+06	3.28272e+06	1.64985e+06	6.86891e+06	2.57483e+06	1.94233e+06	3.57838e+06	6.47372e+06	2.43539e+06	1.13692e+06	346879
A0JN47	Plexin domain containing 2	PLXDC2	2	15.35	26211414	17476246	1.2016e+07	1.21672e+07	1.4337e+07	12682542	15319606	10012847	7991629	9.97347e+06	18094361	2.57274e+06	1.20987e+07	1.21185e+07	9.27223e+06	10314768	8.40726e+06	6.72583e+06	9.05897e+06	8.44046e+06	1.97713e+07	8.76631e+06	6.29704e+06	1.43234e+06	5.88928e+06	2.82904e+06	5.12109e+06	2692685	3.11411e+06	2.7432e+06	8.12391e+06	1.78661e+06	7.19252e+06	7.26469e+06	1.15089e+07	7.64378e+06	4.08664e+06	4.15916e+06	4.78743e+06	3.39216e+06	8.70931e+06	4.299e+06	3.44091e+06	3.75393e+06	3.62784e+06
A1A4Q4	Translation machinery-associated protein 7	TMA7	2	21.06	618304	4.2813e+06	3.82857e+06	2.36041e+06	1.16653e+06	15468696	8.56264e+06	3.7402e+06	2.67732e+06	1.74231e+06	6.59259e+06	9354182	5.73811e+06	2822275	296713	1.57956e+07	9.87871e+06	5.45278e+06	3.42554e+06	773716	793836	3415818	3.01712e+06	2.33743e+06	1.02133e+06	13062313	6810981	4.05099e+06	2.46362e+06	1.46113e+06	2.8973e+06	8.95566e+06	6.08615e+06	2.18983e+06	1.28281e+06	1.76373e+07	7.76804e+06	4.48659e+06	2.64003e+06	397420	942243	2.73064e+06	2.06174e+06	2.45611e+06	987313
A1L573	ABI family, member 3 (NESH) binding protein	ABI3BP	2	0	10155044	1.23217e+07	1.21819e+07	6199936	1.12065e+07	1.50909e+06	4.27536e+06	3.61805e+06	3.42841e+06	1.91093e+06	5.18287e+06	1.9206e+06	6.31854e+06	2.5597e+06	2.96769e+06	3.99555e+06	1.19105e+06	6.75757e+06	2.83464e+06	3.32752e+06	4.03728e+06	1.5475e+06	199999								818573	393388	2.22358e+06	285199		2.59829e+06	1.06762e+06	630981	988761		2.75802e+06	2.11053e+06	5.7158e+06	1.704e+06
A1L5B7	SERPINE1 mRNA binding protein 1	SERBP1	2	0		284516	1.43845e+06		342483			962673			4.71658e+06	1.02624e+06	3.5024e+06			4.63386e+06	154600			28309.8		22765.3									2.03846e+06	312995	5181409			8.70724e+06						4689.86	1.49723e+06
A5D7S7	LOX protein	LOX	2	44.17	6448343	9.43973e+06	5.01416e+06	1.24864e+07	1.71599e+07	4.91397e+06	15668665	5.33221e+06	1.38981e+07	1.7004e+07		935976	3.14297e+06	6.2034e+06	1.00855e+07		887773	1.50805e+06	6.14242e+06	1.0489e+07	19319618	29611442	1.43953e+07	15354730	1.25237e+07	1.48392e+07	18963472	2.08916e+07	10919652	1.21653e+07	8.37923e+06	1.18531e+07	1.05021e+07	1.84816e+07	38944754	3.66203e+06	1.0911e+07	8675017	17747844	14297973	5.45423e+06	17341251	9312062	1.25918e+07	9.90858e+06
A6H7A3	Sushi repeat-containing protein SRPX2	SRPX2	2	0	2.06785e+06	2.45818e+06	2.01335e+06	2.15391e+06	4319358	2383161	1.80911e+06	1.96535e+06	1.83977e+06	2.78387e+06		1.4855e+06	759995			941162	1.01515e+06	656365			1.21703e+06	2.35729e+06	4375074	4634497	8.66507e+06	2.96878e+06	2.37499e+06	5.80514e+06	3.91213e+06	6.28295e+06	1.75706e+06	1.28723e+06	1.80452e+06	1.55315e+06	1.9681e+06				2.03165e+06	501666		1887315	1.29426e+06	1.0713e+06	1.34765e+06
A6QL81	DKK3 protein	DKK3	2	34.38												2.26732e+06	1.16659e+06	2.23637e+06	1.18635e+06		804217		3.42373e+06	1.32117e+06								468274			1.7695e+06	1.10127e+07	1.00156e+07	1.18635e+07	2.23105e+07	2.52084e+06	8092594	2.85093e+06	11776579	8.9574e+06
A7MB82	C1QTNF3 protein	C1QTNF3	2	0	2.32599e+06	2.15928e+06		1.56885e+06	1563345	684996	8.1491e+06	1.52147e+06	3.87726e+06	3085358				1189147	1.80852e+06		462971			2941383	1.1615e+06				567593	677646	1.35601e+06	928714	627354												1.85588e+06	1.75152e+06	1.53022e+06	1.3594e+06	1.48882e+06
E1B8P3	Stanniocalcin 2	STC2	2	7.95	4.39375e+06	6.96366e+06	6.6127e+06	8.32898e+06	13979505	1.70046e+07	1.35866e+07	1.16139e+07	1.0036e+07	1.6542e+07	28599626	1072627	3.04437e+06	1.72173e+07	17800285		2.43991e+06	4.68474e+06	7.18335e+06	1.6863e+07	1.65607e+07	12437770	1.7057e+07	1.4055e+07	25466899	1.28075e+06	6.54662e+06	1.67531e+07	2.34622e+07	1.56873e+07	8293866	2.68875e+06	1.20613e+06	4.05067e+06	2.06708e+06	569692	1.63142e+06		2.6595e+06	2.41689e+06	4.61821e+06	4.4573e+06	3.8232e+06	4.11995e+06	4.75366e+06
E1BFB9	Protein FAM114A2	FAM114A1	2	3.52	2356483	2.72666e+06	1.13873e+06		367302	1.37299e+06					12679984	1.83728e+06	1.50608e+06				904904	1.50538e+06			2540946	3.30726e+06	2.35936e+06		649817	1.43446e+06					8.2594e+06	2.61139e+06	1301036								1.85543e+06	2.53589e+06	512422
E1BHG3	Cell adhesion associated, oncogene regulated	CDON	2	1.71	4514814	4795973	4.23945e+06	7.75558e+06	1.00642e+07	4.88696e+06	6066968	1.06756e+07	12367033	7909846	2.02262e+06	356707		2.24386e+06			642344	709736	2830496		2.00221e+06	2.40583e+06	1.71596e+06	3.26936e+06	497160		2134837	818807	1.16818e+06	2.72012e+06				597998			1.5552e+06				7.51319e+06	8.48334e+06	3.99195e+06	5.94242e+06	5.30796e+06
E1BHJ0	Profilin	PFN1	2	3.86	399312	3.20226e+06	289793	249498			1.07009e+06		661613	1.68086e+06	7.58071e+06	5.10649e+06	1.89732e+06	1.91999e+06			5.01654e+06	1.72598e+06		3.87838e+06		3385082		562159		1.92549e+06	754294	5.34242e+06	927214	855098		4.38736e+06		1.71177e+06	2.38007e+06		697759	1.15915e+06	5.36352e+06	698965		5.46476e+06			511984
E1BIM2	C-C motif chemokine	CCL16	2	7.14	2.79442e+06		1.32482e+06			9.21697e+06		469368			1.30757e+06	1.85303e+06				1.23695e+06	1.92794e+06				2.86361e+06						1.24448e+06				5.19474e+06	925063				6.82386e+06					1.20689e+07	12716780	3.42981e+06	2693649	2.94152e+06
E1BQ37	Splicing factor proline and glutamine rich	SFPQ	2	14.83	907910	2.08762e+06	638788	45033.8		816191	213236	27172.6		45707	1.58812e+07	7.47041e+06	3.37228e+06		485837	2.10336e+06	265066	583273	1.82984e+06	1.65748e+06	1.36101e+06		3.16434e+06	221531		905514	1.76613e+06	762018	154639	2517334	5503763	213503	480386			2.00117e+06	1.77637e+06	1292501			351798	2188447		1.88942e+06
F1MC31	Splicing factor 3b subunit 2	SF3B2	2	0	530577					4.82232e+06					5.04507e+06	1.01488e+06	473854		968226	7.35379e+06	818978	767805		817715	625420	543058	563773			5821925	787374	1.18657e+06			2.32504e+06		650272			6.73342e+06	1.34506e+06	717519		820512	356510	702123
F1MDX5	Uncharacterized protein	RPL12	2	47.09	6.5479e+06	7.59225e+06	3.60052e+06	455129	460036	5.62088e+06	1.10171e+06	1.71297e+06	1.04486e+06	1.18181e+06	4.94378e+07	19206043	1.43622e+07	8.51078e+06	6887229	1.56432e+07	1.54772e+07	7.36718e+06	1.26084e+07	9.02661e+06	5.80378e+06	1.03101e+07	1.23421e+07	515137	143174	5608799	620347	3.43734e+06	714397	422989	31495007	13832079	1.14662e+07	5.80563e+06	6.68308e+06	2.69907e+06	4.93195e+06	6.66448e+06	7508473	588481	7271194	8.87568e+06	3.52658e+06	128569	163203
F1MVX2	LanC like 1	LANCL1	2	113.2	3.10305e+06	3.06064e+06	1.63821e+06			620034		787637			1.64644e+07	2.7658e+06	1.90297e+06			1575478		1.25428e+06			3.71648e+06	5.11042e+06	3.93967e+06			1.88193e+06		1.67529e+06			9659366	3.4663e+06	2.40823e+06			1498022	92954.6	188538			2.59661e+06	2.16878e+06	1.78016e+06
F1MX61	Splicing factor 3b subunit 1	SF3B1	2	0							288558				4.08194e+06	687390	113959			3.04364e+06	274463						1.20844e+06			1.35342e+06			5363.21		1279842	367449	208583			2.12643e+06							145029
F1MYG0	Ornithine aminotransferase, mitochondrial	OAT	2	3.3		1.16494e+06				684069	707863				8.89221e+06	9.55399e+06	7.59849e+06	2.48259e+06	1.93721e+06	1.73754e+06	7.72836e+06	3.34199e+06	3.06735e+06	2.74345e+06		1.39248e+06	1.04854e+06	258708		1.93704e+06	277255	661931			1.2027e+06	4.98096e+06	3.19773e+06	311453	399050	1.33176e+06		1.6409e+06	2.70688e+06	392944		1878812			85573.2
F1MYN5	Fibulin-1	FBLN1	2	12.7	8.35911e+06	7.02923e+06	2.09029e+06	2.88716e+06	6.91105e+06	8.45635e+06	5.97382e+06	4.95867e+06	2.76204e+06	3.94672e+06	9.52913e+06	5.29289e+06	1.99622e+07	3274380	2785769	14875330	3.80685e+06	8.7878e+06	1.46475e+06	587378	8.48778e+06	5.06155e+06	2.51484e+06	210081	1.4765e+06	6.39475e+06	2.55713e+06	2.74464e+06		1.24547e+06	1.00391e+07	4.14066e+06	1.1611e+08	705669	1.63751e+06	8.42744e+06	3.47761e+06	23546321	2.42009e+06	112542840	3.88974e+06	4.96252e+06	2077910	2.21048e+06	2.27775e+06
F1MYS7	Eukaryotic translation initiation factor 4B	EIF4B	2	14.22	2.41719e+06	5.05945e+06	778204	259762		2.07663e+06	467226		670712	408105	1.70397e+07	4.61403e+06	2.44538e+06	689897	1.41969e+06	2.35892e+06	1426325	1.9858e+06	1.21568e+06		1.83865e+06	3.82701e+06	2.32974e+06	722018		1.44549e+07		1.73718e+06		431281	6256213	4.1513e+06	1.83401e+06		437847	4.59876e+06		2.11056e+06			1.70299e+06	3.14111e+06	1267458
F1MZB4	Peptidyl-glycine alpha-amidating monooxygenase	PAM	2	0	9.07564e+06	1.32985e+07	6.16942e+06	9742715	1.27932e+07	23561769	19509216	1.23051e+07	1.28455e+07	13374264	6.62709e+06	8.74357e+06	9.92674e+06	1.16425e+07	10378371	13310465	8.64078e+06	7.26488e+06	11122129	10614205	9409448	9.01783e+06	8140673	7.55555e+06	6.91042e+06	15102241	11006133	1.01747e+07	8.0617e+06	7.64817e+06	1003519	2.27092e+06	4339366	4.17821e+06	8051968	5.45084e+06	2524198	5.19826e+06	6.33355e+06	4239596	4.27012e+06	6.89426e+06	2.83474e+06	4.51739e+06	3.9147e+06
G3MZD8	Thioredoxin domain containing 5	TXNDC5	2	67.4	4.67085e+06	9080414	3.15403e+06	482826	1.23731e+06	6.08417e+06	1.23965e+06	1212170	723502	2.29089e+06	2.55729e+07	10012139	3.55019e+06	1.51404e+06	2.1341e+06	7307734	4.22779e+06	3.96016e+06	2.79788e+06	1.31448e+06	2479918	10263332	9563006	1.40349e+06	3661319	1.21577e+07		2882152			1.00271e+07	1.05765e+07	5.11898e+06			4135184		1.17649e+06		802335	4.20781e+06	8054735	2149143
G3MZZ6	Protein-L-isoaspartate O-methyltransferase	PCMT1	2	5.64	576734	2.83484e+06	829706			1.28563e+06	516406			461083	11052257	2.56122e+06	4.95194e+06	999607		1946639	801528	3.90463e+06	1.80171e+06	1.24399e+06	3.12691e+06	2.96827e+06	5.3799e+06	1.21848e+06	1.72532e+06	2245963		3.57843e+06	1.39083e+06	719976	8.08337e+06	2.39797e+06	5.62303e+06		2.78642e+06	2.22089e+06		1.67529e+06		806340	2.38531e+06	1.90195e+06
O46375	Transthyretin	TTR	2	0											8890043	2.34165e+06	9292369	3.12007e+06	4.39884e+06	9628990	3.9446e+06	1.09595e+07	5295452	2.43769e+06											5.56015e+06	3.93924e+06	1.23553e+07	5.41933e+06	5.0838e+06	11344382		4.81173e+06	4868260
O97680	Thioredoxin	TXN	2	77.31	2.33888e+07	14007163	28709301	1.35838e+07	3499823	2.74036e+07	3.11791e+06	18808554	1.33256e+07	3.66607e+06	65094172	13691877	49923258	6774137	1.71341e+07	2.37704e+07	11507959	56966563	1.21685e+07	7967185	32170433	1.13289e+07	34584792	3254993	10988675	17392214	3.40162e+06	1.66446e+07	2.56499e+06	1.00504e+07	71955554	10699076	3.65287e+07	2.3246e+06	5.28928e+06	28329363	2.33076e+06	12252400	5.73939e+06	2.92139e+06	16941156	6.31098e+06	1.18456e+07	758993	404950
O97919	C-C motif chemokine 5	CCL5	2	35.18		1.16524e+06										9.42689e+06	1.11227e+07	26346406	4.14641e+07	513998	2.40327e+06	3.1929e+06	17824984	2.69853e+07									423284										519305						48794.8
P01252	Prothymosin alpha	PTMA	2	10.17	2698917	1.76768e+06	611716	921293		9.53512e+06		552689		836618	24900502	7297267	3.70572e+06		346835	1.00963e+07	3.40489e+06	3298403	484691	849264	3.60295e+06	7199689	3.18448e+06		983574	8.70624e+06	456824	1.45681e+06			1.24506e+07	6.32677e+06	3.57885e+06	2.48429e+06	1.05621e+06	4.14614e+06	737211		186442	528424	2.74724e+06	1.93052e+06	1.42294e+06	525018	121763
P01966	Hemoglobin subunit alpha	HBA1	2	37.69	2250596					23118411			148828		78996637		2.44216e+06		3.43746e+06	12638534					1.71303e+07					2.07006e+07	235504				2.2666e+06		1.4585e+06	324751		29623062	1.11186e+06	1.67956e+06		3.57229e+06	5.71131e+07	2.73057e+06		136447
P07456	Insulin-like growth factor II	IGF2	2	11.49	7.14712e+06	8.10022e+06	1.41722e+07	7.5249e+06	2.14631e+07	1.80917e+07	2.21051e+06	1.86035e+07	1.04878e+07	3.74071e+06	8.26903e+06	6.68885e+06	4.09552e+06	2.98328e+06	5.97638e+06	5.93827e+06	1.83169e+06	4.11017e+06	2.9123e+06	1.40063e+06	4620035	8.33685e+06	11214752	5.24432e+06	8.75396e+06	8.15365e+06	12145569	4.71352e+06	8.53047e+06	5672984	1666284	2.54025e+06	1.84438e+06		700598	5.25389e+06			3568672	3.917e+06	6.32204e+06	12300429	1.34311e+07	6.06548e+06	7.14643e+06
P0C0S4	Histone H2A.Z	H2AFZ	2	498.65	1.82933e+06	1.89473e+06	3.34124e+06	993987	2.50872e+06	9.4349e+06	1.00834e+07	8.9156e+06	2.57366e+06	2.40905e+06	1.28785e+07	1.34584e+07	1.71948e+07	1.39629e+07	1.13196e+07	1.43103e+07	29675312	13368221	1.87712e+07	1.51031e+07	4.52415e+06	4.59939e+06	1241956	1.88554e+06	1.04705e+06	6705757	6.93527e+06	5331178	2.33717e+06	2.69423e+06	2.25354e+06	8.07962e+06	12786996	1.20705e+07	1.83087e+07	9542534	22471215	1.83096e+07	20351587	1.23118e+07	969521	3.99594e+06	1.47348e+06	3076858	1.59729e+06
P10462	Protein S100-A2	S100A2	2	8.34		879295		830827	742147	2.06522e+06	2.95239e+06	993972	894522	2484711	2.01577e+06	3.28081e+06	5261000	8.82926e+06	6.9556e+06	593631	4.51985e+06	6.73948e+06	6.93415e+06	12294486		365702		1.15125e+06	430219		416797	2.49878e+06	688328	657900		639185	2.12006e+06	1.78668e+06	2.11549e+06	518759	317500	647910	4.33e+06			1.13002e+06		516148	263950
P17404	Leukocyte cell-derived chemotaxin 1	CNMD	2	126.05	1.97697e+07	4.75249e+07	49549042	48655195	1.5843e+08	3.49459e+07	5122181	13308504	22198814	3.6506e+07	1.16751e+07	6.17993e+06	8609479	9011414	1.70792e+07	4.08574e+07	5.07648e+06	5.62121e+06	4467095	5.70418e+06	22268796	21081381	3.12943e+07	2.68247e+07	4.59312e+07	1.7441e+07	5.32185e+06	8.6648e+06	9.20781e+06	1.56898e+07	8.66938e+06	2.55539e+06	2.87122e+06	1658601	2259705	3.98059e+07	4695094	6.09642e+06	7674000	6.85256e+06	18666793	36012143	53076450	48832441	49034520
P21214	Transforming growth factor beta-2	TGFB2	2	23.47	1.24356e+06	1.52197e+06	1.19896e+06	1.41972e+06	1.0845e+06	1.60888e+06	1.17184e+06	1.31493e+06	2.48755e+06	3.26181e+06	971603	2.18516e+06	6.31854e+06	2.5005e+06	2.49808e+06	5267941	5.89499e+06	3.9351e+06	5740159	5789433	1545881	959828	556561	1.85743e+06	772360	5.39012e+06	1.71879e+06	2.12936e+06	822098	1.866e+06	409615	1.29642e+06		260971	546388	6112913	1.41185e+06	1059335	1.18935e+06	1.33928e+06	728315	929448	640135	1.71844e+06	1.71966e+06
P30932	CD9 antigen	CD9	2	3.55	3.97983e+06	5388318	3.03887e+06	3.07764e+06	5.97905e+06	4.90001e+06	8.27952e+06	4.2654e+06	7.73135e+06	6.50392e+06	3731756	5.21941e+06	1.80652e+07	13169012	1.74069e+07	8829127	7.33274e+06	9794859	12419729	1.67081e+07	3.13371e+06	5.51811e+06	3.38161e+06	2.02486e+06	2.91995e+06	3.19545e+06	1.53847e+06	2.77943e+06	1.33825e+06	1.34714e+06	3135852	472681	7.69125e+06	6.11087e+06	7.83302e+06	4.3481e+06	5.07622e+06	3.52869e+06	6.63648e+06	4.86522e+06	4.27296e+06	5.14662e+06	3.38583e+06	2.97005e+06	3.26967e+06
P52556	Flavin reductase (NADPH)	BLVRB	2	0	2.68538e+06	3.92757e+06	1.27541e+06	67730.9	313416	2.10115e+06			346343	539551	2.41158e+07	4.41896e+06	6.89428e+06	447508	463882	2.2919e+06	1258808	2.09743e+06	515415	769947	3.9641e+06	2.43176e+06	6.48638e+06	115714	453241	3.59243e+06		1.7206e+06	460728	1.06263e+06	1.30089e+07	3.73881e+06	6.3189e+06		510832	879832		2.32903e+06			1.82747e+06	1.41257e+06	892000
P62739	Actin, aortic smooth muscle	ACTA2	2	606.8	7049569	8955846	7.6298e+06	2.56365e+06	6.67736e+06	1.42314e+07	8.55382e+06	8.52458e+06	2474681	5.4051e+06	3.92272e+07	1.6236e+07	8016333	6.82329e+06	6.85859e+06	1.18883e+07	8.72099e+06	14674079	4.42977e+06	6.29873e+06	9.37004e+06	1.29785e+07	7.864e+06	4804938	6.56324e+06	1.63098e+07	6862369	1.4223e+07	4168907	2.88508e+06	1.84378e+07	1.02857e+07	7.41809e+06	5.33887e+06	7.01356e+06	13962843	4.42465e+06	5.75832e+06	6214604	4.39407e+06	7518910	1.82471e+07	2764041	4.80585e+06	3018787
P68509	14-3-3 protein eta	YWHAH	2	112.25	149779	1.33634e+06						2.83869e+06	1.18856e+07	1769005	9.89002e+06	4.25145e+06	3.29226e+06		1.27224e+06	1.05575e+06	1.50727e+06	1.7009e+06		1.45837e+06		3558637	769027			1.49136e+06		2.44196e+06	443106		3.78937e+06	3.16232e+06	2.79987e+06		2.14413e+06			2.68477e+06	1.43081e+06	1.23799e+07	828066	2.70143e+06			196204
Q0P5K3	Ubiquitin-conjugating enzyme E2 N	UBE2N	2	38.22	7.21799e+06	1.54146e+07	5.94919e+06	396699	371119	6228556	1.87335e+06	4160747	633058	738593	3.54856e+07	3.87543e+06	1.44706e+07	1.25884e+06	2.84606e+06	9424745	2.52311e+06	8551259	1.52226e+06	1.84881e+06	8.88181e+06	14222010	15641801	5.53648e+06	3.45968e+06	8.23498e+06	2.71309e+06	7.74855e+06	2.39194e+06	4.04187e+06	19408207	15287388	1.46553e+07	1.53713e+06	2.62096e+06	6.43374e+06	4.13477e+06	8.60093e+06	851428	1.10359e+06	4.8464e+06	12266173	5227200		656311
Q17QG2	Nuclear migration protein nudC	NUDC	2	2.01	4.10128e+06	4.19016e+06	1.20194e+06		1.80597e+06	1986994	943081	2.17565e+06			9001446	3.46613e+06					1.05055e+06	1.77661e+06				4.18094e+06	5.42767e+06			2.46723e+06		510934				1.92352e+06									925957	2.4788e+06	701491		349975
Q1RMM9	Alpha-N-acetylgalactosaminidase	NAGA	2	10.32	3.96822e+06	4177106	4.40348e+06	2.46423e+06	5.42629e+06	6.93209e+06	3.30096e+06	3.17664e+06	2.25387e+06	5411771	9986234	2.19042e+06		2.13201e+06	2.81801e+06	4.83987e+06	982113		1.67279e+06	4.55979e+06	5024922	3.70728e+06	5.87764e+06	2.23835e+06	4.98e+06	4.35511e+06	3203823	2.72663e+06		5028752	6.80599e+06	1.75206e+06				2057999		437392	1.11521e+06	1.41169e+06	4.80658e+06	2510976	2.41199e+06	747829	951845
Q1RMR1	Angiopoietin-related protein 1	ANGPTL1	2	0	2.68735e+08	1.85769e+08	9.46146e+07	1.27234e+08	1.56334e+08	2.09147e+08	2.2058e+08	1.61683e+08	1.94128e+08	154127230	2.36239e+08	224913632	289436128	3.92057e+08	364081216	2.42884e+08	2.74982e+08	2.73785e+08	418742192	3.50889e+08	249347696	1.54831e+08	119370408	1.18082e+08	184340144	1.79093e+08	1.51027e+08	1.32666e+08	1.04662e+08	124785888	187992800	126295848	99426160	1.02534e+08	180065712	181855152	1.4587e+08	119791304	1.23813e+08	1.45543e+08	1.26045e+08	1.07114e+08	5.30066e+07	7.09216e+07	6.09414e+07
Q27971	Calpain-2 catalytic subunit	CAPN2	2	7.4	575383	515416	1.1222e+06			358607		1.33749e+06	273074	963760	1.06878e+07	3.58119e+06	3.18108e+06	1.31247e+06	1.68073e+06	1.72104e+06	1745595	3.93354e+06		2.73492e+06	1.24676e+06	2.66719e+06	2.84959e+06		334436	783089	426675	1.66379e+06	615295	373719	5.26324e+06	2239636	3392357	70901.7	1.14032e+06	357411	492888	2.00097e+06	567523	385253	1.73018e+06	2.06023e+06	1.10497e+06	342022	39351.7
Q28104	Coatomer subunit epsilon	COPE	2	5.44	2.52721e+06	2.5525e+06	362749			2.85256e+06	547774	367720		221676	7.96859e+06	3.05729e+06	1.36358e+06	412532		2842825	1.63915e+06	1150790	629874	739540	1.77073e+06	3.37511e+06	1.60678e+06		273783	3.75735e+06					2.93849e+06	3.04893e+06	1.13633e+06			2.22544e+06					993672	2.39843e+06	534083		125844
Q2HJG0	Secretogranin V	SCG5	2	16.02	1159646	2.88588e+07	1.78216e+07	3.70242e+07	67993384	7.08337e+06	2.11155e+06	3878463	1.70667e+07	21211504	1.05608e+06	1.16873e+06	4332121	13299624	1.20392e+06	1.93313e+06		790106	1.2474e+06	863712	1127966	3.55461e+06	6164309	1.00495e+07	1.90915e+07	2.42482e+06	13092681				1.88008e+06			2.06313e+06	1.80127e+06	2.25028e+06			5.84976e+06		3.04272e+06	9.76964e+06	21167812	2.59507e+07	2.96155e+07
Q32KL2	Proteasome subunit beta type-5	PSMB5	2	6.05		2824596				1.67946e+06	729980				1.15791e+07	5472283	823386			4.30638e+06	2960269					3.69327e+06	538747	112849	1.30736e+06	3.22084e+06	797821	1976036	859444		4.68988e+06	4660355	1.06192e+06			3.16595e+06	518465	206063	1.38749e+06	239504	248802	1.18545e+06
Q32LF7	UDP-Gal:betaGlcNAc beta 1,4-galactosyltransferase, polypeptide 4	B4GALT4	2	0	2.81437e+06	2.88935e+06	1.64264e+06	1.56007e+06	2.43722e+06	7.07249e+06	2777497	2.42167e+06	2.50767e+06	2.59599e+06	2.74752e+06	1.32546e+06	3.24853e+06			2495036	3.29784e+06	1488091	1.09629e+06	1.98352e+06	5.19976e+06	1378390	3.22123e+06		1.1735e+06	3.0093e+06	449320	1.82223e+06	1233848	1323646	6829360	1.25727e+06	705462	1192492		4.12533e+06	1.02832e+06	1.20128e+06	1.05915e+06	561652	1.46663e+06	1.94623e+06	1.1784e+06	897005	466016
Q3MHN0	Proteasome subunit beta type-6	PSMB6	2	5.87		2.7482e+06					469304				1.62203e+07	9727708	1.78598e+06			5.07095e+06	6.09985e+06					7.80324e+06		631318		6.48437e+06					6.603e+06	7.43055e+06	2.37764e+06			3.05215e+06			780875		680714	2.70915e+06		676859
Q3MHR5	Serine/arginine-rich splicing factor 2	SRSF2	2	39.57	3.29885e+06	1.53123e+07	1.06606e+07	8.93273e+06	2.34843e+06	14802177	9077185	8.33917e+06	5.91985e+06		47980034	20838377	1.08699e+07	1.0319e+07	9.87619e+06	2.3161e+07	12615966	11973740	9.06823e+06	9.78278e+06	1.95486e+06	1.83048e+07	1.78975e+07	1.00208e+07	588974	21987980	9.61863e+06	12940179	4.66265e+06	317399	18781837	2.87051e+07	9.5873e+06	5.5426e+06	4.59071e+06	1.28563e+07	5.83272e+06	5.09599e+06	7.1515e+06	4.62708e+06	1.88203e+06	10604406	6.74635e+06	906393	5.03693e+06
Q3T0R1	40S ribosomal protein S18	RPS18	2	3.28		6.86537e+06	6.70923e+06	1.2424e+06		13797614	4.65455e+06		2.688e+06	1.13424e+06	12120189	8.85967e+06	7069974	4697048	3.31253e+06	9718189	5778494	5.16598e+06	2.89561e+06		2523233	7116745	8.51131e+06	1.32307e+06		1.43455e+07	3.33878e+06	2.31849e+06	530853	1.14086e+06	7.72464e+06	1.03637e+07	2908560	310981	925772	8.1773e+06	3.29503e+06	1.47942e+06			479078	5.07621e+06	1.48929e+06	1.53523e+06
Q56JX6	40S ribosomal protein S28	RPS28	2	40.88	8.25152e+06	1.62892e+07	7.51946e+06	847974		1.57115e+07	1.25587e+06	3.33148e+06	1.12591e+06	882010	4.60805e+07	2.00347e+07	1.56298e+07	1.88073e+06	1481333	2.09093e+07	9.04669e+06	1.07915e+07	2.16646e+06	3.14311e+06	8.80422e+06	2.24974e+07	2.38798e+07	1.91906e+06	412258	1.9781e+07	496836	7.25499e+06	420335	121731	3.31413e+07	2.01355e+07	1.35387e+07		1.12223e+06	1.5474e+07	1.26635e+06	3.63299e+06		2.03511e+06	7.47117e+06	1.55243e+07	6.10812e+06
Q5E9A3	Poly(rC)-binding protein 1	PCBP1	2	3.41	787400	1.20966e+06				2.04376e+06	1.00203e+06	469220	707660	1.11498e+06	7436091	3.27079e+06	2.09164e+06	1.60553e+06	1.67053e+06	1.88585e+06		2.61127e+06	1.16362e+06	1.30945e+06	1.80269e+06	2.14059e+06	941509	614206	502003	4.95322e+06	1583482	1.04609e+06	642579	1.00576e+06	3.19842e+06	1.88285e+06	1.66976e+06	582855	1.25011e+06	2.72372e+06		1.13023e+06			1.06641e+06	710159
Q5KR47	Tropomyosin alpha-3 chain	TPM3	2	113.04	1.32835e+06	6.17227e+06	1.57913e+06	950570	808618	6784941	2.17377e+06	1.97233e+06	600196	1.23154e+06	23154233	1.1754e+07	7176582	4.68873e+06	2722833	8.44077e+06	6.45494e+06	5.89462e+06	3.6015e+06	4.64344e+06	1.96367e+06	9136400	5.84271e+06	1.903e+06	1.8234e+06	9.5205e+06	3063041	3.41478e+06	1.27418e+06		9192729	9.69905e+06	5.73273e+06	1.20531e+06		8.16092e+06	2.8027e+06	3.7346e+06		503637	669806	5454455	2.67727e+06	622919
A0A0A0MP90	Histone H2A	HIST1H2AC	1	568.71	8049090	4261950	6.26708e+06	4.58651e+06	161521	16652486	11913775	19969533	8086975	6.28164e+06	11175958	1.52169e+07	6984037	1.32738e+07	9.90911e+06	12913272	28077011	48924134	15958734	1.00347e+07	10039731	5.75374e+06	4.39751e+06	2893339	3.31694e+06	9331389	15778005		4.87521e+06	1.64456e+06	8.73909e+06	8.52163e+06	2.82556e+06	6.18145e+06	1.21262e+07	8.32433e+06	1.50849e+07	22663998		1.22294e+07	3.48621e+06		3.55776e+06	4.49371e+06
A0A0A0MPA2	Histone H2A	HIST1H2AJ	1	522.77	18883667	16124739	1.11239e+07	5.41631e+06		39016825	35330285	39368138	32902486	1.58454e+07	35051599	39953800	34262079	62185402	46120830	30786799	84907832	113527152	74067656	42047102	18083798	1.29514e+07	1.27772e+07	6510569	1.03959e+07	28513251	30332823		11427913	1.53332e+07	26456393	31731829	1.12534e+07	17745520	45176962	25806200	51841490	74925994		32137835	1.13606e+07		1.43435e+07	1.11055e+07	196777
A6QL77	Prolyl 4-hydroxylase subunit alpha-1	P4HA1	1	57.71	2522748	3.08843e+06	3.14087e+06			8506395					7524098					8.02399e+06	742505						10780361			9392580					8662099					11769847							947094
A6QQ84	VEZF1 protein	VEZF1	1	0	1.65344e+08	1.68976e+08	1.67144e+08	1.57544e+08	8.21954e+07	384089474	2.03204e+08	2.09093e+08	1.7763e+08	1.52556e+08	95928240	6.20905e+07	1.13821e+08	7.39593e+08	1651867986	2.39398e+08	8.20088e+07	1.73028e+08	3.55631e+08	474145375	373478492	2.46123e+08	1.99885e+08	2.32393e+08	4.29053e+08	3.72697e+08	3.10607e+08	2.45304e+07	2.8863e+08	3.20772e+08	2.08986e+08	124754360	1.24547e+08	1.5959e+08	312570036	173778637	2.06302e+08	2.05419e+08	1.24911e+07	1.25186e+08	1.02578e+08	6.51723e+06	9.28391e+07	7.26048e+07	1.04681e+07
E1B9T2	Uncharacterized protein	SEMA3B	1	1.6	2720941	4.95726e+06	4511390	3.72529e+06	4.74282e+06	10579766	4.91854e+06	4.03916e+06	4.15582e+06	4283265	5621257	2604426	2478862	905221		2.77861e+06	1106220	1498113			1317351	2.76807e+06	4.16884e+06	2.05369e+06	1.80865e+06	3.82363e+06	1567693	1.39536e+06	1.95491e+06	766506	981978	1.35736e+06	1.14917e+06			972007	288762				622308	1.50101e+06	738562	1218384	879091
E1BAB5	Uncharacterized protein	GOLIM4	1	15.68	2888653	2.06355e+06	1114582	1.22629e+06	1.21607e+06	4728768	2.02734e+06	1.34986e+06	1070295	716626	5.3112e+06	2865321	1.4294e+06			5418218		1.97448e+06		2.05981e+06	2.69547e+06		1.44599e+06	417432	1.87523e+06	2.64887e+06		1.32356e+06			3689213	2832205	1.45624e+06		1.05615e+06	3.9166e+06	1.17602e+06			857026	1.49782e+06	753539	1.00931e+06	493194
E1BH06	Uncharacterized protein	C4A	1	3.3	3194521					6128025					8126563	4.29323e+06	6486011	3.3595e+06	3.4226e+06	8839230	4.87236e+06	4549003	4.78298e+06	2.11161e+06	5665241	1.70304e+06	1.13983e+06			3.72745e+06					7.74075e+06	6721418	4.72066e+06	3505679	3.17799e+06	6.36218e+06	4.01578e+06	3.72621e+06	3182788	2.54699e+06	990318	877712	438532
E1BHA5	Uncharacterized protein	RPS19	1	38.14	1.5329e+06	5.36892e+06	3.21729e+06	1.97015e+06	3.24109e+06	11147925	6201537	5.54667e+06	3.07557e+06	2386569	4.18395e+06	6.21207e+06	9914621	5.72314e+06	2.76738e+06	8994534	8.13648e+06	8.16224e+06	7135219	3.07156e+06	1.50459e+06	1.77732e+06	3.88636e+06	955680	2.63011e+06	6.06786e+06	2.24001e+06	1.34246e+06		1.78474e+06	4.00504e+06	3.14161e+06	7397910	1.81435e+06	2.38736e+06	11743775	3778209	1.46574e+06	841364	1139049	764651	1048905	2.98608e+06	1.34814e+06	691430
E1BJH6	Fn14	TNFRSF12A	1	0	2.32247e+06	1.46633e+06	2.68917e+06		2.86007e+06	9542101	735943					4384760	469260			2.79424e+06		3189719	911030	394138	2.58014e+06	5279092	3.05287e+06	1.43218e+06	1.4816e+06	6606999	1.79836e+06		1.21011e+06		3.32738e+06	4.76111e+06	1292968			6912025	764820		802565		1.35993e+06	1.82233e+06	1.65414e+06		234428
E1BKZ9	Sortilin	SORT1	1	4.19	838348	1.41693e+06	1.1289e+06		1.97299e+06	1.93042e+06				465356		1.22893e+06	1.36168e+06		588380	1.75726e+06	604272	565483	387608		3.96387e+06	1.94573e+06	4.37308e+06	595852	2.30985e+06	4.20711e+06	3235414	1.59686e+06	927632	1.30587e+06	1.22607e+06	524844	1.6218e+06			3.00708e+06	417521		1.07139e+06				568905
E1BLA8	Golgi membrane protein 1	GOLM1	1	12.41	3.7381e+06	4.99933e+06	2.47901e+06		3.93853e+06	7473081	5.38088e+06	1.58136e+06		4951868											7242735	11353343	2.34089e+06	3659831	6030184	6598147	8709587	5729165	2.68103e+06	3.95195e+06	1.53899e+06				1.16244e+06	1.15967e+06						3.72104e+06	2.67637e+06	4.27687e+06
F1MKH8	Matrix metalloproteinase	MMP2	1	1049.72	12591225	15887016	12955495	956832	2.98941e+06	5.07396e+06	10253451	23441822	18271330	10001439	8432289	5.15814e+06	7.4563e+06	9601488	9778039	2.69947e+06		13976559	14807120		18564654	9338981		3.17061e+06	12058940		6697411		6961116	9.72627e+06	11149992	7127004		2.49365e+06	11328982		5.36874e+06				8.18629e+06		9821121	12413354
F1MPY2	Neuromedin-B	NMB	1	2.31										250523											6288990	4812884	2.65476e+06	9835555	10384473				2.82194e+06	5.43033e+06		2045313		2428885	5196650			1421270	2.93098e+06	2371713	1.09522e+06
F1MSZ6	Antithrombin-III	SERPINC1	1	2.11											3.15517e+06	980027	4179873	2.86729e+06		4759032	3509666	3.89937e+06	2.72485e+06	3274524									550421		7.90347e+06	3957627	5.49268e+06	3.74513e+06	4.23381e+06	1.62471e+06	3.3187e+06	2.81487e+06	4.70968e+06	3.18544e+06
F1MUJ0	Chromosome 2 open reading frame 40	ECRG4	1	5.98	2.74697e+06	5810363	5029507	2.39296e+06	9228629	17170054	2.98177e+06	5.22834e+06	9264017	10764577						7447891	1.37807e+06				4402163	2455002	960360	1.17596e+06	2.05406e+06	4.28067e+06	3094845		1.02703e+06	1.54931e+06		335408									2.88784e+06	2921501	8479649	6.36804e+06	4.70443e+06
F1MX63	Prolargin	PRELP	1	1.66	559523		966459		1.25676e+06	2.06299e+06		1.84716e+06	1.77238e+06	1092061				2684143	3692714			1.54728e+06	2.08197e+06	3.97583e+06	1168366		596276		1.10085e+06						509683		1.31796e+06	1.11513e+06		1.47533e+06				1.76922e+06		941073	675870	619481
F1N026	Integral membrane protein 2B	ITM2B	1	52.49	9947388	13522745	11128838	9387879	17732788	15332107	6.22666e+06	7110795	8050384	7.07278e+06	1.25146e+07	21811356	16824808	19800096	12294873	15354936	14873519	14793006	16651994	12295756	10865311	13681697	13043279	9300441	8201543	4.23031e+07	9687117	7.86661e+06	5.79921e+06	4359815	7.61303e+06	19050502	16197544	13113894	18064964	28252816	11129814	10477558	18875220	11322967	5887089	10461052	6615622	9912142	8407133
F1N1E3	Matrix metalloproteinase	MMP14	1	0	3082772	2970377	1.59288e+06	1.81228e+06	1.7955e+06	2.8434e+06		2.312e+06	1.57086e+06	1.49161e+06	4411667	7.76449e+06	6461384	7223108	7.06239e+06	5.9025e+06	6987316	5016831	7.92093e+06	6251751	4.38673e+06	889004	871588	507010	385978	2.14141e+06					2.15024e+06	1.06911e+06	791263	609527	962964	2.20971e+06	997837	822702		1.39838e+06	2.58586e+06		1.33529e+06	1.35942e+06	757670
F1N6C0	Uncharacterized protein	CALM1	1	3.98	3.47458e+06	7.44127e+06	4.91045e+06	1.71992e+06	2.96403e+06	4.81998e+06	3.03019e+06	1.69674e+06	2.31049e+06	3.97704e+06	1.33985e+07	8.56593e+06	1.83387e+07	3.44927e+06	6.43417e+06	5050233	5.79598e+06	6.81302e+06	3.29076e+06	5.82904e+06		1.15468e+07	1.39544e+07	5.49241e+06	4705067	6.25341e+06	3.28305e+06	1.61778e+07	3.97282e+06	4431438	9.93819e+06	7.95182e+06	17278857	5.72728e+06	6.33491e+06	7.85465e+06	3.67839e+06	6.38337e+06	6.02028e+06	3.4399e+06	5.07744e+06	1.96739e+07	4.10093e+06	1.37821e+06	1.64314e+06
F1N6W9	Uncharacterized protein	COL18A1	1	7.15	1.89249e+06					3.34178e+06					1.52999e+06					2503485					2.01107e+06					1.96011e+06					2.14334e+06					2.36032e+06					1.69216e+06
F1N6Y7	Eukaryotic translation initiation factor 5B	EIF5B	1	26.04	70840352	29960414	17000838	31936018	5.73102e+07	31778516	51054724	38964908	16795958	32972532			1.63542e+06		3.24445e+06			5260909			33407038		19613954	55158904	24787160		44220012	25600692	49741048	36642544	26136312		4.78953e+06			8558100			11261846	1.33897e+06	20253020	9483025	11259602	16729518	13830751
F6S1Q0	Keratin 18	KRT18	1	64.37	1.05322e+07	8468344	28277112	40907692	14889062		3.22788e+06		17413078	26427178	176169152	1.65339e+07	13882314	1.26614e+07	39662420	1.78696e+06	3.28388e+06	25772528	27185710	135868848		36612972	36377692	1.16448e+08		41984276	212100608	14821694	310241280	4855737	20686334	15844544	38697220	14731741	10971976	126198848	42151288	19321254	5.71744e+07	4.7529e+06	523993	16937386	34965808		5.98842e+06
G3MYH0	ZXD family zinc finger C	ZXDC	1	1.65	5.93792e+07	8.23996e+07	93981222	9.68645e+07	162552048	48620548	84336719	104605960	105719477	1.02807e+08	4.49593e+07	78279008	114398321	135065636	162966820	56757137	81015710	101724658	1.47249e+08	161370704	32461505	2.35539e+07	2.0138e+07	1.65898e+07	2.68427e+07	2.65877e+07	29310289	2.38217e+07	2.46786e+07	2.4751e+07	20384834	20183279	21872634	3.07533e+07	47765149	48607111	51683164	3.77579e+07	49828896	37602238	24426587	3.09103e+07	3.29464e+07	3.59763e+07	3.93154e+07
G3N2Y0	60S ribosomal protein L36a	RPL36A	1	1.65			495827	1240580	2.23883e+06	451762	1.34516e+06	2.39999e+06	3.77706e+06	3525726		584687	926431				833661	829574																									300072	751874	592598
G3N303	Small ubiquitin-related modifier 2	SUMO2	1	54.54	12652224	17656582	7.20684e+06	1.40899e+06	623063	9497233	1.24965e+06	4.43149e+06		2.05846e+06	52025408	15709536	13806408	2.87751e+06	4640516	13245144	8845015	7.17334e+06	5.40342e+06	4.2014e+06	13277236	20692360	13859229	1.36288e+06	1133462	7444028	1.17778e+06	4.86884e+06	1.49342e+06		30801126	11873866	10166513	358025	1.73688e+06	7333345	1.3674e+06	6569002	2.26715e+06	1.69136e+06	11887280	16108577	5170843	723687	624030
G3X6N3	Serotransferrin	TF	1	201.77	147257332	94937016	106598248	6.1679e+07	21509043	171995792	7.43819e+07	190433632	138771684	30309434	295765480	2.75379e+08	77511136	164021064	125320292	261866920	216822210	267339328	198144680	61246156	1.97465e+08	63330990	93337768	44233894	48533932	144472948	1.06912e+08	53654354	36739484	50062609	194757960	1.39117e+08	41189015	22418420	124329360	100103014	137933708	1.9651e+08	8.56732e+07	40267085	66741528	3163002	61199796	34828640	7.07549e+06
G5E6G2	Uncharacterized protein	Unknown2	1	7.11	595463	536125					456341				3810728	1.49565e+06	815312				884236				1.4694e+06	1.19914e+06	854358		439267	835868	388232	533745		524640	2.69245e+06	795476	903466	501976				707001	637953				843484
P02316	Non-histone chromosomal protein HMG-14	HMGN1	1	31.19	5.07148e+06	3127016	1.46527e+07		4.49186e+06	5.00991e+07	4.33652e+06	1.35667e+07	6733984	2.12187e+06	2.10241e+07		16834901		2.93545e+06	4.1646e+07	733867	26844536			7652251		9800037		3.82443e+06	19090606	4.40973e+06		1.27398e+06	4.05826e+06	1.1421e+07	2027487	7295320			6.14215e+07	4.02095e+06	1.66577e+06			2.34274e+06		955822
P08814	Parathymosin	PTMS	1	47.23	2.30862e+07	34031412	17047262	481423	985754	11154338	5.53348e+06	12008532	5588522		1.03591e+08	33180502	37732804	9115600	9344277	22079408	11906052	25921358	7238410	8421332	2.08709e+07	3.57771e+07	96836568		1560615	12233394	4.35249e+06	13084244			61232939	27634270				8877854	2820674				14089386	15772135	11433722		820076
P23356	Ubiquitin carboxyl-terminal hydrolase isozyme L1	UCHL1	1	2.36	952329	1.90425e+06	485123								1.29303e+06	1.29682e+06	927797		961687							2.08612e+06	1.53451e+06					788678			2.64428e+06	1.05667e+06	1937510									1.66373e+06
P25508	Collagen alpha-1(XII) chain (Fragments)	COL12A1	1	57.2	5.26779e+06	6.78989e+06	4613188	4.80358e+06	6261467	12164985	8635021	5.53325e+06	5.6004e+06	6.3119e+06	1.00805e+07	5926882	8.84779e+06	7.95296e+06	9.52155e+06	1.23204e+07	6864260	1.02254e+07	9.84305e+06	9099519	4.58103e+06	3.67692e+06	2594619	2.58613e+06	2.75736e+06	7077586	408576	3.36385e+06		3.83878e+06	6853436	3.31076e+06	5.57251e+06	4558127	7.8522e+06	8.66205e+06	6.0833e+06	7.30967e+06	7306098	8.17692e+06	2.88398e+06	894970	2.20782e+06	1.56086e+06	1.47296e+06
P25975	Cathepsin L1	CTSL2	1	6.59	1.40812e+06	1.7028e+06	1.46295e+06	1.28859e+06	1958785	3059112	1497878	1.5092e+06	1357359	1.53136e+06	1277145	1.00746e+06	1.41696e+06	1.17243e+06	922756	1.916e+06	1.87054e+06	1.16569e+06	1.28014e+06	1.24987e+06	1.27096e+06	1.51616e+06	1.33732e+06	625861	1410937	2.74876e+06	912528	1.87598e+06	641057	1.22195e+06	623901	970425	856113	306537	743207	1.45124e+06	736917		1.13161e+06	348810	860938	1.16169e+06	903742	539837	693150
P48427	Tubulin-specific chaperone A	TBCA	1	13.17	6372396		2.80489e+06	1.46742e+06	1.14222e+06	1.12591e+06		2.44779e+06	1.90681e+06	4439326	8259655			24406650	1.10613e+06			2.6661e+06			2.65613e+06		4.06746e+06					2025471			7.20663e+06			497734	1.0198e+06				7.20528e+06	909705		251911	1.38035e+06
P68301	Metallothionein-2	MT2	1	106.36											1.19224e+07	1.15463e+07	17072042	7.65289e+06	9.3473e+06		3.18892e+06	9495481	1.49546e+06	1.57926e+06		733339	4.03954e+06				896489				8.10337e+06	1.06652e+07	12738473	4.97678e+06	5859029	1.5404e+06	2.73528e+06	11337421	3.47927e+06	4.83096e+06	350098
P80177	Macrophage migration inhibitory factor	MIF	1	36.74	8316580	7.29055e+06		2099619	601496				625531		35332064	4298380	1.94882e+06	914699		6.83245e+06		2.50555e+06	1085487	397445	10469323	46203216	13206341	7894004	2444261	10537460	5281402	5.6191e+06	6372952	3.36877e+06	15224842	8462500	4237181	307924	1.23155e+06	6.67758e+06	4609106	5.83262e+06	4.73747e+06	2036258	6.77404e+06	35743892	2.43045e+06	1.21263e+06	1122112
Q0VD44	Twisted gastrulation BMP signaling modulator 1	TWSG1	1	0		2.71535e+06		289391	2.07303e+06	6.27508e+06		3.62205e+06		2.12685e+06	6067959	949160	4.53817e+06			8394612		6.4111e+06	3232519		6036554		4.69177e+06	887477		7782260		3.61161e+06			16495010	2.35433e+06	7533619	3.08604e+06	4573614	11454696	2330758	2.58886e+06	1.47102e+06		1.15304e+06		1805009	288094	473632
Q1JQB0	Collagen type VI alpha 2 chain	COL6A2_2	1	739.51	7.1001e+06	5074386	3.35915e+06	3.67652e+06	4840786	18521296	10366077	4625663	3.866e+06	4265569	9029290	15502560	9917420	8477096	5355431	25657236	16825756	12101311	12128243	8048503	8790041	5469750	4.42603e+06	3411920	4.18969e+06	21101026	7.29207e+06	4236006	4.1962e+06	3.92906e+06	5666613	9665388	7206814	5.46739e+06	5270852	21787432	10710700	5.83525e+06	9012785	6.68743e+06	5940691	4.18861e+06	1.95444e+06	2445297	2.12655e+06
Q1RMU3	Prolyl 4-hydroxylase subunit alpha-1	P4HA1_2	1	46.94	1.26664e+06	1472631	606214	360742	689853	3.29593e+06	533995		257998	317560	6142544	2.45191e+06	844226	352792		5708604	1.02157e+06	463911		194676	1.00856e+06	2.02614e+06	919850	409524		4.65644e+06	421048	446049			3.44103e+06	1.87787e+06	433432			5.15751e+06	569813				1.78348e+06	2.64912e+06	839076	317840	188522
Q2YDE4	Proteasome subunit alpha type-6	PSMA6	1	8.03	2.23386e+06		3.00201e+06	2680641	5.02958e+06	1.92009e+06		1346364			4.83508e+06	1.77895e+06	1.35275e+06					823045			2457976	2.63171e+06	1.93111e+06								3.01672e+06	2334699				2394716					2196844	1498014	3607097
Q32LA3	Uncharacterized protein	MGC134473	1	167.27	62749740	68457136	34640540	52260692	43553148	52266600	60486172	18743062	32109568	49780356	65441200	72010024	121630832	152878032	113170224	74301392	119197848	58459652	183417696	163322272	74731664	68898536	32032392	40038500	13856550	58874816	44755772	50220316	42733656	48249412	64422704	63223492	70239232	60374328	70369472	81291688	87020272	65406872	197127120	87275640	17522842	21446630	4.38202e+06	11965041	11209035
Q3MHN2	Complement component C9	C9	1	21.51	7.10858e+06	4489409	2660140	2.58123e+06	2.34336e+06	11281990	8473921	3.73843e+06	2.4688e+06	2.82234e+06	11824066	8201073	6268385	3.4428e+06	1.53145e+06	15081751	11229054	4.44168e+06	3.13621e+06	1.62342e+06	4911757	5.42069e+06	1.80827e+06	611740	1262422	5.54697e+06		2.08112e+06	903079	1.13303e+06	10277734	6748608	5.1204e+06	2.97463e+06	3.41231e+06	10214442	9025143	4026315	3172173	2.24037e+06	5449989	5187183	2188919	1307802	1.25017e+06
Q3MHZ5	FXYD domain-containing ion transport regulator 6	FXYD6	1	2.17		2.49728e+06					3181830	1.73915e+06	2.41727e+06	2.91291e+06	865667	1.74706e+06	1.21602e+06	1.0646e+06	1.39883e+06					1.27912e+06						1994827	1.06612e+06	1.93121e+06	648033				1.44633e+06			1.28872e+06			2736464		2.2909e+06	7626182	3813282	3.44761e+06	1.28015e+06
Q3T0I4	THO complex subunit 4	ALYREF	1	2.14				619902		1.34285e+06	1.20706e+06		505242		1342147	6.52889e+06	3.07915e+06	2.92013e+06	1.86436e+06	1.45561e+06	8.25534e+06	5.80381e+06	4.81258e+06	5.54274e+06	830715	735287			361533	3.29823e+06	1084128	749800	415164			1.47513e+06	2.2911e+06	1.07246e+06	1.4366e+06	1.39733e+06	1.18415e+06	2.29956e+06	3.41429e+06	910006		1.10411e+06	356104		298950
Q3ZBV4	High mobility group nucleosome-binding domain-containing protein 3	HMGN3	1	5.76						3.32354e+06					6743748	4.86372e+06				8798835	2518797	2.84169e+06					330030			5.0656e+06	2832834					2.39529e+06			719932	4.11093e+06	975127	1.65461e+06					1.18183e+06	35092.4
Q3ZC64	Ephrin-A1	EFNA1	1	7.69	1.51754e+06	1.09114e+06				6214574	2.0387e+06	714277	1.04614e+06		1.825e+06	2709576	2.66945e+06	2133095	1454602	3927636	743881	1788425	1.39346e+06	2441280	4.15696e+06	3.49946e+06	4.22554e+06	2.073e+06	3.39627e+06	1.9115e+06	2778613	5173382	2.1345e+06	2.46218e+06	2.17108e+06	1.3893e+06	3.11519e+06	2.4316e+06	6.4551e+06	1.66874e+06		1342191	2179659	1954842			394122
Q58DU5	Proteasome subunit alpha type-3	PSMA3	1	14.37		2.01401e+06				2204336					8264232	3.18669e+06				2.04868e+06	1.96323e+06					2924239				3.05518e+06	570846	584233			1.82248e+06	3.33419e+06				1.55363e+06					463820	1.82617e+06
Q5E9D5	Destrin	DSTN	1	0	553528	703920	527721	564162			1.50987e+06			1579815	4.79683e+06	2.58785e+06	3793196	1.18574e+06	549570	778580	1.28939e+06	1.312e+06	1.33548e+06	1.80995e+06	567216	1.57269e+06	2.64284e+06	1.26002e+06	1.34481e+06	1.09405e+06	1.08403e+06	3.78086e+06	1.73257e+06	1.97068e+06	1249235	1.15891e+06	2930372	696312	968917		251602	1.26149e+06	769231	713119		590190	655283	100455	79147.2
Q9BGI1	Peroxiredoxin-5, mitochondrial	PRDX5	1	3.73	1.89527e+06	1.99978e+06	1.17665e+06			1.32888e+06	604152	990619	248152	460796	8593990	2.52578e+06	4.84586e+06	1225527	1.11425e+06	935061	1908284	2.59167e+06	1.48551e+06	1.95409e+06	3.09998e+06	3.57833e+06	3.20302e+06	624376	651414	1.31833e+06		1888243			5.18505e+06	2.60735e+06	3.63654e+06	407825	1.49048e+06	871354		1.92363e+06		572178	1852270	3.28627e+06	1.07058e+06	177064	198401
[truncated: 75 more columns]

## Sheet: n=456 imputed
Accession	Description	Gene Name	Unique Peptides	Score Sequest HT	cntrl 4 b1	cntrl 8 b1	cntrl 12 b1	cntrl 16 b1	cntrl 20 b1	inj 4 b1	inj 8 b1	inj 12 b1	inj 16 b1	inj 20 b1	cyt 4 b1	cyt 8 b1	cyt 12 b1	cyt 16 b1	cyt 20 b1	injcyt 4 b1	injcyt 8 b1	injcyt 12 b1	injcyt 16 b1	injcyt 20 b1	DEX 4 b1	DEX 8 b1	DEX 12 b1	DEX 16 b1	DEX 20 b1	injDEX 4 b1	injDEX 8 b1	injDEX 12 b1	injDEX 16 b1	injDEX 20 b1	cytDEX 4 b1	cytDEX 8 b1	cytDEX 12 b1	cytDEX 16 b1	cytDEX 20 b1	injcytDEX 4 b1	injcytDEX 8 b1	injcytDEX 12 b1	injcytDEX 16 b1	injcytDEX 20 b1	cntrl 4 b2	cntrl 8 b2	cntrl 12 b2	cntrl 16 b2	cntrl 20 b2
F1MER7	Heparan sulfate proteoglycan 2	HSPG2	98	5565.64	1.23189e+09	1.17661e+09	8.51829e+08	8.70114e+08	1.32585e+09	1502029938	1.23442e+09	1.02071e+09	9.87263e+08	1.03488e+09	1.83496e+09	1.25847e+09	1.71174e+09	1.77012e+09	1.95178e+09	2047567509	1.61025e+09	1.82804e+09	1.79401e+09	1.77124e+09	1.33391e+09	7.25835e+08	6.16181e+08	4.0496e+08	5.82118e+08	1.311e+09	7.77418e+08	6.8011e+08	4.46248e+08	5.77229e+08	1.48845e+09	1.03037e+09	1.03711e+09	7.4995e+08	1.16912e+09	1.54243e+09	1.03724e+09	8.60957e+08	1.20359e+09	8.33212e+08	1.02197e+09	9.69369e+08	6.98859e+08	6.45359e+08	5.64983e+08
F1N401	Collagen alpha-1(XII) chain	COL12A1	83	3476	1.24812e+09	1.32784e+09	7.58244e+08	7.04001e+08	1.10979e+09	1.87192e+09	1.29209e+09	9.39711e+08	8.75637e+08	8.81305e+08	1.88836e+09	1.12786e+09	1.21287e+09	1.32298e+09	1.19903e+09	2.12945e+09	1.57551e+09	1.54216e+09	1.50762e+09	1.31569e+09	1.04686e+09	7.37687e+08	4.88459e+08	3.89979e+08	5.09276e+08	1.32147e+09	6.61218e+08	6.48293e+08	4.51193e+08	5.54929e+08	1.33737e+09	1.03356e+09	9.39743e+08	6.95685e+08	9.72934e+08	1.60321e+09	1.15098e+09	9.81221e+08	1.41956e+09	8.96256e+08	6.74272e+08	7.17899e+08	4.46291e+08	3.63468e+08	3.1427e+08
P02459	Collagen alpha-1(II) chain	COL2A1	79	21816.5	4.89574e+10	3.26388e+10	2.90273e+10	3.2616e+10	5.30835e+10	4.7784e+10	3.95285e+10	3.40636e+10	4.21094e+10	3.61531e+10	1.60651e+10	4.64277e+09	1.07269e+10	2.40351e+10	3.40082e+10	2.16523e+10	1.31616e+10	1.83987e+10	1.97136e+10	2.47385e+10	6.35347e+10	4.21173e+10	4.20751e+10	3.53488e+10	5.22995e+10	4.62728e+10	5.51995e+10	5.15461e+10	4.14624e+10	5.22255e+10	3.03708e+10	9.35652e+09	1.48847e+10	1.73716e+10	3.17924e+10	2.00255e+10	1.80938e+10	1.99386e+10	2.63299e+10	2.21123e+10	3.46188e+10	2.59689e+10	1.85094e+10	2.1443e+10	2.17956e+10
B8Y9S9	Embryo-specific fibronectin 1 transcript variant	FN1	76	7294.93	1.15075e+09	8.59865e+08	5.91638e+08	4.89139e+08	6.82622e+08	2.77274e+09	1.71374e+09	8.59803e+08	7.12431e+08	6.71013e+08	1.4165e+09	1.64739e+09	2.40284e+09	2.32044e+09	2.12263e+09	2.31915e+09	3.36211e+09	3.41968e+09	3.84943e+09	3.44095e+09	4.09903e+09	2.9015e+09	3.00632e+09	3.12714e+09	2.91847e+09	1.66638e+10	9.02025e+09	6.24914e+09	5.44061e+09	5.50289e+09	4.37425e+09	6.4073e+09	6.69795e+09	6.14099e+09	6.97328e+09	9.31721e+09	1.06963e+10	6.97529e+09	1.20763e+10	6.05837e+09	8.01962e+08	6.56368e+08	3.88825e+08	3.34208e+08	2.35148e+08
E1BB91	Collagen type VI alpha 3 chain	COL6A3	70	2151.6	6.31318e+08	4.98835e+08	3.94944e+08	3.3144e+08	4.49976e+08	1.8055e+09	8.57822e+08	5.04875e+08	3.83214e+08	3.90695e+08	9.25008e+08	1.01144e+09	1.01216e+09	9.93892e+08	9.8953e+08	2.04118e+09	1.25945e+09	1.0798e+09	9.95714e+08	8.93296e+08	7.77237e+08	5.38982e+08	5.30587e+08	4.55978e+08	5.10922e+08	1.61554e+09	8.86156e+08	6.52326e+08	4.13461e+08	4.57144e+08	6.5054e+08	8.00941e+08	7.3369e+08	5.04686e+08	6.41932e+08	1.97528e+09	8.15513e+08	4.56199e+08	7.27847e+08	3.76494e+08	3.47527e+08	3.28281e+08	2.07763e+08	1.75573e+08	1.55675e+08
F1MRZ6	Tenascin C	TNC	58	1757.37	1.85138e+08	1.52999e+08	1.17269e+08	1.05041e+08	2.20315e+08	2.3067e+08	2.01188e+08	1.74284e+08	1.39384e+08	1.90501e+08	4.12743e+08	3.27616e+08	9.95222e+08	9.66331e+08	8.42876e+08	5.66781e+08	5.48108e+08	7.63194e+08	9.71549e+08	9.4317e+08	2.79622e+08	135311807	1.73949e+08	1.2841e+08	2.04422e+08	2.17618e+08	1.65079e+08	2.97178e+08	1.41409e+08	2.09579e+08	3.3057e+08	2.40897e+08	4.49637e+08	3.287e+08	4.98083e+08	5.06136e+08	3.50156e+08	4.14738e+08	7.36899e+08	4.28272e+08	1.42893e+08	1.60158e+08	9.46772e+07	9.53335e+07	8.78786e+07
E1BA17	Collagen type XIV alpha 1 chain	COL14A1	44	2276.49	4.68286e+08	4.27969e+08	4.27095e+08	3.38885e+08	5.999e+08	6.68774e+08	5.06382e+08	4.80761e+08	4.56545e+08	4.86292e+08	5.81131e+08	5.04575e+08	7.65628e+08	8.45121e+08	8.94147e+08	7.45022e+08	6.56014e+08	7.52984e+08	8.1449e+08	8.34984e+08	4.45433e+08	2.58963e+08	2.45564e+08	1.52409e+08	2.23175e+08	4.84206e+08	3.10927e+08	3.43673e+08	2.02256e+08	281159588	5.6015e+08	3.75667e+08	4.35749e+08	3.12954e+08	5.36568e+08	6.11399e+08	4.38636e+08	3.29752e+08	4.71831e+08	3.9075e+08	4.15578e+08	4.94456e+08	3.1248e+08	2.64527e+08	2.54835e+08
P35445	Cartilage oligomeric matrix protein	COMP	44	8325.07	8.22939e+09	6.14667e+09	4.44835e+09	3.81239e+09	5.82544e+09	1.28537e+10	8.88362e+09	7.33217e+09	5.35108e+09	5.88441e+09	9.83196e+09	5.6852e+09	7.76889e+09	7.85886e+09	8.04034e+09	9.89805e+09	6.61717e+09	9.62763e+09	7654075426	6.8589e+09	9.72456e+09	7.4806e+09	7.43502e+09	6.22657e+09	9.71968e+09	1.01665e+10	9.51461e+09	9.51177e+09	7.5157e+09	9.5553e+09	7.8713e+09	5.93322e+09	6.23467e+09	4.44185e+09	6.71875e+09	1.03848e+10	6.84868e+09	5.31178e+09	7.64929e+09	5.19095e+09	3.60659e+09	3.36162e+09	2.77462e+09	2188453647	1.95052e+09
F1MXS8	Collagen alpha-1(III) chain	COL3A1	41	1981.06	7.86755e+08	9.90415e+08	1.1321e+09	1.22536e+09	2.07472e+09	5.15401e+08	9.61074e+08	1.09256e+09	1.11368e+09	1.05833e+09	5.03281e+08	9.57703e+08	1.28083e+09	1.30637e+09	1.53905e+09	9.38595e+08	1.25093e+09	1.35494e+09	1.75769e+09	1.79818e+09	4.58061e+08	2.78961e+08	1.93875e+08	1.63769e+08	2.55356e+08	2.80513e+08	3.31291e+08	3.21333e+08	2.35258e+08	3.00038e+08	1.95535e+08	2.11709e+08	2.59747e+08	3.64357e+08	5.1237e+08	8.5288e+08	7.89635e+08	4.05041e+08	6.68438e+08	5.19237e+08	3.79344e+08	4.72941e+08	4.29829e+08	4.4e+08	4.48904e+08
F1MY84	Chondroitin sulfate proteoglycan 4	CSPG4	41	1330.34	3.00996e+08	2.66257e+08	1.81693e+08	1.78956e+08	2.01292e+08	5.03424e+08	4.54116e+08	2.84882e+08	2.52934e+08	2.13145e+08	2.90628e+08	3.07482e+08	5.06241e+08	4.78574e+08	4.7492e+08	4.55813e+08	4.02334e+08	4.09099e+08	4.08147e+08	4.08269e+08	4.75174e+08	2.66067e+08	2.78388e+08	1.81523e+08	2.40979e+08	4.37543e+08	3.10646e+08	2.83496e+08	1.77286e+08	2.4148e+08	2.21243e+08	1.33908e+08	1.47442e+08	1.21952e+08	2.27583e+08	2.29117e+08	1.73701e+08	1.52829e+08	2.05177e+08	1.36893e+08	1.75272e+08	1.53452e+08	8.50121e+07	7.73726e+07	7.06904e+07
E1BI98	Collagen type VI alpha 1 chain	COL6A1	40	2835.39	1.75782e+09	1.01859e+09	2.79636e+08	3.23357e+08	3.66951e+08	2.7746e+09	1.45726e+09	3.22942e+08	2.90491e+08	2.8615e+08	1.98408e+09	2.6665e+09	1.88454e+09	1.33294e+09	8.07114e+08	3.88378e+09	3.80857e+09	1.71224e+09	1.68759e+09	1.69597e+09	1.33692e+09	1.19327e+09	6.54547e+08	4.91273e+08	8.8223e+08	4.24298e+09	1.40671e+09	4.30946e+08	3.59071e+08	3.71362e+08	1.24424e+09	2.37474e+09	1.75525e+09	1.28495e+09	1.11837e+09	3.60076e+09	2.13696e+09	1.04153e+09	1.35585e+09	6.71342e+08	8.09444e+08	4.39237e+08	2.06108e+08	2.37497e+08	1.67579e+08
F1N368	Aggrecan core protein	ACAN	37	9696.35	8.65338e+09	8.35483e+09	7.32209e+09	6.48106e+09	9.94953e+09	9.44744e+09	9.36128e+09	9.07245e+09	8.61112e+09	8.03743e+09	2.10185e+10	1.85676e+10	2.25537e+10	1.89511e+10	1.50826e+10	2.28802e+10	2.47026e+10	2.71025e+10	2.07112e+10	1.48623e+10	9.67632e+09	8.28996e+09	8.8744e+09	6.85816e+09	1.02712e+10	9.83393e+09	6.8617e+09	7.52882e+09	5.92469e+09	8.12348e+09	1.79907e+10	1.39422e+10	1.3012e+10	8.84097e+09	1.2649e+10	16016408674	1.43182e+10	1.18255e+10	1.16022e+10	9.68625e+09	6.44357e+09	5.89694e+09	4.64103e+09	4.3816e+09	3.98705e+09
F1MF97	Nidogen 2	NID2	35	1962.23	5.1727e+08	4.35663e+08	2.946e+08	2.47472e+08	3.84553e+08	6.57201e+08	471963425	3.82271e+08	3.04638e+08	3.14127e+08	5.97815e+08	3.79042e+08	5.46548e+08	5.42635e+08	5.68212e+08	6.5926e+08	5.14561e+08	5.82372e+08	5.47602e+08	5.13003e+08	4.73933e+08	2.81053e+08	2.1895e+08	1.29743e+08	1.99779e+08	4.17293e+08	2.86563e+08	2.32864e+08	1.40778e+08	1.82324e+08	4.52208e+08	3.04326e+08	3.25503e+08	2.43528e+08	3.79174e+08	5.03429e+08	3.71124e+08	2.96154e+08	3.88202e+08	3.3831e+08	3.12917e+08	2.81801e+08	1.65757e+08	1.41421e+08	1.2688e+08
P48616	Vimentin	VIM	35	1119.78	2.66508e+08	4.01412e+08	2.43071e+08	1.20289e+08	1.37529e+08	3.83217e+08	1.6377e+08	2.76873e+08	1.67233e+08	2.52221e+08	1.61022e+09	7.57565e+08	6.59571e+08	2.89255e+08	5.01267e+08	6.75271e+08	570792006	5.94823e+08	2.97709e+08	3.55575e+08	2.20464e+08	3.56887e+08	4.41483e+08	1.90208e+08	1.75251e+08	3.32869e+08	1.24239e+08	3.51068e+08	1.62218e+08	1.75978e+08	6.82569e+08	4.62721e+08	3.47718e+08	9.102e+07	1.45877e+08	3.2726e+08	1.12534e+08	1.95749e+08	1.3519e+08	9.07286e+07	2.92496e+08	2.51655e+08	1.62671e+08	7.33379e+07	7.16769e+07
E1BKL4	Cartilage intermediate layer protein 2	CILP2	33	1103.6	5.98837e+08	4.15773e+08	2.34335e+08	1.84373e+08	1.81766e+08	7.33751e+08	4.36526e+08	2.63722e+08	1.99594e+08	1.46666e+08	6.91703e+08	3.66076e+08	2.71725e+08	1.58565e+08	1.10107e+08	6.0855e+08	3.54305e+08	2.46812e+08	2.12578e+08	1.79139e+08	6.17425e+08	3.62968e+08	2.43028e+08	1.42536e+08	1.34029e+08	6.36328e+08	3.15199e+08	2.04903e+08	1.01484e+08	9.99104e+07	5.61816e+08	2.89627e+08	1.88803e+08	9.84566e+07	1.07297e+08	6.71094e+08	3.4698e+08	2.46192e+08	2.25923e+08	1.52455e+08	3.90486e+08	2.50531e+08	143064730	1.05129e+08	5.58755e+07
F1MYG5	Lamin A/C	LMNA	33	1101.68	8.05223e+07	9.72168e+07	98937772	6.4846e+07	1.03834e+08	5.32294e+08	2.31785e+08	1.62525e+08	1.11779e+08	9.74297e+07	429116059	5.19104e+08	4.69667e+08	2.5312e+08	2.30817e+08	7.18308e+08	5.70984e+08	4.51269e+08	2.94272e+08	2.26618e+08	1.29165e+08	6.81357e+07	9.92204e+07	6.92337e+07	8.32411e+07	444253975	2.47166e+08	1.35615e+08	7.44231e+07	9.61027e+07	1.85041e+08	228871987	2.65674e+08	1.36478e+08	1.54847e+08	611397220	3.18635e+08	1.64524e+08	1.53196e+08	8.233e+07	5.76302e+07	6.09174e+07	6.54415e+07	5.54379e+07	4.14865e+07
F1N0K0	Collagen alpha-1(XI) chain	COL11A1	32	3826.88	2.23253e+09	2.35071e+09	2.18122e+09	2.04506e+09	4.04016e+09	3.41549e+09	3.29601e+09	2.82489e+09	2.74919e+09	2.86661e+09	1.69346e+09	1.25878e+09	1.62601e+09	1.37876e+09	1.88611e+09	3.07861e+09	2.29311e+09	2.18679e+09	1.96876e+09	2.00403e+09	2.82534e+09	1.42944e+09	1.84574e+09	1.44875e+09	2.222e+09	2.33459e+09	2.78205e+09	2.65047e+09	1.8798e+09	2.47315e+09	1.48958e+09	7.4695e+08	9.0674e+08	6.70638e+08	1.1613e+09	2.06472e+09	1.32547e+09	1.02971e+09	1.10606e+09	8.73891e+08	1.37839e+09	1.30394e+09	1.28491e+09	1.36243e+09	1.41425e+09
E1BF59	Plectin	PLEC	31	61.84	8.99754e+06	2.63202e+07	1.86419e+07	2.53488e+06	7.6083e+06	2.00112e+07	4.32472e+06	1.69626e+07	9.87976e+06	8.83089e+06	1.5422e+08	7.49356e+07	8.71494e+07	2.42174e+07	2.19771e+07	3.47034e+07	5.28959e+07	8.92787e+07	3.9619e+07	3.3473e+07	8.46335e+06	21344235	2.57107e+07	2.94734e+06	2.29908e+06	1.99186e+07	2.96538e+06	1.48307e+07	3.28415e+06	1.27069e+06	4.44628e+07	4.24651e+07	3.01626e+07	1.65192e+06	2.01381e+06	1.43417e+07	3.43446e+06	1.39441e+07	6.68146e+06	4.03169e+06	9.00957e+06	1.55015e+07	1.07425e+07	2.49667e+06	1.49553e+06
Q0VCX2	78 kDa glucose-regulated protein	HSPA5	30	705.08	1.30251e+08	3.18577e+08	2.03838e+08	1.10466e+08	1.12982e+08	3.13215e+08	1.11315e+08	9.88755e+07	8.89852e+07	8.99123e+07	6.98426e+08	6.48841e+08	4.25622e+08	197923014	1.2465e+08	3.87959e+08	2.66468e+08	2.06494e+08	1.48356e+08	1.34364e+08	1.17839e+08	3.11099e+08	2.82537e+08	1.4939e+08	1.26221e+08	3.90988e+08	7.71224e+07	1.09969e+08	65385826	6.17892e+07	3.72623e+08	420453089	199573019	9.62985e+07	1.1573e+08	3.06924e+08	7.46214e+07	7.84352e+07	8.46994e+07	4.14814e+07	9.79488e+07	2.1783e+08	1.2689e+08	6.14302e+07	4.10178e+07
F1ME65	Cytoskeleton associated protein 4	CKAP4	29	1041.75	6.26341e+07	1.7129e+08	1.17633e+08	9.274e+07	1.04257e+08	7.28752e+08	1.41227e+08	4.71824e+07	5.2438e+07	5.10937e+07	2.35412e+08	4.30867e+08	2.01166e+08	1.1199e+08	7.37116e+07	8.82789e+08	3.46778e+08	1.4505e+08	1.02248e+08	6.77864e+07	7.96745e+07	1.61816e+08	1.93274e+08	1.40536e+08	1.35016e+08	9.77725e+08	1.83476e+08	9.28974e+07	5.50609e+07	7.07982e+07	1.19438e+08	3.20543e+08	225156070	1.25254e+08	1.08121e+08	9.68832e+08	1.74694e+08	7.14991e+07	8.76235e+07	6.25126e+07	4.40452e+07	1.07136e+08	7.61691e+07	5.99166e+07	3.72457e+07
P02453	Collagen alpha-1(I) chain	COL1A1	28	1344.4	5.04008e+08	4.93642e+08	4.31603e+08	5.8938e+08	6.89611e+08	8.50302e+08	8.86351e+08	1.06307e+09	1.26443e+09	1.22254e+09	1.92137e+08	3.25164e+08	7.27963e+08	1.24529e+09	1.46923e+09	4.05589e+08	2.86627e+08	3.44665e+08	7.13651e+08	9.25163e+08	1.41673e+09	1.50007e+09	1.22858e+09	1.16421e+09	1551258090	1.19946e+09	1.76758e+09	1.50621e+09	1.61375e+09	2.17472e+09	6.1431e+08	321657302	4.27675e+08	4.58797e+08	1.13797e+09	3.50767e+08	4.72679e+08	7.54609e+08	8.75685e+08	1.27531e+09	6.03516e+08	4.73194e+08	4.00978e+08	4.58146e+08	4.16245e+08
F1N1I6	Gelsolin	GSN	27	1448.75	5.28754e+08	6.82542e+08	411453890	2.79493e+08	3.5078e+08	4.77733e+08	4.01763e+08	3.80387e+08	2.98642e+08	3.2696e+08	1.01126e+09	2.99163e+08	3.50082e+08	2.28593e+08	2.67741e+08	3.8794e+08	2.34581e+08	2.46392e+08	1.64649e+08	2.28254e+08	1.0774e+09	1.73879e+09	2.17238e+09	1.89464e+09	2.26482e+09	1.8036e+09	2243095299	2.45583e+09	2.10173e+09	2.36798e+09	8.22128e+08	8.04979e+08	9.31389e+08	9.32098e+08	1.82445e+09	4.78627e+08	7.86367e+08	1.14101e+09	1.83228e+09	1.75247e+09	2.3232e+08	3.97931e+08	2.21152e+08	1.39146e+08	1.19016e+08
A5D7E8	Protein disulfide-isomerase	PDIA3	26	808.85	9.10901e+07	3.16182e+08	1.73426e+08	9.21935e+07	8.50513e+07	7.37182e+08	9.341e+07	8.00777e+07	7.20168e+07	7.12173e+07	6.48508e+08	6.11028e+08	3.28585e+08	1.71402e+08	1.04568e+08	7.25263e+08	2.795e+08	2.2843e+08	1.52453e+08	1.12906e+08	1.14399e+08	3.60728e+08	2.80658e+08	1.25311e+08	7.58401e+07	1.00513e+09	9.94138e+07	8.63348e+07	5.90755e+07	4.80559e+07	3.00512e+08	5.88376e+08	2.16674e+08	9.54513e+07	8.18972e+07	8.24628e+08	9.15839e+07	5.79485e+07	9.66626e+07	4.58716e+07	7.27278e+07	2.13151e+08	1.19856e+08	6.76927e+07	3.5054e+07
F1MD94	Matrilin 3	MATN3	26	2458.34	6.42315e+08	6.66712e+08	4.446e+08	4.99617e+08	7.6459e+08	7.39189e+08	6.73286e+08	4.53278e+08	503940114	5.89048e+08	1.21419e+09	1.43383e+09	2.24883e+09	2.07998e+09	1.79162e+09	1.13722e+09	2.00451e+09	3.09385e+09	2.62649e+09	1.74756e+09	9.7376e+08	6.19407e+08	5.5998e+08	4.41217e+08	6.06419e+08	6.94913e+08	5.51771e+08	608448853	4.15379e+08	5.26036e+08	8.79542e+08	9.13521e+08	1.01064e+09	7.17391e+08	1.05773e+09	1.3119e+09	1.25259e+09	1.19469e+09	1.89642e+09	9.52139e+08	1.67263e+08	1.68134e+08	132537822	1.25434e+08	8.51171e+07
A6H7J6	Protein disulfide-isomerase	P4HB	24	823.1	5.00813e+08	8.83948e+08	4.55917e+08	2.11447e+08	1.97025e+08	8.13325e+08	2.3626e+08	2.91092e+08	2.24078e+08	2.5696e+08	1.84649e+09	8.80114e+08	5.48876e+08	2.70604e+08	1.64127e+08	8.67509e+08	4.70688e+08	4.02737e+08	2.10302e+08	2.11305e+08	4.89413e+08	9.04898e+08	7.91098e+08	2.81808e+08	2.08122e+08	8.90459e+08	1.75326e+08	3.2306e+08	1.9439e+08	1.58221e+08	1.25604e+09	9.14137e+08	4.09076e+08	1.2005e+08	1.39694e+08	841810475	1.80008e+08	179237939	1.60906e+08	88511573	3.86495e+08	5.93624e+08	2.59638e+08	1.24659e+08	8.33903e+07
F1MB08	Alpha-enolase	ENO1	24	1159.3	7.49546e+08	1.18454e+09	8.06633e+08	1.99571e+08	1.81842e+08	5.22104e+08	3.59511e+08	833014120	4.27723e+08	4.53353e+08	3.28005e+09	1.07419e+09	1.40056e+09	6.98571e+08	6.8527e+08	6.11149e+08	7.34648e+08	1.3253e+09	6.67469e+08	7.95783e+08	970309111	1.42887e+09	2.15852e+09	5.06844e+08	5.89569e+08	5.92003e+08	3.57976e+08	9.92724e+08	4.57021e+08	5.10821e+08	2.20532e+09	9.16451e+08	1.11674e+09	2.08904e+08	3.85116e+08	3.69662e+08	225635343	7.17794e+08	3.076e+08	2.5406e+08	4.51918e+08	5.53011e+08	3.65019e+08	84894381	5.84115e+07
F1MEN8	Protein disulfide-isomerase A4	PDIA4	24	357.59	9.46497e+07	2.85884e+08	1.18694e+08	2.1311e+07	3.8584e+06	1.34518e+08	1.0535e+07	5.32133e+07	2.68102e+07	2.83104e+07	5.76872e+08	3.24028e+08	2.43998e+08	4.63533e+07	2.20514e+07	1.54202e+08	1.3252e+08	134986628	4.55989e+07	3.19207e+07	1.01629e+08	2.36265e+08	2.43086e+08	4.48358e+07	3.02724e+07	1.27966e+08	5.64596e+06	6.10075e+07	2.08874e+07	5.92365e+06	3.41278e+08	3.17515e+08	1.06347e+08	8.28806e+06	6.27889e+06	9.75607e+07	1.19731e+07	3.36715e+07	2.06701e+07	6.25756e+06	6.47426e+07	1.05642e+08	5.88542e+07	1.37901e+07	3.52001e+06
F1MRP6	Collagen alpha-2(XI) chain	COL11A2	24	1775.58	1.02316e+09	7.54328e+08	6.21514e+08	6.27029e+08	9.96116e+08	8.72939e+08	8.47438e+08	8.79789e+08	8.89748e+08	9.65853e+08	6.19894e+08	6.35157e+08	8.96393e+08	8.43228e+08	7.6898e+08	7.75815e+08	873405147	9.7747e+08	9.36246e+08	8.85262e+08	6.98979e+08	3.95812e+08	4.41211e+08	3.38889e+08	494518487	7.26832e+08	5.91151e+08	5.61633e+08	3.86124e+08	4.88069e+08	5.75373e+08	4.49908e+08	4.74819e+08	4.20559e+08	5.78589e+08	5.2479e+08	5.3031e+08	4.19662e+08	3.71622e+08	2.86366e+08	6.84973e+08	5.88204e+08	5.00446e+08	6.11251e+08	5.92605e+08
Q3SWW8	Thrombospondin-4	THBS4	24	2316.52	8.7146e+08	6.96636e+08	4.1306e+08	2.90035e+08	4.90271e+08	1.30162e+09	8.01402e+08	5.14117e+08	3.94174e+08	4.10178e+08	1.07852e+09	4.99249e+08	7.00981e+08	5.24353e+08	5.05503e+08	1.1173e+09	5.34506e+08	5.81392e+08	4.0778e+08	4.12479e+08	9.98182e+08	5.35415e+08	3.92024e+08	2.30446e+08	2.62722e+08	8.85493e+08	6.74509e+08	6.77232e+08	2.70379e+08	3.09365e+08	7.44695e+08	4.87826e+08	4.74074e+08	2.92854e+08	3.93307e+08	1.06477e+09	6.72994e+08	4.48091e+08	6.34529e+08	3.29738e+08	3.06249e+08	2.91802e+08	1.73875e+08	1.18116e+08	1.05653e+08
A5PJT7	ECM1 protein	ECM1	23	1119.85	6.63567e+06	408421	709077	455410	44987.5	3.46422e+07	1.3807e+07	1.18571e+06	44987.5	44987.5	4.20201e+08	9.58266e+08	1.01754e+09	9.26815e+08	6.84105e+08	4.31811e+08	6.21215e+08	6.14614e+08	7.60678e+08	6.54272e+08	1.37116e+07	1.21604e+07	9.06694e+06	7.83019e+06	2.32116e+06	8.01905e+07	17895998	2.37936e+06	3.674e+06	495602	1.70872e+08	8.7953e+08	9.1621e+08	1.17803e+09	1.43769e+09	8.8501e+08	1.24357e+09	6.11807e+08	1.11091e+09	6.8999e+08	1.26537e+07	3750106	427237	444577	44987.5
F1N444	Uncharacterized protein	LTBP1	23	120.84	1.53204e+06	1.23267e+06	1063703	2.24491e+06	3.34869e+06	1.54926e+07	1.61063e+06	1.51956e+06	1.14182e+06	1.11806e+06	1.10726e+08	1.63072e+08	208106740	1.5889e+08	1.27535e+08	66043856	5.96875e+07	8.11919e+07	8.85979e+07	8.09352e+07	4.80994e+07	3.042e+07	3.15934e+07	2.05296e+07	2.75793e+07	2.41705e+07	2.46639e+07	1.72105e+07	1.82461e+07	1.34458e+07	3.66677e+07	7.98677e+07	6.64652e+07	5.82184e+07	7.71143e+07	3.22375e+07	3.24254e+07	1.85545e+07	4.67148e+07	3.27826e+07	2.40586e+06	3.28148e+06	1.45634e+06	1.09109e+06	546161
A5D7D1	Alpha-actinin-4	ACTN4	22	105.01	1.00637e+07	6.381e+07	3.64725e+07	9.9125e+06	1.00762e+07	4.77217e+07	2.00265e+07	3.8537e+07	2.89434e+07	3.32975e+07	1.59982e+08	9.85037e+07	1.61184e+08	3.98341e+07	5.27632e+07	6.51762e+07	5.57028e+07	1.01609e+08	6.12306e+07	5.77939e+07	8.08176e+06	6.56757e+07	8.59489e+07	26836243	1.70271e+07	5.25756e+07	1.59683e+07	9.89107e+07	2.3647e+07	1.52386e+07	7.00256e+07	7.39951e+07	9.68241e+07	6.12151e+06	1.89499e+07	4.72666e+07	1.42331e+07	5.47489e+07	2.64699e+07	1.58005e+07	1.52808e+07	5.49535e+07	2.39411e+07	7.02513e+06	5.8387e+06
E1BMV3	Matrilin 1, cartilage matrix protein	MATN1	22	2137.1	4.50003e+08	4.2541e+08	3.49584e+08	3.62096e+08	6.9474e+08	4.99496e+08	4.19884e+08	3.49907e+08	3.23145e+08	3.76228e+08	4.05859e+08	397046580	6.28242e+08	830248768	8.38083e+08	3.93676e+08	4.54324e+08	4.81273e+08	6.14075e+08	6.56565e+08	5.05349e+08	3.00788e+08	2.20709e+08	1.72964e+08	2.26785e+08	393466029	3.14919e+08	2.94106e+08	1.9839e+08	2.41453e+08	487046271	2.86971e+08	2.74393e+08	2.31001e+08	346535832	357317108	2.66789e+08	2.92674e+08	4.06846e+08	2.34942e+08	4.55051e+08	3.58187e+08	2.67674e+08	2.69805e+08	2.68253e+08
F1MF86	Latent-transforming growth factor beta-binding protein 2	LTBP2	22	186.38	9.42513e+06	6.66798e+06	1.98969e+06	8.40131e+06	1.22674e+07	1.30264e+07	1.54516e+07	3.85074e+06	3.98125e+06	8317609	7.23002e+07	1.34384e+08	1.35756e+08	1.38002e+08	1.50765e+08	9.69364e+07	1.22087e+08	1.15817e+08	1.71906e+08	1.24295e+08	4.63064e+06	1738213	1.36943e+06	3.65783e+06	516174	1.76698e+07	8.30267e+06	2.16676e+06	1.65487e+06	2.97818e+06	2.52146e+07	5.56642e+07	6.18229e+07	5.7042e+07	9.55308e+07	72414615	7.09105e+07	4.65502e+07	6.29405e+07	4.42497e+07	6.29331e+06	1.79863e+06	2.12821e+06	4.24478e+06	3.64682e+06
O77588	Procollagen-lysine,2-oxoglutarate 5-dioxygenase 1	PLOD1	22	588.32	1.44337e+08	2.31558e+08	1.67541e+08	1.59035e+08	1.87305e+08	2.47807e+08	2.14352e+08	1.91898e+08	1.61967e+08	1.90671e+08	2.33398e+08	8.35079e+07	9.08176e+07	7.24623e+07	9.60572e+07	1.328e+08	7.03252e+07	9.29693e+07	5.57739e+07	8.80865e+07	4.42082e+08	601839925	5.08791e+08	4.20387e+08	5.91714e+08	3.11051e+08	464256334	6.0963e+08	4.41004e+08	5.70139e+08	2.75595e+08	1.94636e+08	1.71388e+08	1.44967e+08	3.45518e+08	1.97842e+08	6.73704e+07	6.93509e+07	1.73695e+08	1.24125e+08	9.84323e+07	1.54597e+08	9.66263e+07	7.86228e+07	6.27179e+07
P02465	Collagen alpha-2(I) chain	COL1A2	22	176.44	8.00548e+06	1.30055e+07	2.27221e+07	3.58597e+07	6.64965e+07	4.1334e+07	1.0447e+08	1.99157e+08	2.23491e+08	1.50386e+08	5.91972e+06	5.84137e+07	1.41594e+08	1.45662e+08	1.85916e+08	9.71646e+06	1.66542e+07	3.19266e+07	9.02257e+07	9.43077e+07	1.3625e+06	433165	4.78813e+06	9.52114e+06	6.364e+07	1.49322e+07	2.82855e+07	7.30118e+07	5.03049e+07	8.96185e+07	148261	2.77627e+06	5.20851e+06	1.00815e+07	3.62804e+07	2.54539e+07	3.70687e+07	4.19051e+07	1.41758e+08	1.62468e+08	1.33206e+07	3.32676e+07	2.1712e+07	3.34656e+07	3.60353e+07
E1BLS8	Elastin microfibril interfacer 1	EMILIN1	21	503.33	1.449e+08	9.09947e+07	8.43155e+07	6.21015e+07	1.18929e+08	1.77559e+08	1.33056e+08	1.07632e+08	7.72259e+07	7.53979e+07	1.34158e+08	1.23165e+08	2.19303e+08	2.11773e+08	1.98978e+08	2.0063e+08	1.76834e+08	2.11666e+08	1.84478e+08	1.71683e+08	1.53684e+08	5.42465e+07	6.30553e+07	4.07433e+07	6.58217e+07	1.06944e+08	1.00213e+08	1.01884e+08	5.36642e+07	7.12403e+07	1.39021e+08	7.18274e+07	8.78553e+07	7.38034e+07	1.13246e+08	1.44103e+08	1.0933e+08	8.16821e+07	1.39271e+08	7.17956e+07	1.23348e+08	7.79315e+07	4.75355e+07	3.73987e+07	3.83501e+07
Q0P569	Nucleobindin-1	NUCB1	21	942.65	5.00264e+08	5.88202e+08	3.90222e+08	4.99753e+08	6.85777e+08	6.36964e+08	5.90705e+08	5.01812e+08	5.20648e+08	6.1723e+08	3.66793e+08	2.37122e+08	3.96619e+08	4.63574e+08	5.59105e+08	4.3013e+08	2.71446e+08	3.23273e+08	4.04835e+08	4.34354e+08	2.28334e+08	2.00014e+08	1.27768e+08	6.68852e+07	8.27246e+07	2.49719e+08	1.27225e+08	1.17324e+08	7.79071e+07	8.88736e+07	2.12278e+08	7.9138e+07	5.35308e+07	4.25622e+07	9.73367e+07	1.89873e+08	6.9323e+07	6.5568e+07	9.47412e+07	7.53775e+07	3.35147e+08	3.53098e+08	2.48241e+08	2.88422e+08	2.11351e+08
F1MCU5	Chondroadherin like	CHADL	20	783.44	1.63232e+08	1.54319e+08	107034338	1.15216e+08	1.94805e+08	1.96743e+08	1.71883e+08	1.21445e+08	1.19848e+08	1.25806e+08	2.70806e+08	2.23263e+08	2.42736e+08	2.05728e+08	141256901	2.83131e+08	267830089	2.58993e+08	2.0741e+08	146829984	1.68777e+08	137351910	1.12915e+08	9.89412e+07	1.0738e+08	184519599	1.40906e+08	1.3749e+08	9.47099e+07	1.15676e+08	1.84763e+08	1.36238e+08	1.1212e+08	9.36704e+07	1.3887e+08	1.65868e+08	1.51509e+08	1.13081e+08	1.68836e+08	1.11053e+08	1.38346e+08	1.34522e+08	7.14771e+07	8.9631e+07	8.42165e+07
F1MDC1	Uncharacterized protein	RRBP1	20	228.54	3.41154e+07	6.84092e+07	3.96888e+07	1.24172e+07	1.53268e+07	1.41447e+08	4.52496e+07	3.46352e+07	1.90181e+07	1.54945e+07	1.96942e+08	9.39875e+07	4.84374e+07	1.84732e+07	1.28271e+07	1.76673e+08	5.62178e+07	6.10188e+07	2.59725e+07	1.37968e+07	4.94709e+07	7.11826e+07	6.76412e+07	2.22465e+07	2.20809e+07	1.53411e+08	4.26884e+07	3.90266e+07	15709956	1.08386e+07	119831550	1.02023e+08	61323962	1.36182e+07	2.52084e+07	1.94246e+08	5.50194e+07	2.6332e+07	1.68664e+07	8.20447e+06	2.17601e+07	4.46875e+07	2.22995e+07	1.15158e+07	5.24776e+06
F1MDS0	Proteoglycan 4	PRG4	20	1056.96	4.57984e+08	3.31949e+08	2.71351e+08	210388449	2.8671e+08	3.4948e+08	2.20505e+08	1.94e+08	1.59171e+08	1.94641e+08	4.93893e+08	2.21426e+08	1.7079e+08	1.48937e+08	1.08791e+08	2.07344e+08	1.22381e+08	8.02022e+07	1.24063e+08	1.05438e+08	9.01904e+08	7.44709e+08	6.50445e+08	4.916e+08	610061738	2.51509e+08	1.42996e+08	1.57351e+08	1.55945e+08	1.81927e+08	3.08096e+08	2.56415e+08	2.1887e+08	2.17685e+08	2.30941e+08	1.79644e+08	1.48285e+08	1.1489e+08	1.37746e+08	8.95886e+07	312279740	2.72715e+08	1.4495e+08	1.27587e+08	1.15248e+08
Q3T0P6	Phosphoglycerate kinase 1	PGK1	20	348.12	1.49734e+08	243605645	1.2072e+08	2.93662e+07	1.82563e+07	1.29151e+08	7.25805e+07	7.99163e+07	5.70756e+07	5.25903e+07	1.07314e+09	3.50251e+08	2.93159e+08	121482669	1.27484e+08	1.48753e+08	1.5012e+08	1.92596e+08	1.16863e+08	1.22146e+08	1.8526e+08	3.8589e+08	3.47291e+08	7.94046e+07	6.19782e+07	1.73282e+08	5.13235e+07	1.39147e+08	6.5359e+07	5.79526e+07	6.21266e+08	2.78277e+08	2.52149e+08	4.76188e+07	8.25504e+07	8.6689e+07	4.21936e+07	1.23213e+08	6.34649e+07	2.95441e+07	1.28016e+08	1.89828e+08	8.10251e+07	1.66469e+07	1.07356e+07
A5D984	Pyruvate kinase	PKM2	19	599.14	8.81328e+07	1.5584e+08	1.28359e+08	3.33764e+07	3.7994e+07	8.94659e+07	6.29395e+07	114232219	6.81223e+07	7.85985e+07	756343170	2.72896e+08	3.61472e+08	1.74668e+08	2.08285e+08	1.35498e+08	1.61766e+08	3.136e+08	1.77296e+08	2.02286e+08	1.12723e+08	1.92379e+08	2.84535e+08	6.66383e+07	5.77154e+07	1.16849e+08	5.83501e+07	2.08658e+08	7.22959e+07	54133071	3.73854e+08	1.78795e+08	2.33997e+08	3.32089e+07	6.76403e+07	6.43199e+07	3.87269e+07	1.09504e+08	6.9629e+07	4.53814e+07	1.07602e+08	1.91026e+08	1.04876e+08	2.12306e+07	1.80338e+07
F1MND9	Collagen type IX alpha 1 chain	COL9A1	19	1919.78	1.25718e+09	1.22488e+09	9.76261e+08	9.74425e+08	1.57454e+09	6.36915e+08	8.45939e+08	8.55656e+08	8.25153e+08	9.89012e+08	4.99405e+08	1.09211e+08	1.98224e+08	4.5966e+08	8.53701e+08	4.59682e+08	2.48687e+08	2.23152e+08	4.14665e+08	6.84998e+08	1.2938e+09	7.81442e+08	8.98649e+08	7.27239e+08	9.77282e+08	8.54604e+08	1.06624e+09	6.82009e+08	6.12816e+08	7.40448e+08	6.80036e+08	3.20863e+08	5.95959e+08	7.39998e+08	1.37931e+09	4.6121e+08	4.6039e+08	3.66743e+08	6.17962e+08	4.58237e+08	5.12956e+08	6.23638e+08	5.99202e+08	6.1804e+08	6.38774e+08
F1N1W3	Thrombospondin-2	THBS2	19	52.52	3.56858e+07	2.13793e+07	8.49716e+06	4561322	8.39779e+06	1.18719e+08	9.15408e+07	3.9325e+07	2.58322e+07	1.74983e+07	2.49417e+07	4.38082e+06	5.05892e+07	1.38442e+08	2.04203e+08	3.5225e+07	3.26849e+07	88789109	1.56725e+08	235660401	1.66685e+07	3.75905e+06	3.20295e+06	448469	95503.5	7.80101e+06	3.39427e+06	3.14926e+06	35057.1	425300	3.5137e+06	689085	35057.1	35057.1	565528	6.77625e+06	444264	601285	1.80406e+06	1.93077e+06	9.44984e+06	3.75066e+06	1.41406e+06	698523	530972
P55252	Hyaluronan and proteoglycan link protein 1	HAPLN1	19	1600.56	7.64038e+08	7.67084e+08	6.84137e+08	5.70572e+08	1155797036	1.19265e+09	1.08441e+09	1.03813e+09	1.11972e+09	1.10607e+09	1.06502e+09	8.62805e+08	1.48604e+09	1.51732e+09	1.53134e+09	1.33422e+09	1.24252e+09	1.77553e+09	1.82146e+09	1.4247e+09	8.13878e+08	6.13024e+08	6.56592e+08	5.21491e+08	8.70705e+08	7.51407e+08	6.18702e+08	7.14502e+08	5.97344e+08	8.39942e+08	7.07564e+08	5.89392e+08	7.54876e+08	6.87515e+08	1.34879e+09	8.11962e+08	6.60931e+08	5.94454e+08	8.95385e+08	9.58652e+08	7.29401e+08	5.42396e+08	4.38295e+08	3.74248e+08	3.65162e+08
Q07130	UTP--glucose-1-phosphate uridylyltransferase	UGP2	19	222.49	3.48776e+07	1.49823e+08	9.10393e+07	3.56286e+07	1.17009e+07	1.23063e+08	3.66035e+07	6.20801e+07	3.07966e+07	3.11204e+07	5.60112e+08	1.90647e+08	1.32305e+08	5.36756e+07	4.05733e+07	1.6369e+08	9.75548e+07	1.02788e+08	4.27135e+07	49933012	4.23099e+07	2.0942e+08	2.82231e+08	7.8943e+07	4.19408e+07	1.80694e+08	3.42128e+07	9.83432e+07	3.72241e+07	2.6757e+07	2.69941e+08	2.96337e+08	2.00231e+08	2.59076e+07	50746276	9.5641e+07	4.53e+07	9.85586e+07	4.3383e+07	2.47755e+07	56782085	146127966	7.28276e+07	2.12869e+07	1.70815e+07
Q2HJ49	Moesin	MSN	19	472.24	1.04762e+08	1.74697e+08	1.10295e+08	6.65371e+07	4.10627e+07	1.81664e+08	1.36658e+08	8.65635e+07	8.25477e+07	9.16268e+07	3.83219e+08	260331941	3.34469e+08	1.69722e+08	2.0138e+08	1.35077e+08	1.81324e+08	2.30115e+08	1.69377e+08	1.70264e+08	1.87439e+08	1.51193e+08	2.22036e+08	1.18284e+08	9.39636e+07	2.28228e+08	9.264e+07	1.19967e+08	5.85113e+07	6.46241e+07	2.2407e+08	165833389	1.78351e+08	6.83558e+07	1.03497e+08	7.6995e+07	8.66235e+07	1.06975e+08	7.35332e+07	3.04768e+07	4.92789e+07	6.25438e+07	5.5243e+07	2.58862e+07	1.664e+07
Q3SYU2	Elongation factor 2	EEF2	19	160.54	1.06139e+08	1.06238e+08	6.01504e+07	2.91093e+07	3.04036e+07	2.76992e+08	9.50301e+07	8.93162e+07	5.83794e+07	5.76537e+07	5.51346e+08	1.83691e+08	1.56555e+08	7.48028e+07	9.7387e+07	3.4324e+08	1.00319e+08	1.36432e+08	8.73313e+07	1.03522e+08	1.23261e+08	107502296	9.49944e+07	3.03837e+07	3.31203e+07	1.77859e+08	6.23327e+07	6.13601e+07	3.63449e+07	4.0912e+07	2.50976e+08	1.33734e+08	1.42945e+08	1.87043e+07	3.8224e+07	1.74123e+08	5.97937e+07	7.26994e+07	2.31109e+07	1.78123e+07	6.68913e+07	6.0093e+07	4.33968e+07	1.24077e+07	9.19578e+06
F1MEW5	Fibulin 7	FBLN7	18	1098.89	9.08343e+08	4.71972e+08	2.75942e+08	1.82267e+08	2.86302e+08	7.62849e+08	4.08522e+08	2.87561e+08	1.92559e+08	1.68671e+08	1.10901e+09	3.11881e+08	2.43191e+08	1.70813e+08	1.48146e+08	8.15368e+08	3.17651e+08	2.73925e+08	1.47729e+08	1.11486e+08	1014186523	3.19071e+08	1.74317e+08	7.26978e+07	9.2575e+07	6.33691e+08	3.12996e+08	2.09471e+08	1.18298e+08	1.22119e+08	1.26467e+09	3.4349e+08	1.82149e+08	7.94055e+07	7.08186e+07	6.79851e+08	2.33087e+08	120489874	9.21204e+07	5.37906e+07	4.37962e+08	2.02433e+08	1.0943e+08	9.46457e+07	9.3029e+07
P04272	Annexin A2	ANXA2	18	732.6	1.90802e+07	4.15634e+07	6.93567e+07	95910902	7.91521e+07	1.7387e+08	1.20374e+08	9.54805e+07	9.2768e+07	8.64792e+07	1.0384e+08	2.04306e+08	2.14226e+08	1.71717e+08	8.72114e+07	1.824e+08	2.20399e+08	1.96712e+08	1.72247e+08	1.53141e+08	1.84855e+07	7.6919e+07	1.03926e+08	1.41696e+08	1.48371e+08	1.86101e+08	1.60551e+08	1.47136e+08	1.33046e+08	1.29122e+08	1.28053e+07	1.39704e+08	135947994	1.39832e+08	1.55721e+08	1.88165e+08	1.49976e+08	1.20215e+08	2.04972e+08	1.21005e+08	1.28204e+07	2.4322e+07	4.44737e+07	6.61982e+07	4.93858e+07
P81187	Complement factor B	CFB	18	319.45	28222.4	28222.4	7.01497e+06	28222.4	9.58523e+06	14200765	28222.4	1.85401e+07	28222.4	28222.4	1.64809e+08	184996789	2.01226e+08	1.92996e+08	1.88741e+08	1.01917e+08	1.09998e+08	1.19175e+08	2.01418e+08	1.86466e+08	6.29536e+06	1.14196e+07	267275	267477	237564	2.91183e+06	5.99942e+06	28222.4	124642	990013	7.50995e+07	1.17844e+08	1.38844e+08	1.51159e+08	2.01521e+08	1.4754e+08	1.6208e+08	1.00084e+08	152655033	8.47104e+07	74971.7	4.024e+06	6.48357e+06	28222.4	683558
Q95L54	Annexin A8	ANXA8	18	272.33	2.43499e+07	3.69022e+07	3.29944e+07	1.83857e+07	2.45412e+07	7.57226e+07	4.81228e+07	5.68917e+07	3.83015e+07	6.06981e+07	2.77947e+08	9.02755e+07	1.46528e+08	5.31629e+07	5.04285e+07	1.22757e+08	1.24734e+08	194292938	9.77486e+07	1.25468e+08	3.11548e+07	5.59482e+07	75743974	5.53916e+07	5.21738e+07	6.83305e+07	3.71942e+07	1.1766e+08	4.58534e+07	4.4582e+07	6.50868e+07	7.26652e+07	7.76109e+07	1.41319e+07	2.18633e+07	8.87956e+07	2.8895e+07	6.36742e+07	6.90895e+07	3.2309e+07	3.15481e+07	4.48231e+07	3.78691e+07	1.56259e+07	1.46235e+07
E1BG25	Melanotransferrin	MFI2	17	92.46	4.93663e+07	4.80689e+07	3.57902e+07	3.28066e+07	6.72086e+07	84282610	5.84058e+07	4.22447e+07	4.12432e+07	4.74174e+07	4.67966e+07	3.24044e+07	8.54356e+07	7.57916e+07	8.36741e+07	65338888	4.61486e+07	63206216	7.13502e+07	8.73066e+07	4.65974e+07	3.18784e+07	4.16784e+07	2.91405e+07	3.82399e+07	7.82765e+07	3.60045e+07	4.68204e+07	2.60793e+07	4.38435e+07	3.23746e+07	2.59938e+07	3.80125e+07	1.95612e+07	3.1448e+07	5.0002e+07	2.31587e+07	1.64918e+07	3.25571e+07	1.88136e+07	3.61763e+07	34820240	1.98528e+07	1.65036e+07	1.72337e+07
F1N1C7	AE binding protein 1	AEBP1	17	327.39	5.96881e+08	4.47253e+08	3.64256e+08	3.27466e+08	3.94471e+08	5.73988e+08	4.02902e+08	3.78282e+08	3.25866e+08	3.72829e+08	378287179	1.67305e+08	53662183	6.46995e+07	8.02316e+07	3.79028e+08	2.00193e+08	1.25779e+08	7.38653e+07	1.10892e+08	5.22397e+08	2.22422e+08	1.23233e+08	1.13686e+08	1.04363e+08	4.11698e+08	2.60681e+08	6.20337e+07	8.41376e+07	8.12225e+07	3.08576e+08	138124573	4.86556e+07	1.12211e+07	3.64904e+07	2.02828e+08	1.12567e+08	5.7872e+07	2.25303e+07	3.0601e+07	2.67012e+08	2.31952e+08	1.78165e+08	1.96211e+08	1.46067e+08
G3X7D2	Chitinase-3-like protein 1	CHI3L1	17	1641.28	1.4241e+08	5.65017e+07	2.85374e+07	9.06606e+06	6.88049e+06	2.42825e+08	8.1104e+07	2.49314e+07	8.85117e+06	5.78199e+06	1.79842e+09	4.24657e+09	7081210206	5.41996e+09	4.53516e+09	1.41798e+09	2.22621e+09	3.2828e+09	3.76827e+09	3.04782e+09	2.10357e+08	6.52022e+07	4.5268e+07	1.71536e+07	1.23521e+07	1.48908e+08	6.57446e+07	2.33385e+07	3.03128e+07	5.34708e+06	502669222	6.98841e+08	1.28603e+09	1.3383e+09	2.03409e+09	4.83252e+08	9.66759e+08	9.25377e+08	1.32437e+09	7.12458e+08	1.31e+08	4.95902e+07	2.52238e+07	1.79717e+07	8.76733e+06
Q58D84	Follistatin-related protein 1	FSTL1	17	977.83	2.68303e+08	3.63249e+08	2.73438e+08	3.12409e+08	4.41169e+08	5.62691e+08	4.47752e+08	3.34331e+08	3.2057e+08	3.84374e+08	2.89469e+08	3.18621e+08	5.53838e+08	6.80111e+08	6.9477e+08	3.54384e+08	4.18374e+08	4.48376e+08	6.80391e+08	691147986	5.15877e+08	4.64077e+08	4.24577e+08	4.02722e+08	5.10826e+08	6.95755e+08	7.01942e+08	5.50017e+08	5.1597e+08	6.25683e+08	2.81314e+08	2.67932e+08	352995126	4.27053e+08	8.98226e+08	2.94131e+08	3.12409e+08	4.01098e+08	6.18689e+08	4.49867e+08	1.48363e+08	1.81747e+08	1.67374e+08	1.68163e+08	1.1718e+08
A6QLL8	Fructose-bisphosphate aldolase	ALDOA	16	398.9	6.22821e+07	1.79661e+08	1.13612e+08	3.13531e+07	1.75269e+07	1.04766e+08	4.05624e+07	9.79295e+07	5.26279e+07	5.71442e+07	5.52771e+08	2.08868e+08	2.18172e+08	1.10205e+08	1.10694e+08	1.16081e+08	1.05992e+08	1.93748e+08	9.98976e+07	1.07413e+08	9.49386e+07	2.62814e+08	3.03929e+08	7.07671e+07	7.25805e+07	1.08796e+08	4.94776e+07	1.2179e+08	5.52914e+07	5.13067e+07	3.3637e+08	2.20851e+08	1.80509e+08	3.01868e+07	6.52747e+07	9.64299e+07	2.98704e+07	8.69366e+07	4.99549e+07	4.31801e+07	5.97774e+07	1.28578e+08	7.8853e+07	1.60224e+07	9.94021e+06
F1MF56	Matrix metalloproteinase	MMP9	16	45.07	23305.7	23305.7	23305.7	23305.7	23305.7	23305.7	23305.7	23305.7	23305.7	23305.7	23305.7	3.50574e+06	40664419	9.82108e+07	1.23159e+08	319239	5.44301e+06	3.13678e+07	1.0572e+08	1.66187e+08	607602	23305.7	466095	23305.7	23305.7	1739668	2.74598e+06	1.84822e+06	23305.7	23305.7	23305.7	123717	356965	23305.7	23305.7	328464	23305.7	23305.7	2.24076e+06	6.49469e+06	23305.7	840196	116937	101727	61685.5
F1MZ40	Growth arrest specific 6	GAS6	16	54.94	3.42371e+07	5.56843e+07	4.22991e+07	80900805	131160408	1.08614e+07	8.0024e+07	9.01738e+07	1.10845e+08	1.41972e+08	261783	3.77097e+06	5.20208e+07	9.8422e+07	9.98846e+07	130892	4.12671e+06	2.81055e+07	7.87314e+07	9.24259e+07	1.91413e+07	1.4147e+07	2.09715e+07	1.0927e+07	2.82619e+07	2.30069e+06	1.49312e+07	2.14484e+07	2.16639e+07	1.34755e+07	4.20749e+06	1.83556e+06	1.31226e+07	2.01886e+07	4.50842e+07	4.11784e+06	1.77563e+07	1.46366e+07	3.32924e+07	3.12861e+07	4.38264e+07	5.06668e+07	4.57315e+07	6.6003e+07	7.67071e+07
P17697	Clusterin	CLU	16	832.93	2.58894e+08	2.11164e+08	2.02217e+08	1.78396e+08	3.23828e+08	2.15196e+08	1.31769e+08	1.54049e+08	1.44535e+08	1.93589e+08	3.95865e+08	4.85412e+08	6.32364e+08	5.24472e+08	5.05278e+08	2.02793e+08	2.49099e+08	2.60175e+08	2.95466e+08	3.39437e+08	2.30543e+08	1.6e+08	1.55623e+08	1.06647e+08	1.24265e+08	1.12377e+08	6.59808e+07	8.45721e+07	5.78954e+07	7.6959e+07	2.19936e+08	2.47146e+08	2.52779e+08	1.83503e+08	2.65574e+08	1.47921e+08	1.31212e+08	1.08668e+08	1.909e+08	8.07006e+07	2.1796e+08	2.09366e+08	1.34827e+08	1.27383e+08	1.30675e+08
E1BFC8	Lysyl oxidase like 3	LOXL3	15	184.46	4.13395e+07	2.51591e+07	1.607e+07	2.61253e+07	2.96808e+07	5.60697e+07	4.27576e+07	3.4497e+07	2.18043e+07	26716392	5.08033e+07	3.6325e+07	2.56157e+07	2.67386e+07	2.31758e+07	5.67983e+07	4.34344e+07	4.11804e+07	3.25482e+07	2.91563e+07	7.34124e+07	6.20432e+07	5.71877e+07	6.58122e+07	8.38413e+07	9.28954e+07	8.20676e+07	7.65315e+07	6.86081e+07	6.86241e+07	5.72897e+07	3.56367e+07	2.62594e+07	1.96971e+07	4.4852e+07	7.6477e+07	4.60488e+07	3.67381e+07	5.00798e+07	3.35853e+07	4.16029e+07	4.2976e+07	2.48249e+07	2.56487e+07	16606486
E1BPX2	EGF like repeats and discoidin domains 3	EDIL3	15	186.69	1.59351e+08	2.59163e+08	2.35573e+08	2.78437e+08	455615804	4.5402e+07	1.13116e+08	1.37095e+08	1.74621e+08	2.32315e+08	48425945	3.04463e+07	3.80559e+07	3.4711e+07	4.34617e+07	3.08573e+07	2.36232e+07	3.37654e+07	3.27097e+07	5.37932e+07	9.73179e+07	82915161	8.58619e+07	8.01622e+07	9.95222e+07	3.3044e+07	4.62128e+07	8.02359e+07	5.29567e+07	6.93521e+07	6.10667e+07	2.7487e+07	2.59213e+07	1.958e+07	3.235e+07	2.37274e+07	2.04969e+07	2.20463e+07	3.37088e+07	1.93996e+07	1.34881e+08	2.51642e+08	1.95341e+08	2.11089e+08	1.75877e+08
F1N6Y1	Glucosidase II alpha subunit	GANAB	15	71.3	2.62398e+07	3.71222e+07	1.34611e+07	7.90244e+06	6.94999e+06	1.86381e+07	6.90356e+06	8.7852e+06	7.78151e+06	1.03876e+07	1.25494e+08	4.90957e+07	2.56562e+07	1.75211e+07	3163958	2.73949e+07	2.36238e+07	1.7584e+07	9.44998e+06	9.51428e+06	1.51479e+07	3.31625e+07	2.43438e+07	7.85646e+06	4.06641e+06	2.94005e+07	2.25967e+06	1.21552e+07	2.84222e+06	1.92405e+06	6.73986e+07	4.36976e+07	1.32669e+07	5291993	6.32054e+06	1.21211e+07	4.84655e+06	6.49743e+06	6.40255e+06	2.78902e+06	1.93016e+07	2.34689e+07	1.09561e+07	5.22278e+06	3.81227e+06
P24627	Lactotransferrin	LTF	15	103.75	95077149	56172296	2.81834e+07	2.31715e+07	3.70752e+07	9.62694e+07	4.82945e+07	2.85086e+07	2.67332e+07	2.86497e+07	156222590	7.62454e+07	3.99194e+07	3.22428e+07	32976278	1.31883e+08	7.58966e+07	37625777	3.04642e+07	2.2137e+07	110998502	5.83194e+07	2.51373e+07	2.76667e+07	2.45752e+07	1.18227e+08	7.01026e+07	5.37966e+07	2.70073e+07	3.03043e+07	1.32121e+08	6.37362e+07	3.13054e+07	3.00107e+07	2.72858e+07	9.79772e+07	5.09124e+07	2.79509e+07	37491500	2.12126e+07	1.92e+07	2.39034e+07	1.45144e+07	15830628	16720243
Q08DP0	Phosphoglucomutase-1	PGM1	15	78.31	1.23529e+07	1.74135e+07	1.25693e+07	2.45476e+06	1.93046e+06	2.3549e+06	988811	3.21928e+06	986352	2.09394e+06	1.20734e+08	2.73578e+07	2.88696e+07	1.04396e+07	7.74049e+06	8.08257e+06	1.03485e+07	2.33565e+07	7.32752e+06	4.1912e+06	1.37076e+07	2.51001e+07	3.42464e+07	1.711e+06	1.7536e+07	1.01979e+07	2.01767e+06	1.5646e+07	3.11892e+06	9.39615e+06	6.09265e+07	2.10338e+07	1.83754e+07	1.03245e+06	2.27967e+06	1.94714e+06	1.31615e+06	1.03707e+07	1.51255e+06	1.18223e+06	3.28039e+07	3.59875e+07	1.52929e+07	1.39482e+06	771757
Q95M18	Endoplasmin	HSP90B1	15	140.49	3.80719e+07	3.65175e+07	1.97393e+07	1.40571e+07	9.12218e+06	4.07188e+07	1.35664e+07	1.62953e+07	1.24668e+07	1.73073e+07	2.93576e+08	1.12542e+08	8.01118e+07	3.72572e+07	2.10741e+07	5.76372e+07	4.00142e+07	3.13985e+07	1.83845e+07	1.52875e+07	4.33508e+07	5.78661e+07	3.46233e+07	1.03298e+07	8.46013e+06	6.27479e+07	1.29557e+07	1.52385e+07	6.77843e+06	6.82062e+06	1.26227e+08	4.88624e+07	2.17392e+07	6.07491e+06	1.01471e+07	2.72752e+07	8.39888e+06	1.24743e+07	1.0478e+07	4.55181e+06	4.76051e+07	4.39947e+07	1.40401e+07	6.14179e+06	5.37965e+06
G3MZI7	Collagen type V alpha 1 chain	COL5A1	14	258.86	1.76005e+08	1.17502e+08	1.28525e+08	8.30728e+07	2.02391e+08	2.35683e+08	1.62986e+08	2.06415e+08	1.35921e+08	1.19436e+08	7.46082e+07	3.3588e+07	1.10127e+08	8.39309e+07	1.5024e+08	1.28724e+08	7.0509e+07	1.37766e+08	1.20739e+08	1.36199e+08	1.38562e+08	3.10955e+07	6.57995e+07	3.47682e+07	9.025e+07	1.31726e+08	6.98816e+07	9.51969e+07	4.56822e+07	7.42591e+07	8.53969e+07	1.57466e+07	4.21963e+07	1.55259e+07	2.91719e+07	1.11576e+08	3.65269e+07	2.38905e+07	2.4341e+07	1.96898e+07	6.67095e+07	3.81619e+07	4.63711e+07	3.44049e+07	4.08299e+07
P21809	Biglycan	BGN	14	1310.88	6.10547e+08	7.85498e+08	5.91356e+08	652770415	1126257949	1.11343e+09	1.0397e+09	7.98334e+08	8.58478e+08	8.4099e+08	6.34794e+08	4.1639e+08	5.32752e+08	6.9723e+08	8.65802e+08	8.84598e+08	744770510	7.88578e+08	840680103	1.15356e+09	6.92695e+08	5.19726e+08	5.17458e+08	4.24037e+08	5.72919e+08	1.05567e+09	1069507199	1.00025e+09	6.68471e+08	871606845	5.24578e+08	4.24611e+08	4.92714e+08	4.24467e+08	7.41091e+08	7.61833e+08	6.81015e+08	618587142	7.12267e+08	4.58166e+08	7.77389e+08	9.70081e+08	6.35311e+08	6.11784e+08	6.3377e+08
P62261	14-3-3 protein epsilon	YWHAE	14	165.18	6.65493e+07	1.32027e+08	6.6289e+07	1.45768e+07	1.23386e+07	6.05549e+07	2.29019e+07	4.88936e+07	2.95733e+07	2.52914e+07	3.1368e+08	1.23815e+08	1.91081e+08	6.34258e+07	7.26717e+07	8.00654e+07	7.26432e+07	1.22706e+08	5.35476e+07	6.48752e+07	8.49515e+07	1.59856e+08	1.78667e+08	3.72933e+07	4.51104e+07	6.27362e+07	3.0261e+07	1.02957e+08	3.04743e+07	2.56864e+07	2.49191e+08	1.22428e+08	1.90383e+08	3.23513e+07	5.42909e+07	5.23258e+07	3.05622e+07	6.63008e+07	4.4057e+07	1.89594e+07	5.80012e+07	1.14261e+08	3.72379e+07	5.93243e+06	6.24195e+06
Q2HJB6	Procollagen C-endopeptidase enhancer	PCOLCE	14	333.54	3.51522e+08	1.01337e+08	3.259e+07	2.87103e+07	4.63112e+07	4.44659e+08	1.05354e+08	3.0494e+07	3.11545e+07	2.87537e+07	3.45861e+08	7.30738e+07	3.45587e+07	2.68411e+07	2.41869e+07	4.07964e+08	8.98722e+07	3.2238e+07	2.69468e+07	2.33671e+07	2.45323e+08	3.66927e+07	1.78233e+07	1.96721e+07	1.14026e+07	3.24345e+08	6.51334e+07	2.49414e+07	1.39859e+07	1.35764e+07	3.16246e+08	5.21291e+07	1.3812e+07	1.35888e+07	7.26205e+06	3.5021e+08	5.32342e+07	1.41768e+07	1.54445e+07	4.18537e+06	1.50091e+08	3.71534e+07	1.25691e+07	1.80726e+07	1.00231e+07
Q5E956	Triosephosphate isomerase	TPI1	14	703.28	3.86447e+08	4.89671e+08	2.49251e+08	5.29472e+07	2.4881e+07	2.02364e+08	1.1137e+08	2.11652e+08	9.81491e+07	7.46002e+07	1.45494e+09	4.2289e+08	3.90743e+08	1.68019e+08	1.75212e+08	267547383	2.25528e+08	3.44118e+08	1.59427e+08	1.52915e+08	4.21756e+08	5.61318e+08	5.77937e+08	1.03499e+08	1.18353e+08	2.06872e+08	9.80054e+07	2.53146e+08	8.55669e+07	6.79576e+07	9.54329e+08	3.71038e+08	3.4638e+08	5.34567e+07	1.05261e+08	1.53375e+08	6.54362e+07	2.59965e+08	6.63334e+07	4.36145e+07	2.16525e+08	2.63477e+08	1.17928e+08	2.17859e+07	1.3929e+07
Q9GKR3	Vascular cell adhesion molecule-1 7D variant	VCAM1	14	90.65	840039	3.8905e+06	890933	408068	345878	3.10135e+06	607900	1.10245e+06	84759.1	84759.1	1.00343e+08	7.50426e+07	8.59821e+07	1.00723e+08	9.07134e+07	5.66146e+07	2.64539e+07	3.56297e+07	6.44748e+07	8.92682e+07	2.49006e+06	2.77932e+06	1.2695e+06	1.69952e+06	954507	84759.1	4.92431e+06	4.50191e+06	2.49479e+06	2.66251e+06	7593793	1.10876e+07	84759.1	84759.1	277902	4.57328e+06	84759.1	548261	3.54543e+06	1.13649e+06	960703	2.19686e+06	377655	435698	891122
Q9GLX9	Spondin-1	SPON1	14	247.14	4.05839e+07	2.61028e+07	2.39783e+07	3.98671e+07	6.80235e+07	7.5482e+07	3.04459e+07	7.66607e+06	1.34858e+07	1.77436e+07	2.47574e+07	8.97171e+06	4.631e+06	1.42853e+06	2.49354e+06	6.97634e+07	1.82386e+07	4.44587e+06	2.48932e+06	1.40229e+06	6.03896e+07	5.21627e+07	6.22072e+07	5.63452e+07	8.04063e+07	3.15693e+08	2.64829e+08	2.1396e+08	1.41325e+08	1.76366e+08	3.78765e+07	8.59415e+07	1.21128e+08	9.89166e+07	1.29411e+08	1.74102e+08	1.61296e+08	1.06853e+08	1.75942e+08	9.29909e+07	1.8477e+07	7.8101e+06	6.4047e+06	9.80667e+06	1.11931e+07
A5D7J6	CALR protein	CALR	13	245.69	1.20786e+08	1.76634e+08	6.22794e+07	26095228	1.94756e+07	1.23248e+08	2.11168e+07	4.18327e+07	2.74054e+07	3.78427e+07	833795042	358542614	1.80155e+08	6.52662e+07	5.56568e+07	1.80106e+08	1.25302e+08	1.31437e+08	6.41821e+07	7.63688e+07	139220601	2.28074e+08	1.37532e+08	3.89919e+07	3.14268e+07	1.75851e+08	1.75708e+07	5.50199e+07	2.66397e+07	1.99617e+07	458954208	3.1913e+08	1.21698e+08	2.11023e+07	2.93293e+07	1.13715e+08	3.02786e+07	5.54131e+07	2.8936e+07	1.30867e+07	1.18965e+08	1.49395e+08	5.31838e+07	2.19104e+07	1.35514e+07
A7Z014	TKT protein	TKT	13	162.06	4.69881e+07	7.36384e+07	3.41875e+07	5.01276e+06	5.33779e+06	3.71679e+07	1.44751e+07	2.24414e+07	1.01317e+07	1.21194e+07	2.3522e+08	7.57717e+07	8.55294e+07	3.21304e+07	1.92234e+07	3.40982e+07	4.59077e+07	8.30549e+07	3.22301e+07	2.99762e+07	4.56086e+07	7.33201e+07	7.39151e+07	8.43502e+06	6.52376e+06	3.13883e+07	9.44762e+06	4.48351e+07	8.4372e+06	4.79546e+06	1.53104e+08	6.59777e+07	88796313	1.16588e+07	1.73439e+07	3.40985e+07	1.14751e+07	3.19266e+07	1.79569e+07	1.334e+07	2.88679e+07	4.42132e+07	2.05047e+07	2.09254e+06	1.92568e+06
E1B9J9	Collagen type XVI alpha 1 chain	COL16A1	13	525.98	634184967	2.47434e+08	1.49364e+08	1.26695e+08	2.19339e+08	6.12452e+08	2.22595e+08	1.48723e+08	1.22798e+08	1.11767e+08	5.14585e+08	6.53023e+07	6.15939e+07	5.08085e+07	6.68024e+07	5.53291e+08	1.28318e+08	5.97404e+07	5.61376e+07	4.62444e+07	5.75719e+08	9.20304e+07	5.74612e+07	2.4425e+07	2.44331e+07	3.98753e+08	1.08889e+08	6.43801e+07	2.32921e+07	2.82875e+07	4.64806e+08	8.37058e+07	2.6736e+07	1.3747e+07	1.6843e+07	5.10934e+08	1.02063e+08	2.90418e+07	2.51275e+07	1.58762e+07	4.22159e+08	1.38493e+08	8.23753e+07	7.74006e+07	6.43579e+07
F1MD95	Calsyntenin 1	CLSTN1	13	56.13	3.08654e+07	5.1145e+07	2.75627e+07	3.61213e+07	5.73205e+07	5.33162e+07	3.80261e+07	3.18088e+07	3.49911e+07	4.16012e+07	1.00957e+07	1.0948e+07	11646448	7.74466e+06	8.53842e+06	2.1293e+07	1.25992e+07	1.07579e+07	1.2629e+07	1.07182e+07	9.20982e+07	9.19779e+07	7.16673e+07	6.16558e+07	7.55843e+07	5.1896e+07	5.4926e+07	4.71754e+07	4.25707e+07	6.5742e+07	3.78355e+07	2.07154e+07	2.32297e+07	2.14583e+07	4.3417e+07	1.95123e+07	11862268	1.13464e+07	3.01928e+07	3.08433e+07	2.08242e+07	3.62208e+07	2.18572e+07	2.28234e+07	1.84546e+07
F1MPE1	CD109 molecule	CD109	13	62.45	3.3347e+07	2.92441e+07	1.9346e+07	2.19453e+07	3.94536e+07	6.3312e+07	5.22581e+07	2.42622e+07	2.98492e+07	3.32243e+07	4.21508e+07	10553674	1.78989e+07	1.33108e+07	1.92289e+07	4.05359e+07	3.08552e+07	5.42944e+07	2.45859e+07	5.12715e+07	7.1227e+07	6.20958e+07	5.94455e+07	4.00379e+07	59449192	1.37227e+08	8.43021e+07	9.2192e+07	4.53194e+07	6.52198e+07	5.7988e+07	3.79501e+07	5.27355e+07	28890577	4.91993e+07	7.47722e+07	4.94367e+07	3.90996e+07	7.262e+07	3.74646e+07	3.28208e+07	3.09668e+07	1.3069e+07	1.44262e+07	1.92196e+07
O18739	Connective tissue growth factor	CTGF	13	335.98	285357	7.08066e+06	2.33766e+06	198045	1.49708e+06	1.06688e+07	1.17968e+06	676020	1.59241e+06	2.78174e+06	3.90654e+07	1.12109e+07	2.36132e+06	1.82635e+06	2.27186e+06	1.05047e+07	1.04535e+06	1.21219e+06	1.68562e+06	2.89478e+06	302751821	3.16058e+08	2.66463e+08	2.48762e+08	3.78249e+08	2.76414e+08	1.43514e+08	2.65312e+08	2.70078e+08	4.12837e+08	9.61874e+08	3.69068e+08	3.00105e+08	2.36503e+08	4.89464e+08	1.92362e+08	1.30017e+08	1.48006e+08	2.09605e+08	2.24462e+08	1.76345e+06	3.04641e+07	1.21753e+07	4.24137e+06	2.90919e+06
Q27965	Heat shock 70 kDa protein 1B	HSPA1B	13	265.7	24171836	2.66799e+07	1.33324e+07	3.76247e+06	6.93619e+06	2.62183e+07	1.01242e+07	1.64202e+07	6.76484e+06	7.40875e+06	89408316	3.58351e+07	3.88874e+07	7.66374e+06	1.02938e+07	4.05427e+07	2.28167e+07	2.39631e+07	1.16626e+07	1.32695e+07	1.38089e+07	1.53032e+07	3.59039e+07	6.51958e+06	3.18723e+06	2.30885e+07	8.70857e+06	1.49745e+07	8.21004e+06	3.42264e+06	4.55917e+07	2.19866e+07	2.54861e+07	4.42028e+06	4.52629e+06	2.23117e+07	6.18714e+06	8.81686e+06	3.70934e+06	772312	1.15538e+07	1.08171e+07	1.24636e+07	4.15995e+06	804851
A0JNE0	SPARC related modular calcium binding 1	SMOC1	12	241.7	1.87855e+08	1.66441e+08	1.85894e+08	2.15136e+08	3.38105e+08	2.1862e+08	1.77003e+08	1.64302e+08	1.82167e+08	2.2362e+08	1.27153e+08	7.5848e+07	8.78186e+07	9.28861e+07	7.13006e+07	1.36006e+08	1.01031e+08	8.29668e+07	6.6679e+07	7.00992e+07	2.02698e+08	8.3073e+07	7.51207e+07	8.60326e+07	1.0984e+08	1.4504e+08	1.22534e+08	7.97735e+07	8.42746e+07	8.50511e+07	1.67203e+08	6.61364e+07	6.01494e+07	5.29365e+07	7.11324e+07	1.44076e+08	6.80937e+07	2.245e+07	8.16547e+07	3.25645e+07	1.16671e+08	9.06953e+07	9.21768e+07	1.18845e+08	1.06201e+08
E1BLC2	Histone H4	HIST1H4D	12	1231.55	4.6412e+08	5.27494e+08	3.13429e+08	1.7606e+08	3.06153e+08	9.8636e+08	1.13484e+09	5.40121e+08	6.97891e+08	3.91342e+08	9.18535e+08	9.81606e+08	8.38081e+08	5.57964e+08	4.94121e+08	1.20636e+09	1.83936e+09	1.84574e+09	1.32491e+09	5.81995e+08	5.15344e+08	5.68822e+08	3.36568e+08	2.22091e+08	1.8359e+08	6.68378e+08	7.68459e+08	7.43936e+08	4.25332e+08	2.71862e+08	642002264	7.32723e+08	9.23861e+08	5.98925e+08	7.83144e+08	1.32512e+09	1.65467e+09	749660044	1.70181e+09	5.18876e+08	2.72331e+08	4.23297e+08	1.97214e+08	1.83059e+08	1.71191e+08
F1N211	Xylosyltransferase 1	XYLT1	12	425.95	1.11863e+08	1.28442e+08	9.26789e+07	109495923	1.64745e+08	1.07678e+08	1.76059e+08	1.43831e+08	1.44693e+08	1.46657e+08	3.06171e+07	2.41154e+07	5.71477e+07	7.67882e+07	8.36287e+07	4.53764e+07	5.80326e+07	59113476	6.78184e+07	9.40716e+07	1.09498e+08	1.25734e+08	1.26814e+08	1.13837e+08	1.8737e+08	7.66147e+07	1.24216e+08	1.66145e+08	1.31247e+08	1.91483e+08	46091572	2.97189e+07	4.51252e+07	6.49982e+07	1.35544e+08	2.95055e+07	3.57755e+07	4.63221e+07	1.07502e+08	7.77172e+07	4.9047e+07	8.19593e+07	5.17365e+07	4.93733e+07	5.42285e+07
G3X6K8	Haptoglobin	HP	12	42.85	1.86928e+07	1.34388e+07	4.13924e+06	5.9509e+06	1.56478e+07	1.86682e+07	1.37747e+07	5.3306e+06	3.68261e+06	6.8893e+06	1.32518e+07	8.10048e+06	3.21873e+07	1.87911e+08	3.28435e+08	2.10438e+07	7.98242e+06	3203603	1.04591e+07	6.50489e+07	1.59787e+07	7.46458e+06	2.70775e+06	2.99242e+06	3.99508e+06	1.21806e+07	6.83871e+06	1.10057e+07	4.12644e+06	5.03948e+06	8.20116e+06	4.60624e+06	6.45267e+06	9.12974e+06	1.22023e+07	1.54668e+07	1.05672e+07	3.40983e+06	1.97558e+07	4.72538e+06	8203659	7.94402e+06	1.98284e+06	1.957e+06	2.06935e+06
O02675	Dihydropyrimidinase-related protein 2	DPYSL2	12	213.26	1.01614e+09	1.34531e+08	1.30211e+09	8.7877e+07	9.57365e+08	1.48292e+09	1.47696e+07	1.22505e+09	3.63904e+08	5.29888e+08	1.08652e+09	7.05237e+07	8.77267e+08	2.51613e+07	3.94018e+08	1303368884	4.31565e+07	8.29304e+08	2.7148e+08	209713780	1.2886e+09	8.24283e+07	8.78296e+08	1.64087e+08	8.40533e+08	1.12376e+09	2.21036e+08	7.44693e+08	1.94004e+08	5.90468e+08	1.28762e+09	2.18604e+08	9.56337e+08	1.18525e+07	2.38327e+08	1.25123e+09	1.13593e+07	5.70636e+07	232066313	2.23041e+07	7.86936e+08	2.93986e+07	7.91827e+08	5.11248e+06	4.09169e+08
P31976	Ezrin	EZR	12	280.06	3.38827e+07	65673442	5.75061e+07	2.86001e+07	2.12263e+07	7.54948e+07	8.79628e+07	7.16059e+07	5.14709e+07	5.99e+07	1.54898e+08	1.04043e+08	1.03537e+08	7.37121e+07	5.36551e+07	3.73108e+07	5.19736e+07	8.32339e+07	7.0881e+07	4.93506e+07	1.18409e+08	1.20135e+08	1.2945e+08	8.65554e+07	8.85765e+07	1.00372e+08	6.17383e+07	7.58042e+07	5.65111e+07	5.93303e+07	9.78484e+07	7.71051e+07	8.69375e+07	5.14729e+07	7.77067e+07	1.78419e+07	3.97643e+07	7.6002e+07	5.85705e+07	3.29219e+07	2.275e+07	3.86931e+07	2.83672e+07	1.23679e+07	4791945
P79119	Epiphycan	EPYC	12	289.45	1.93158e+09	2.42258e+09	1.37452e+09	1.78226e+09	2.62047e+09	2.20994e+09	2.00556e+09	1.15284e+09	1.37253e+09	1.88628e+09	1.83699e+09	1.65475e+09	1.79633e+09	1.64316e+09	1.2984e+09	2297624650	1.99483e+09	1.32974e+09	1.80069e+09	1.97415e+09	2.02295e+09	1798702263	1.50645e+09	1.3147e+09	1.51785e+09	2208991046	1.97621e+09	2.28082e+09	1.76006e+09	1.99003e+09	1.83383e+09	1.66071e+09	2.04786e+09	1.81152e+09	2.18586e+09	2.42819e+09	1.78661e+09	1.29471e+09	2.73875e+09	1.4583e+09	1.19333e+09	1.61617e+09	8.63023e+08	9.51067e+08	9.93469e+08
P80311	Peptidyl-prolyl cis-trans isomerase B	PPIB	12	849.04	4.20078e+08	5.50034e+08	2.7366e+08	1.74673e+08	2.46284e+08	8.96764e+08	3.57421e+08	1.80066e+08	1.75614e+08	2.1519e+08	7.47227e+08	5.78357e+08	3.21004e+08	1.81165e+08	1.10269e+08	8.31468e+08	4.10898e+08	2.23958e+08	1.75564e+08	1.23973e+08	5.02082e+08	5.85991e+08	389679937	2.72591e+08	1.63771e+08	9.12487e+08	3.90354e+08	3.72718e+08	1.98458e+08	1.57859e+08	597982823	6.34316e+08	3.66288e+08	1.54396e+08	1.25714e+08	9.35839e+08	2.99493e+08	1.78421e+08	2.78241e+08	8.18556e+07	2.43239e+08	3.55687e+08	1.49034e+08	1.36281e+08	8.80897e+07
P98133	Fibrillin-1	FBN1	12	19.63	2.07763e+06	1.83191e+06	2.23765e+06	6294281	1.27843e+07	5.24591e+06	6.56001e+06	9.66417e+06	8.60645e+06	7.10588e+06	12401747	6.03069e+06	8653833	2.42307e+07	47768756	843967	5.30686e+06	12180439	3.28582e+07	2.86835e+07	811536	1.02324e+06	1.73485e+06	1.50335e+06	190098	3.06101e+06	3.99714e+06	4.78868e+06	4.23169e+06	613870	525612	77889.1	2.02768e+06	784261	2.73143e+06	5.04585e+06	882057	1.90065e+06	2.83443e+06	4.80157e+06	2.34154e+06	2.45237e+06	1.35617e+06	4.41594e+06	4.54368e+06
Q05717	Insulin-like growth factor-binding protein 5	IGFBP5	12	212.51	4.81752e+07	7.68762e+07	8.27622e+07	8.51936e+07	1.34147e+08	1.13065e+08	9.56429e+07	1.12406e+08	1.45228e+08	1.60047e+08	3.12396e+08	3.77908e+08	3.75992e+08	4.11042e+08	4.6197e+08	4.6041e+08	4.09961e+08	3.2365e+08	3.18501e+08	3.17188e+08	2.06058e+07	8.15528e+07	4.7228e+07	4.04202e+07	6.76719e+07	1.69485e+07	5.0003e+07	5.98948e+07	4.86374e+07	5.71144e+07	9.12612e+06	8.69502e+06	8.35445e+06	3.49305e+06	4.49926e+06	2.8523e+07	2.45065e+07	9.18423e+06	1.41014e+07	1.86525e+07	7.37036e+07	8.44306e+07	6.92606e+07	7.3546e+07	6.26497e+07
Q3SZ62	Phosphoglycerate mutase 1	PGAM1	12	265.53	1.00968e+08	1.37374e+08	6.21306e+07	5.55261e+07	6.63819e+06	5.89346e+07	4.1521e+07	7.28033e+07	1.10102e+08	8.94056e+07	4.85299e+08	1.32268e+08	2.33376e+08	6.60344e+07	1.05934e+08	9.80007e+07	1.17935e+08	1.42269e+08	1.10288e+08	6.6134e+07	1.12702e+08	1.99011e+08	1.77578e+08	7.2142e+07	43223179	7.73815e+07	5.54743e+07	1.13822e+08	4.53095e+07	9.06334e+07	2.74251e+08	1.05122e+08	1.07372e+08	5.38784e+07	1.09742e+08	4.10169e+07	2.17521e+07	1.31555e+08	3.04488e+07	3.46998e+07	8.04431e+07	1.38955e+08	5.20029e+07	5.62312e+06	5.17271e+06
Q76LV2	Heat shock protein HSP 90-alpha	HSP90AA1	12	149.75	1.21345e+07	2.29367e+07	1.77247e+07	6.31366e+06	1.23732e+07	1.70303e+07	7.49883e+06	1.56197e+07	8.35669e+06	1.34209e+07	2.10031e+08	5.92192e+07	5.3472e+07	2.38617e+07	1.32794e+07	2.83005e+07	2.26233e+07	4.34277e+07	1.33037e+07	1.76437e+07	1.1348e+07	2.41632e+07	3.98545e+07	8.03796e+06	8.33345e+06	2.09249e+07	4.39674e+06	2.36183e+07	7.65778e+06	5.80893e+06	7.10687e+07	4.53116e+07	3.95547e+07	1.23363e+07	9.09457e+06	1.29824e+07	6.57021e+06	2.49968e+07	3.0556e+07	6636133	1.78239e+07	4.04693e+07	1.31279e+07	6.64789e+06	7.19525e+06
A7MB70	Semaphorin-3C	SEMA3C	11	76.31	7.48742e+06	1.72054e+07	2.16e+07	2.11376e+07	28657947	43262835	5.80478e+07	2.10973e+07	1.62281e+07	3.62853e+07	1.71024e+07	2.02853e+07	4.13512e+07	4.26642e+07	1.52868e+07	3.73799e+07	81863918	4.21077e+07	6.95062e+07	5.09169e+07	9748328	6.78376e+06	1.47253e+07	1.33975e+07	6.76911e+06	3.89737e+07	3.1355e+07	2.4012e+07	1.85837e+07	1.76095e+07	4.03092e+06	2.45162e+06	3.04187e+06	1.39411e+07	3.05283e+06	1.62557e+07	2.04079e+07	1.17725e+07	5.46926e+07	1.19145e+07	1.53264e+06	8.25639e+06	2.75014e+06	9.5297e+06	5877748
F1MER4	Vitrin	VIT	11	249.71	1.33896e+08	8.7747e+07	6.56401e+07	5.49079e+07	6.39987e+07	1.80251e+08	1.47773e+08	7.27405e+07	53405611	5.65854e+07	156553252	1.28998e+08	9.67543e+07	6.7021e+07	3.07867e+07	1.87275e+08	1.49381e+08	9.41739e+07	6.9342e+07	45443696	1.57113e+08	1.04559e+08	6.06937e+07	6.1653e+07	4.59647e+07	1.1282e+08	7.97129e+07	6.42212e+07	5.14117e+07	4.94552e+07	1.35453e+08	8.31253e+07	8.16031e+07	5.09676e+07	3.59791e+07	1.79766e+08	1.06738e+08	6.89148e+07	8.51691e+07	5.31707e+07	7.64946e+07	58198505	2.62021e+07	2.74226e+07	2.76884e+07
F1MJ12	Complement C1s subcomponent	C1S	11	269.69	7.91562e+06	11475882	7.30733e+06	951882	102214	6.38727e+06	1.91184e+06	3.37275e+06	1.86452e+06	2.26205e+06	1.03079e+08	1.099e+08	1.7243e+08	1.89903e+08	1.66901e+08	53335620	6.9929e+07	78360459	1.22381e+08	1.51791e+08	1.35296e+07	16475387	11904957	3635663	4255957	9659675	4.57631e+06	204429	2.83641e+06	2.7415e+06	3.1914e+07	4.46382e+07	4.93542e+07	5.12257e+07	74995443	1.18054e+07	3.64799e+07	3.72453e+07	4.94603e+07	3.78948e+07	1.05575e+07	833254	3732124	869070	567383
F1MM32	Sulfhydryl oxidase	QSOX1	11	201.72	6.40992e+07	5.5729e+07	3.95317e+07	3.73767e+07	6.25089e+07	7.75515e+07	5.02598e+07	3.79998e+07	3.74667e+07	4.63298e+07	60960741	5.4563e+07	5.77359e+07	6.75407e+07	5.95228e+07	1.22888e+08	1.10071e+08	7.72938e+07	5.26545e+07	7.68998e+07	5.2604e+07	3.49509e+07	3.56176e+07	2.56212e+07	3.29272e+07	5.51754e+07	3.55755e+07	3.10788e+07	2.92454e+07	3.36289e+07	5.05584e+07	3.62016e+07	3.515e+07	2.76637e+07	4.03164e+07	1.15814e+08	6.55887e+07	3.30077e+07	4.98993e+07	3.42969e+07	2.7568e+07	2.57946e+07	1.9597e+07	1.99638e+07	1.86376e+07
F1MT97	Matrix metalloproteinase	MMP1	11	295.72	4.35798e+06	575966	345010	171280	8104.15	1.98439e+07	6.89151e+06	8104.15	8104.15	8104.15	2.81841e+08	4.74024e+08	492214916	3.94066e+08	2.62674e+08	2.15579e+08	3.55024e+08	4.27477e+08	4.88597e+08	462082142	931647	316556	8104.15	8104.15	8104.15	2.9831e+06	1.30789e+06	8104.15	8104.15	8104.15	4.17944e+07	1.20103e+07	1.84564e+07	1.3183e+07	11936242	2.59803e+07	2.65667e+07	1.79793e+07	1.14696e+07	3.05922e+06	1.04954e+07	2.37662e+06	882497	288144	151614
F1N3H1	Calumenin	CALU	11	89.67	8.35404e+07	1.43628e+08	66959671	2.66753e+07	2.76849e+07	101408016	3.63073e+07	5.48895e+07	3.30527e+07	3.3318e+07	4.18776e+08	2.10678e+08	9.8605e+07	4.11631e+07	3.22332e+07	1.37361e+08	9.94286e+07	1.0698e+08	4.47508e+07	4.11414e+07	9.04026e+07	1.68675e+08	1.2135e+08	3.94502e+07	3.00471e+07	1.23723e+08	3.47822e+07	4.51936e+07	3.58299e+07	2.08493e+07	2.56294e+08	1.95782e+08	7.12764e+07	2.76619e+07	2.65936e+07	1.26756e+08	3.97196e+07	4.33549e+07	2.61888e+07	1.2835e+07	6.56194e+07	9.68239e+07	4.71791e+07	2.0523e+07	1.23723e+07
F6R9Y9	Collagen type IX alpha 3 chain	COL9A3	11	1725.25	1.52956e+09	1.36586e+09	1.01777e+09	9.15346e+08	1.46737e+09	4.98837e+08	1.15649e+09	1.18251e+09	1.14304e+09	1.16149e+09	6.42467e+08	2.07361e+08	2.62031e+08	3.30928e+08	4.33696e+08	3.48078e+08	205318806	2.87012e+08	3.29704e+08	4.00983e+08	1942749998	1.903e+09	1.52288e+09	1.01796e+09	1.38051e+09	5.18329e+08	1.47752e+09	1.63936e+09	1.31487e+09	1.50832e+09	8.77951e+08	4.91277e+08	4.70104e+08	4.80674e+08	1.05387e+09	3.77779e+08	3.60859e+08	5.19617e+08	5.61045e+08	5.85365e+08	7.03023e+08	6.61682e+08	4.382e+08	4.72685e+08	4.51727e+08
G3N088	Mimecan	OGN	11	429.16	2.74295e+08	1.98548e+08	8.98143e+07	7.83476e+07	137624027	2.69952e+08	1.47829e+08	1.00645e+08	1.13146e+08	1.23655e+08	2.9595e+08	1.99662e+08	1.36008e+08	1.11992e+08	9.15619e+07	2.82943e+08	171030750	1.16644e+08	1.48361e+08	1.11972e+08	3.00033e+08	1.82237e+08	1.20222e+08	7.10751e+07	8.7234e+07	2.66898e+08	1.29204e+08	1.36771e+08	6.92746e+07	1.19322e+08	2.89665e+08	1.43738e+08	1.29441e+08	7.18727e+07	9.65652e+07	2.39419e+08	1.34611e+08	1.08156e+08	1.3834e+08	7.74704e+07	1.7049e+08	1.05551e+08	7.02115e+07	5.75796e+07	4.42458e+07
P13213	SPARC	SPARC	11	5142.67	8.91553e+09	6.4957e+09	4.21038e+09	5.28127e+09	8.16345e+09	8.92743e+09	9.99348e+09	7.03082e+09	6.91766e+09	7.1262e+09	3.91818e+09	1.62844e+09	3.68332e+09	4.06578e+09	3.58151e+09	3.83619e+09	3.02066e+09	3.69845e+09	4.02685e+09	4.02834e+09	2.42809e+10	2.10847e+10	2.00977e+10	1.64516e+10	2.19976e+10	1.31893e+10	2.12293e+10	2.56938e+10	2.05596e+10	2.34031e+10	1.01324e+10	4.00804e+09	6.17285e+09	6.34185e+09	1.26854e+10	4.78819e+09	5.03328e+09	8.17799e+09	1.29642e+10	1.12076e+10	6.98361e+09	5.68141e+09	3.15433e+09	3.08098e+09	2.6187e+09
P19858	L-lactate dehydrogenase A chain	LDHA	11	456.97	53350937	1.67004e+08	7.38774e+07	1.956e+07	1.30074e+07	4.71484e+07	3.58409e+07	7.02297e+07	4.32522e+07	4.51033e+07	3.83383e+08	1.72749e+08	2.32509e+08	103546703	1.17193e+08	8.27684e+07	1.32251e+08	2.37972e+08	1.40707e+08	1.41839e+08	7.79092e+07	1.88666e+08	2.06423e+08	4.47698e+07	4.03034e+07	6.03133e+07	4.48629e+07	9.82801e+07	3.79091e+07	4.06818e+07	2.08094e+08	9.5744e+07	8.3361e+07	1.07578e+07	3.1473e+07	3.70237e+07	2.54529e+07	7.45243e+07	3.35857e+07	2.0667e+07	6.57889e+07	1.35199e+08	5.10196e+07	1.1959e+07	1.0305e+07
P21793	Decorin	DCN	11	412.09	3.3976e+08	3.06676e+08	2.51008e+08	2.28875e+08	3.308e+08	4.46634e+08	3.21443e+08	285379948	2.50755e+08	2.63945e+08	3.63379e+08	2.13568e+08	2.20576e+08	2.13305e+08	1.93585e+08	3.36828e+08	2.32087e+08	2.7793e+08	2.48622e+08	2.73126e+08	291387462	1.76152e+08	1.65526e+08	1.08228e+08	1.36063e+08	3.93925e+08	3.68798e+08	2.9738e+08	2.0399e+08	270938788	2.7815e+08	1.57487e+08	1.8031e+08	1.31575e+08	1.91969e+08	3.5363e+08	3.15188e+08	2.30083e+08	2.68806e+08	2.09337e+08	1.85511e+08	1.47952e+08	1.11334e+08	9.16469e+07	6.70894e+07
Q28034	Glucosidase 2 subunit beta	PRKCSH	11	130.66	2.55212e+07	6.15556e+07	2.11997e+07	8.0554e+06	6.26186e+06	3.40894e+07	6.83082e+06	1.17858e+07	9.07001e+06	1.06075e+07	1.3946e+08	6.65345e+07	50178899	1.24491e+07	8.65139e+06	3.93902e+07	3.71539e+07	2.8142e+07	1.1547e+07	1.58348e+07	2.14915e+07	5.93122e+07	4.09083e+07	1.43894e+07	8.19916e+06	4.40552e+07	4.20283e+06	1.44337e+07	1.00488e+07	3.19165e+06	8.76573e+07	7.61353e+07	2.76213e+07	5.40358e+06	5.37876e+06	3.00587e+07	5.2593e+06	3.98371e+06	1.38735e+07	3.70325e+06	2.19545e+07	31942314	1.44127e+07	3.7924e+06	2.77887e+06
Q3ZBY4	Fructose-bisphosphate aldolase	ALDOC	11	89.17	1.42251e+07	32183444	1.33656e+07	134127	898440	6.3403e+06	895902	7.31601e+06	1.62104e+06	853952	1.09541e+08	2.83378e+07	1.82761e+07	4.97798e+06	4.24856e+06	1.11698e+07	7.44622e+06	1.23955e+07	1.88297e+06	2.35842e+06	1.99047e+07	5.15617e+07	4.7829e+07	4.38866e+06	3.42394e+06	1.81469e+07	2.39897e+06	9.56696e+06	4.79129e+06	7.17701e+06	6.90604e+07	3.29548e+07	18122718	2.11183e+06	4.1846e+06	2.65606e+06	67063.4	7.84749e+06	703597	1.16722e+06	1.38723e+07	2.57889e+07	1.30799e+07	1.03828e+06	343072
A6H737	Lysyl oxidase homolog 2	LOXL2	10	264.5	3.51681e+07	5.31769e+07	5.91847e+07	6.80616e+07	1.13428e+08	61957009	100819526	1.0237e+08	9.08997e+07	1.04335e+08	3.73507e+07	3.42833e+07	3.89753e+07	3.60623e+07	4.8841e+07	5.06358e+07	52410562	5.64713e+07	58060725	6.67486e+07	3.71617e+07	4.65585e+07	7.03333e+07	5.09181e+07	85187847	3.83942e+07	47396573	71443481	5.93853e+07	85732373	3.92017e+07	2.97964e+07	3.79984e+07	2.59182e+07	3.84247e+07	3.89652e+07	2.73634e+07	2.60076e+07	3.98028e+07	3.37717e+07	4.0245e+07	4.96554e+07	4.93829e+07	4.93331e+07	4.28092e+07
F1MCK2	AHNAK nucleoprotein	AHNAK	10	79.02	2.72638e+07	3.49494e+07	1.78629e+07	6.42057e+06	7.65757e+06	2.23529e+07	1.3062e+07	10233166	9.88904e+06	9.31269e+06	92472978	2.68628e+07	3.43369e+07	1.18874e+07	1.2784e+07	3.20105e+07	2.90743e+07	2.11509e+07	1.62528e+07	2.57112e+07	2.0014e+07	3.27619e+07	4.30869e+07	1.06849e+07	8.81135e+06	3.77288e+07	9.64292e+06	4.08021e+07	8.74237e+06	9.71585e+06	4.50171e+07	3.49686e+07	4.32191e+07	6.34195e+06	1.19367e+07	3.00152e+07	9.06016e+06	2.13588e+07	1.704e+07	7.44001e+06	1.42778e+07	30299502	1.14875e+07	3.26281e+06	4248206
F1MUC5	Collagen type XV alpha 1 chain	COL15A1	10	202.46	5.35524e+07	3.03617e+07	18268862	2.7144e+07	3.65887e+07	5.69138e+07	6.94392e+07	3.37115e+07	3.94179e+07	42595442	4.35484e+07	3.96936e+07	9.31339e+07	7.7874e+07	94869612	5.75169e+07	6.67647e+07	5.60211e+07	1.01334e+08	9.37719e+07	6.48511e+07	2.83162e+07	1.89142e+07	1.82684e+07	1.72585e+07	4.13427e+07	3.3053e+07	3.09609e+07	1.71779e+07	1.89425e+07	2.41286e+07	1.60057e+07	2.47745e+07	2.64265e+07	30369644	3.86624e+07	4.67823e+07	3.60247e+07	6.44922e+07	3.63528e+07	4.92998e+07	4.08865e+07	2.14906e+07	2.35805e+07	2.18243e+07
P19120	Heat shock cognate 71 kDa protein	HSPA8	10	249.81	8.42509e+06	2.20348e+07	1.26419e+07	5.81533e+06	7.6934e+06	2.34628e+07	1.15312e+07	1.53004e+07	9.82545e+06	1.59476e+07	1.67884e+08	7.08621e+07	5.44101e+07	2.68522e+07	2.39754e+07	3.88099e+07	3.83781e+07	4.84985e+07	2.83178e+07	2.78857e+07	9.51994e+06	2.63815e+07	3.35774e+07	1.63151e+07	8.69545e+06	3.05877e+07	9.33996e+06	9.81227e+06	3.14007e+06	4.90833e+06	5.04202e+07	3.10884e+07	3.00095e+07	1.14871e+07	1.29519e+07	1.71088e+07	4.83092e+06	1.70215e+07	1.31136e+07	5.43003e+06	1.15741e+07	18895445	9.78778e+06	1.48907e+06	2.0061e+06
Q2HJ60	Heterogeneous nuclear ribonucleoproteins A2/B1	HNRNPA2B1	10	86.15	1.90051e+07	35068175	7.1667e+06	1.15771e+06	221528	2.03512e+07	3.992e+06	5.66842e+06	725449	2.86853e+06	1.72838e+08	4.89225e+07	4.22835e+07	3.75897e+06	1.07104e+07	4.69282e+07	1.31915e+07	2.75532e+07	911807	8.69522e+06	1.16915e+07	3.11863e+07	2.88951e+07	2.28137e+06	203752	4.11984e+07	2.1526e+06	20705121	1.83994e+06	1608.45	8.89064e+07	4.26565e+07	2.73881e+07	564363	3.27213e+06	2.61563e+07	540286	1.44625e+07	1.40459e+06	879800	9.24128e+06	3.45427e+07	6.86467e+06	1.1239e+06	655705
A6QNL5	PDIA6 protein (Fragment)	PDIA6	9	236.4	3.76651e+07	7.18289e+07	2.15401e+07	6928738	3.56674e+06	3.69634e+07	6.54413e+06	1.91839e+07	1.1861e+07	9.08168e+06	195743775	1.00029e+08	5.14065e+07	1.67327e+07	9.12044e+06	4.09864e+07	5.19848e+07	4.27988e+07	19671077	1.81772e+07	3.52438e+07	1.03394e+08	77070043	1.61683e+07	6.30945e+06	4.41259e+07	5.14411e+06	1.94576e+07	1.29859e+07	5.55494e+06	1.15394e+08	1.07335e+08	2.84115e+07	5.05403e+06	3.14358e+06	2.5481e+07	1.05155e+07	1.12134e+07	8.50351e+06	3.84899e+06	3.11322e+07	5.72716e+07	1.79443e+07	4.44989e+06	2.42264e+06
E1B8K6	Uncharacterized protein	NCL	9	73.96	3.49519e+06	1.63082e+07	7.17556e+06	3.27625e+06	3.74781e+06	1.34494e+07	5.05521e+06	4.81106e+06	1.95449e+06	2.79802e+06	3.32858e+07	1.33435e+07	1.03271e+07	3.87305e+06	2191703	1.65571e+07	7.66875e+06	9.05544e+06	3.85821e+06	5.35843e+06	3.75002e+06	2.37527e+07	1.77628e+07	3.3857e+06	938963	1.89156e+07	2.45887e+06	1.33903e+07	3.09835e+06	1.08479e+06	2.09519e+07	2.08754e+07	1.21749e+07	1.91226e+06	1.69583e+06	2.17095e+07	2.33642e+06	3.94615e+06	4881695	4.08981e+06	6.11799e+06	2.25736e+07	9.31354e+06	2.22635e+06	1.35176e+06
E1BDF3	Matrilin 4	MATN4	9	601.35	3.66953e+07	4.07572e+07	3.18475e+07	2.51611e+07	5.43034e+07	5.56954e+07	4.04755e+07	33309199	2.66574e+07	2.86686e+07	4.70266e+07	3.99925e+07	7.46525e+07	8.23323e+07	6.49261e+07	4.64659e+07	5.5866e+07	8.29085e+07	90196417	7.37594e+07	4.99091e+07	2.59195e+07	2.21064e+07	1.78059e+07	2.67675e+07	3.32837e+07	2.37362e+07	2.9848e+07	1.52338e+07	1.98236e+07	4.29013e+07	3.03291e+07	3.08427e+07	2.65241e+07	4.27572e+07	4.17636e+07	3.12291e+07	3.18872e+07	5.79517e+07	3.64608e+07	2.40275e+07	1.85978e+07	1.17522e+07	8.60922e+06	1.0356e+07
F1MHR8	Uncharacterized protein	MATN2	9	35.29	1.21318e+07	1.25867e+07	6.69388e+06	6.23225e+06	6.76437e+06	2.82868e+07	2.08629e+07	1.82548e+07	9.159e+06	8.77721e+06	2.69464e+07	1.98381e+07	2.87307e+07	2.93234e+07	9.08359e+06	3.21707e+07	2.92933e+07	4.82025e+07	3.06132e+07	2.77932e+07	2.69091e+07	2.03983e+07	8.07581e+06	4.36684e+06	8.75035e+06	2.02941e+07	1.38105e+07	7.8155e+06	3.46675e+06	6.12054e+06	1.88375e+07	1.0337e+07	1.16252e+07	6.76811e+06	1.17686e+07	2.87126e+07	1.51173e+07	1.4809e+07	1.67192e+07	1.90618e+07	1.39105e+07	1.17251e+07	4.09506e+06	1.99066e+06	3.16933e+06
F1MJI7	Uncharacterized protein	LMNB2	9	53.49	1.30572e+06	1.35774e+06	1.08059e+06	1.01331e+06	2.63576e+06	26461020	1.90985e+07	7.42986e+06	5.28119e+06	3.03914e+06	1.26512e+07	2.46974e+07	2.37703e+07	9.85298e+06	5.98682e+06	4.95078e+07	3.48115e+07	1.89253e+07	8.74395e+06	5.81995e+06	5.19916e+06	27328.7	1.01437e+06	234586	3.70695e+06	2.01741e+07	1.64573e+07	1.0853e+07	1.49027e+06	3.28098e+06	7.77543e+06	8.38646e+06	1.5184e+07	9.09126e+06	8.78166e+06	3.52441e+07	2.24722e+07	1.05041e+07	6.89215e+06	4.52546e+06	1.64181e+06	356178	1.09364e+06	769086	385848
G3N0B6	Uncharacterized protein	VASN	9	115	2.06801e+07	1.49785e+07	4.41092e+06	7.64555e+06	1.02156e+07	3.41489e+07	2.03442e+07	1.35587e+07	1.16291e+07	1.21825e+07	6.55293e+07	9.97535e+07	93732435	9.36263e+07	6.76903e+07	1.48548e+08	8.38422e+07	7.45787e+07	7.41697e+07	7.44538e+07	1.26258e+07	1.75307e+07	7.75281e+06	5.59434e+06	9.4396e+06	2.13442e+07	7.07379e+06	9.56406e+06	4.86839e+06	9.55214e+06	2.2307e+07	4.18992e+07	2.19792e+07	8.80235e+06	1.40871e+07	5.46911e+07	1.76376e+07	9.02251e+06	1.13043e+07	8.96509e+06	1.03421e+07	1.4404e+07	5.57988e+06	2.1611e+06	943691
G3X6L4	Hepatoma-derived growth factor	HDGF	9	23.36	1.1168e+07	3.00239e+07	9.97488e+06	494784	28322.1	1.52047e+07	2.3479e+06	5.64216e+06	1.06354e+06	701473	9.49452e+07	22211372	1.94405e+07	1.00191e+06	3.08427e+06	6.8553e+06	6.81726e+06	1.4293e+07	1.34617e+06	1.09868e+06	12622067	3.38215e+07	4.00081e+07	609473	144000	8.44123e+06	1.68537e+06	1.43775e+07	631834	28322.1	4.9157e+07	1.99406e+07	2.00554e+07	28322.1	28322.1	1.0826e+07	28322.1	7.3658e+06	347197	425946	8.10642e+06	3.28128e+07	6.51701e+06	86412.5	28322.1
G3X7A5	Complement C3	C3	9	15.86	8.65951e+06	3.58824e+06	747973	38992.3	877879	1.89985e+07	5.69468e+06	962770	168404	38992.3	37176507	1.90727e+07	1.9833e+07	9.38067e+06	1.23175e+07	3.39065e+07	2.59921e+07	7.52048e+06	7.96913e+06	9.08699e+06	5.58885e+06	617882	2.01329e+06	38992.3	38992.3	8.40739e+06	657583	2.5737e+06	406217	580557	2.65326e+07	1.83199e+07	1.08838e+07	1.00847e+07	7.78029e+06	35426283	1.7016e+07	7.56759e+06	1.62804e+07	708832	7.93114e+06	3.1622e+06	692467	38992.3	38992.3
P07688	Cathepsin B	CTSB	9	27.4	6.79223e+06	2.01134e+07	1.32536e+07	1.79754e+07	1.25274e+07	1.76097e+07	9.29679e+06	7.00644e+06	1.07783e+07	1.99232e+07	5.10306e+07	8.66377e+07	3.4982e+07	3.99201e+07	2.70289e+07	5.76407e+06	2.16754e+07	1.73524e+07	3.17728e+07	3.23078e+07	6.62074e+06	2.09224e+07	1.80352e+07	3.0042e+07	2.41015e+07	2.29168e+07	8.53801e+06	1.73402e+07	2.85377e+07	3.24364e+07	7.7802e+06	3.74813e+07	8.62913e+06	8676533	8.21326e+06	5.16587e+06	1.08921e+06	7.89654e+06	1.87763e+07	8.65101e+06	6.72477e+06	1.29121e+07	7.22258e+06	1.45164e+07	3.59893e+06
P10096	Glyceraldehyde-3-phosphate dehydrogenase	GAPDH	9	106.19	1.49313e+07	2.4246e+07	1.48691e+07	1.63025e+07	2.26331e+07	4.74404e+07	4.18372e+07	3.2697e+07	4.23413e+07	4.06528e+07	1.92642e+08	5.66369e+07	5.7606e+07	5.54879e+07	5.85413e+07	5.35783e+07	4.88444e+07	44506687	4.80257e+07	5.77125e+07	2.365e+07	3.11446e+07	3.38097e+07	2.21368e+07	21302377	6.192e+07	23251580	3.87599e+07	2.29087e+07	3.0177e+07	4.86335e+07	2.96188e+07	2.91994e+07	1.80726e+07	1.52303e+07	3.15879e+07	1.91204e+07	2.6094e+07	2.96833e+07	1.49875e+07	2.07809e+07	28964885	2.27743e+07	1.56079e+07	1.17616e+07
P13605	Fibromodulin	FMOD	9	1191.46	8.01305e+08	1.16672e+09	1.05555e+09	1.21511e+09	1.9486e+09	1.43135e+09	1.40991e+09	1.25293e+09	1.37311e+09	1.66881e+09	1.13239e+09	8.67042e+08	1.17972e+09	1.58998e+09	1.73357e+09	1.22508e+09	1.15296e+09	1391629773	1.68622e+09	1.79547e+09	1.01363e+09	7.71547e+08	6.79647e+08	5.55332e+08	7.0253e+08	1.23936e+09	9.87571e+08	8.97952e+08	6.97864e+08	8.69554e+08	9.19193e+08	694506980	7.78435e+08	6.09991e+08	9.66672e+08	1.12946e+09	8.55807e+08	760081810	1.07342e+09	7.4804e+08	6.96692e+08	7.90484e+08	7.50552e+08	8.71625e+08	5.91439e+08
P34955	Alpha-1-antiproteinase	SERPINA1	9	165.08	708355	961911	5.72153e+06	43405.5	1.09497e+06	1.29553e+07	3.13511e+06	357608	816101	1.50484e+06	43405.5	43405.5	43405.5	43405.5	43405.5	981014	262569	43405.5	43405.5	43405.5	1.06866e+08	1.9598e+08	1.88335e+08	258062863	2.01144e+08	1.97041e+08	294963917	121871218	2.57739e+08	1.61637e+08	2.95173e+07	1.2683e+08	1.73513e+08	1.21375e+08	1.23074e+08	9.41342e+07	1.28281e+08	6.87635e+07	1.51688e+08	1.00887e+08	43405.5	746136	43405.5	458875	160491
Q05443	Lumican	LUM	9	139.03	1.41318e+08	7.5017e+07	2.05803e+07	2.20284e+07	3.40602e+07	1.4719e+08	1.05186e+08	2.86067e+07	3.30342e+07	3.35977e+07	1.73459e+08	1.00029e+08	114195267	1.28963e+08	1.3836e+08	1.72277e+08	2.08796e+08	2.14146e+08	2.97312e+08	3.57967e+08	6.2467e+07	5.04007e+07	1.84683e+07	1.05607e+07	1.86742e+07	2.27841e+08	1.67145e+08	157376486	69141273	7.08484e+07	1.03721e+08	5.16556e+07	5.04001e+07	3.53223e+07	5.2335e+07	1.66287e+08	1.80288e+08	9.54155e+07	2.06333e+08	8.84426e+07	5.0004e+07	3.75603e+07	1.40917e+07	1.1221e+07	7.90286e+06
Q0IIG2	EGF-containing fibulin-like extracellular matrix protein 2	EFEMP2	9	173.08	1.03386e+08	5.07787e+07	4.80055e+07	6.20102e+07	7.55941e+07	9.17889e+07	58692765	6.09087e+07	5.50281e+07	5.71123e+07	6.87684e+07	3.6659e+07	4.36935e+07	5.29375e+07	5.4968e+07	8.20526e+07	5.62476e+07	4.87932e+07	5.44895e+07	6.29988e+07	6.31692e+07	3.95658e+07	3.40936e+07	2.22243e+07	3.23078e+07	5.654e+07	41654213	3.39251e+07	2.88262e+07	3.5887e+07	6.15453e+07	2.95488e+07	2.34856e+07	1.7674e+07	2.8901e+07	5.8033e+07	3.50965e+07	1.48972e+07	4.45107e+07	3.44339e+07	5.64523e+07	4.00393e+07	3.695e+07	3.73962e+07	3.60269e+07
Q2KJ20	Chordin-like 2	CHRDL2	9	172.04	295372299	4.35122e+08	4.31708e+08	4.60767e+08	6.70698e+08	1.29428e+07	1.13125e+08	2.50241e+08	2.73917e+08	3.14831e+08	7.36608e+06	1078.67	3.51973e+06	1.02477e+07	4.8813e+06	1078.67	1.26119e+06	1078.67	5452333	3.58249e+06	6.48689e+07	5.64148e+07	5.02183e+07	6.45397e+07	8.89611e+07	798655	1.26189e+07	2.77159e+07	2.59423e+07	3.70216e+07	3.71558e+06	1078.67	996540	2.1296e+06	2.41754e+06	1.51497e+06	2157.34	720692	11389393	1078.67	1.51577e+08	2.26726e+08	2.03083e+08	2.23315e+08	1.40909e+08
Q2KJ39	Reticulocalbin-3	RCN3	9	121.87	3.88209e+07	6.8566e+07	2.24529e+07	9.53825e+06	1.47605e+07	1.56532e+08	2.98119e+07	1.5973e+07	7.31783e+06	5.69843e+06	1.60765e+08	3.97502e+07	9.51666e+06	1.53683e+06	4.67796e+06	2.57805e+08	3.65776e+07	9.79791e+06	4.23555e+06	3.21429e+06	2.86052e+07	6.10678e+07	3.26266e+07	8.0335e+06	8.29285e+06	2.03208e+08	3.132e+07	1.49212e+07	5.72051e+06	6.34649e+06	8.14267e+07	7.18448e+07	8.44915e+06	2.52615e+06	3.01311e+06	175890644	3.4284e+07	9.77574e+06	5.30064e+06	1.7497e+06	1.8761e+07	2.09771e+07	9.62894e+06	4.06527e+06	3.16638e+06
Q2KJH6	Serpin H1	SERPINH1	9	131.01	2.88842e+07	2.07931e+07	1.1031e+07	1.40409e+07	2.26127e+07	6.24355e+07	5.55248e+07	2.286e+07	2.98662e+07	3.36917e+07	4.53633e+07	3.4155e+07	3.57448e+07	3.50003e+07	1.47973e+07	6.70278e+07	55479963	36396807	5.76254e+07	4.12001e+07	4.52189e+07	2.90867e+07	1.86107e+07	1.46255e+07	1.66547e+07	8.54824e+07	6.6698e+07	9.95567e+07	4.74551e+07	4.93538e+07	3.48437e+07	2.9472e+07	2.54766e+07	17919727	1.98921e+07	7.90054e+07	6.44056e+07	40476259	9.47089e+07	4.22103e+07	1.86543e+07	2.61364e+07	8.52258e+06	6.92185e+06	7.64483e+06
Q3SZH5	Angiotensinogen	AGT	9	126.96	29936.5	29936.5	29936.5	29936.5	29936.5	29936.5	29936.5	29936.5	29936.5	29936.5	1.23852e+06	29936.5	29936.5	29936.5	29936.5	941147	29936.5	29936.5	29936.5	29936.5	1.67386e+08	1.54923e+08	1.70241e+08	1.9925e+08	2.90504e+08	9.48162e+06	42963739	1.10926e+08	9.25373e+07	1.46186e+08	39650945	3.12787e+07	6.02934e+07	1.09059e+08	2.53651e+08	4.77965e+06	9.89006e+06	3.37951e+07	1.4282e+08	142558749	29936.5	29936.5	29936.5	29936.5	29936.5
Q3ZBD7	Glucose-6-phosphate isomerase	GPI	9	66.98	3.71119e+07	6.94981e+07	3.56651e+07	8.65283e+06	7.86991e+06	1.92903e+07	1.80436e+07	2.67421e+07	1.67407e+07	1.74359e+07	1.80025e+08	5.26655e+07	7.6927e+07	2.73406e+07	2.66064e+07	25518486	3.57598e+07	41151091	2.61576e+07	3.25961e+07	3.92523e+07	8.16495e+07	8.38113e+07	2.09491e+07	8.98417e+06	3.16357e+07	1.70262e+07	5.74089e+07	1.58353e+07	1.28808e+07	1.06897e+08	4.94002e+07	6.46942e+07	1.02024e+07	21310576	8.21957e+06	8.44551e+06	2.97436e+07	2.03359e+07	1.68901e+07	2.84299e+07	5.87347e+07	1.77755e+07	6.15914e+06	3.15272e+06
A5D9E9	Complement component 1, r subcomponent	C1R	8	29.72	66412.4	66412.4	66412.4	66412.4	66412.4	66412.4	66412.4	66412.4	66412.4	66412.4	34036314	3.11182e+07	4.1461e+07	4.12717e+07	3.7893e+07	1.39782e+07	1.87564e+07	2.19224e+07	3.73468e+07	4.00752e+07	2.31967e+06	175162	1.88746e+06	66412.4	66412.4	66412.4	66412.4	66412.4	66412.4	66412.4	5.31385e+06	1.66813e+07	3.10538e+07	3.92295e+07	6.92862e+07	3.0252e+06	2.01849e+07	2.09663e+07	4.36466e+07	2.38893e+07	562545	66412.4	66412.4	66412.4	66412.4
A7MB83	PLOD2 protein	PLOD2	8	72.03	1.40171e+07	2.07458e+07	1.19488e+07	8.76424e+06	1.20819e+07	3.87476e+07	1.48098e+07	1.63754e+07	2.01858e+07	1.9198e+07	5.79985e+07	1.50993e+07	2.0218e+07	1.93489e+07	2.05507e+07	5.6483e+07	1.40365e+07	1.13852e+07	1.10508e+07	1.45029e+07	1.36734e+07	2.70325e+07	1.61345e+07	9.73284e+06	1.09651e+07	6.66733e+07	5.8349e+06	1.18334e+07	1.23582e+07	1.65735e+07	3.34772e+07	2.5161e+07	8.06416e+06	3.51862e+06	6.41133e+06	5.44772e+07	1.17369e+07	5.714e+06	1.43501e+07	1.42569e+07	1.07925e+07	1.68757e+07	9.12528e+06	6.47664e+06	4.46872e+06
D3JUI8	RNA-binding motif protein, X chromosome	RBMX	8	11.1	2.45778e+06	8.00856e+06	4.81411e+06	2.23006e+06	1.87468e+06	4.05033e+07	9.85502e+06	4.86018e+06	364383	283946	2.52882e+07	2.40288e+07	1.36773e+07	4.55811e+06	1.34782e+06	3.8494e+07	1.70017e+07	1.28815e+07	3.78305e+06	2.85933e+06	3.6663e+06	9.1986e+06	1.55144e+07	4.1024e+06	2.18586e+06	43911595	1.12146e+07	4.89592e+06	835015	527640	1.08923e+07	1.93677e+07	1.75344e+07	5.12003e+06	2.42312e+06	5.22775e+07	1.25641e+07	3.8634e+06	944074	63175.8	1.34294e+06	7.58233e+06	6.07523e+06	2.98501e+06	912901
E1BKX7	Filamin B	FLNB	8	28.53	7150062	1.67445e+07	7.26886e+06	4.56887e+06	7.3133e+06	2.21489e+07	1.51547e+07	7.61354e+06	7377115	9.7832e+06	4.41922e+07	3.5902e+07	3.01779e+07	1.52035e+07	1.18063e+07	26650260	27754162	2.1316e+07	1.29196e+07	1.33644e+07	3.99889e+06	1.25799e+07	9.25873e+06	5.98387e+06	4.60597e+06	1.95602e+07	1.10267e+07	1.57186e+07	3.78965e+06	5.28332e+06	1.34648e+07	2.03429e+07	2.45122e+07	7.23404e+06	4.98981e+06	2.2044e+07	7.77675e+06	9.85967e+06	1.03182e+07	2.78561e+06	5.66022e+06	9820796	5.08807e+06	2.22456e+06	2.16307e+06
E1BMJ0	Uncharacterized protein	SERPING1	8	114.81	1.71947e+07	1.2922e+07	6992425	4.94568e+06	1.08059e+07	4.51532e+07	1.49132e+07	2.46087e+06	4.78505e+06	7.11995e+06	6.2029e+07	80301881	1.65458e+08	197006008	1.55353e+08	6.12375e+07	7.19412e+07	7.22404e+07	1.08822e+08	1.2587e+08	9.03665e+06	9366395	4.93037e+06	1.26381e+06	1.54286e+06	1.05164e+07	1.20274e+06	2.67933e+06	799959	255610	5.17902e+07	2.39882e+07	3.38573e+07	3.1384e+07	4.93422e+07	1.20286e+07	1.76789e+07	1.11211e+07	3.64128e+07	1.8456e+07	9.51266e+06	9.26008e+06	2.89343e+06	3.0449e+06	3.20863e+06
F1MC11	Keratin, type I cytoskeletal 14	KRT14	8	93.76	8.32006e+06	2770840	3.43794e+07	8.63373e+06	6.99528e+06	6.98634e+06	2.07541e+06	54321	1793472	2.43661e+06	5.43594e+07	3.42383e+06	4.75629e+06	54321	1.38718e+06	1.69952e+06	1.47696e+06	54321	1.23113e+06	2.55391e+07	2.86448e+06	1.66841e+07	1.36851e+07	7.55092e+07	1.43269e+06	5.72973e+06	1.11696e+08	54321	9.23967e+07	2.2072e+06	1.69892e+07	2.3529e+06	2.20029e+07	3.11931e+06	54321	1.14872e+08	54321	1.99192e+06	54321	1.52832e+06	4.79358e+06	935526	9.78e+06	633549	54321
F1MKG2	Collagen type VI alpha 2 chain	COL6A2	8	774.71	2.76215e+07	2.27269e+07	1.20051e+07	1.66613e+07	7.69214e+06	8.13617e+07	45302832	1.78398e+07	1.33363e+07	5.26924e+06	8.69742e+07	1.11184e+08	7.02926e+07	73355335	4.24448e+07	2.1321e+08	1.07784e+08	7.29546e+07	8.78228e+07	6.7492e+07	2.02533e+07	1.54476e+07	4.22111e+06	9.16549e+06	1.27262e+07	1.5738e+08	2.51754e+07	7.98056e+06	1.5499e+07	3.46557e+06	3.57967e+07	9.44564e+07	6.31557e+07	4.07116e+07	2.8503e+07	1.62559e+08	8.77086e+07	37123700	2.27603e+07	2.427e+07	1.11491e+07	6.44566e+06	8.21511e+06	8.47186e+06	1.03213e+07
F1MTP5	WD repeat-containing protein 1	WDR1	8	5.8	1.21198e+07	12368485	7.01349e+06	4.69418e+06	6.25422e+06	16434725	9.47532e+06	7.59746e+06	6.67145e+06	8.1205e+06	5.03971e+07	1.54954e+07	9.37272e+06	1.73366e+07	1.48117e+07	1.26259e+07	1.56082e+07	2.54572e+07	1.63853e+07	1.85779e+07	2.27271e+06	1.77472e+07	1.69791e+07	6.89359e+06	7.55748e+06	1.50252e+07	8.00394e+06	1.35254e+07	888936	6.29589e+06	2.75169e+07	1.84569e+07	2.3234e+07	9.20998e+06	1.15344e+07	20902818	9593244	1.10764e+07	1.08922e+07	2.76358e+06	9.05736e+06	8.57068e+06	3.02569e+06	1.78795e+06	1.71254e+06
F1MTX6	Matrix metalloproteinase	MMP3	8	542.09	9.44378e+07	6.20873e+07	15067225	6.41145e+06	2.32546e+06	7.37024e+08	1.07638e+08	2.01667e+07	8.9966e+06	3.72235e+06	4.53639e+09	1.17874e+09	594147025	4.55677e+08	383712983	2.27323e+09	975187670	6.06025e+08	592633690	412315041	1.4069e+08	2.17737e+07	8.98731e+06	21427.4	764619	1.29901e+08	1.59872e+07	4.38755e+06	432146	21427.4	1.70169e+08	9.99035e+07	4.90734e+07	2.03309e+07	1.33545e+07	4.79177e+08	1.36474e+08	6.34244e+07	74577354	3.58432e+07	5.35468e+07	4.14586e+07	1.14932e+07	1.66621e+06	1.2558e+06
F1MZ85	Versican core protein	VCAN	8	13.79	1.03271e+07	1.71783e+07	1.74662e+07	1.5113e+07	2.79345e+07	6.87851e+06	1.06506e+07	9.99523e+06	1.16739e+07	1.1999e+07	9.76501e+06	1.20223e+07	2.04408e+07	2.17743e+07	1.95474e+07	1.53379e+07	9.42333e+06	1.41329e+07	1.5839e+07	2.06227e+07	6.79526e+06	1.2301e+07	1.57718e+07	1.78578e+07	3.1897e+07	6.69845e+06	2.41656e+06	6.14937e+06	7422268	1.43523e+07	7.49413e+06	3.24555e+06	3.4043e+06	910541	2.71609e+06	4.5557e+06	5.43973e+06	2.61547e+06	4.58536e+06	5.24728e+06	5.91112e+06	6.64082e+06	9.61327e+06	8.64358e+06	1.081e+07
F1N152	Serine protease HTRA1	HTRA1	8	72	4.77891e+07	5.36089e+07	3.59471e+07	3.87394e+07	7.47264e+07	6.98733e+07	6.63245e+07	4.48403e+07	48897662	4.28775e+07	2.94928e+07	2.62857e+07	2.93154e+07	3.70839e+07	3.46217e+07	3.52959e+07	2.62527e+07	2.44267e+07	32038810	2.65132e+07	5.35129e+07	3.11727e+07	2.91673e+07	1.93849e+07	27999901	4.77344e+07	2.65556e+07	2.4715e+07	1.54026e+07	1.89039e+07	3.00734e+07	1.35777e+07	1.2961e+07	8.64714e+06	1.27993e+07	2.5503e+07	1.29237e+07	1.11489e+07	1.7008e+07	1.60486e+07	2.9772e+07	39064557	2.78037e+07	2.51975e+07	2.22049e+07
G3MYU9	Neuronal pentraxin 2	NPTX2	8	69.02	1.85951e+06	1.46196e+06	3.36488e+06	4.4898e+06	3.61518e+06	1.3484e+06	2.17282e+06	15470109	595005	3.97446e+06	6.06649e+06	1.22202e+06	349002	82042.9	864146	4.15201e+06	1.022e+06	13056890	82042.9	82042.9	1.12329e+07	1.98408e+07	5.31815e+07	8.84426e+07	156234483	2.21524e+07	6.51928e+07	1.58396e+08	1.47068e+08	3.08546e+08	4.26537e+06	2.32988e+06	18518213	2.61107e+07	5.51127e+07	7.07142e+06	4.06684e+06	4867396	3.00341e+07	2.24966e+07	835529	615657	2.25368e+06	2.58524e+06	2.56902e+06
G3X6Q8	Pentraxin-related protein PTX3	PTX3	8	118.9	31573.4	1.12287e+07	256702	8.55284e+06	1.76562e+07	5.96767e+06	1.97282e+07	1.56375e+06	6.7172e+06	1.86736e+07	698220	1.56351e+07	1.05737e+06	3.2485e+07	3.11689e+07	6.92874e+06	8.12543e+06	1.59624e+06	2.41769e+07	2.16606e+07	8.97685e+07	4.49729e+07	3.48016e+07	2.71059e+07	4.91502e+07	4.7902e+06	5.7765e+06	24295782	1.88403e+07	2.84569e+07	50470678	3.45483e+07	36769806	3.96882e+07	2.6049e+08	7.232e+06	1.13711e+07	1.95863e+07	6.83081e+07	6.99731e+07	5.02956e+06	5.96525e+06	317711	1.04854e+07	9.02981e+06
O62827	ADM	ADM	8	375.85	195235766	2.64114e+08	157885677	1.40577e+08	216637004	437639693	2.9713e+08	2.66336e+08	264171084	2.68408e+08	3.99401e+07	89380589	160551896	161828059	225190455	5.9936e+07	1.04132e+08	1.17905e+08	1.99275e+08	2.55714e+08	3.36014e+08	354650827	3.43645e+08	2.20659e+08	2.76935e+08	2.18113e+08	295632111	3.09819e+08	222965233	313527584	1.10669e+08	6.21098e+07	7.41635e+07	5.34492e+07	142781812	3.58249e+07	55331080	6.66264e+07	1.175e+08	1.04105e+08	1.94731e+08	1.67157e+08	1.38263e+08	1.10542e+08	87895736
P02081	Hemoglobin fetal subunit beta	HBBF	8	64.27	3.58361e+06	1.8521e+06	369241	35292.3	35292.3	3.32861e+07	1.94071e+06	35292.3	1.36971e+06	35292.3	1.021e+08	1.47021e+06	207662	35292.3	35292.3	1.13628e+07	4.5385e+06	35292.3	35292.3	316873	1.04512e+07	3.52202e+06	1.16134e+06	642980	35292.3	4.1275e+07	3.05513e+06	35292.3	1.55658e+06	35292.3	4.64124e+06	3.47375e+06	2.33112e+06	35292.3	35292.3	1.9145e+07	2.74648e+06	503354	35292.3	8.82428e+06	7.96545e+07	2.50701e+06	1.84667e+06	1.56859e+06	932284
P07224	Vitamin K-dependent protein S	PROS1	8	44.33	5.38929e+07	73931404	4.54154e+07	6.40756e+07	1.15757e+08	5.58584e+07	5.89595e+07	4.24525e+07	4.90511e+07	5.07141e+07	1.72241e+07	1.94478e+07	2.43355e+07	38274312	3.82123e+07	18583000	1.52254e+07	1.08317e+07	1.83831e+07	2.43364e+07	3.88115e+07	4.31819e+07	3.1696e+07	2.81449e+07	3.24888e+07	3.62048e+07	3.23524e+07	2.95937e+07	2.20259e+07	2.00303e+07	1.0585e+07	1.49e+07	5.65584e+06	1.01784e+07	5.0238e+06	1.09959e+06	8.4627e+06	7.91878e+06	1.65848e+07	1.90308e+07	1.64672e+07	3.531e+07	1.99089e+07	2.08159e+07	2.17736e+07
P09867	Heterogeneous nuclear ribonucleoprotein A1	HNRNPA1	8	37.74	1.8584e+07	2.25275e+07	1.32666e+07	1.33179e+06	1.40454e+06	1.27345e+07	1.91506e+06	9.37745e+06	4.65294e+06	3.11686e+06	1.23767e+08	3.66236e+07	3.66894e+07	2.60942e+06	2.80521e+06	3.10811e+07	1.69267e+07	1.63637e+07	1.03913e+07	3.41542e+06	1.15209e+07	3.87083e+07	3.59929e+07	4.31615e+06	2.57173e+06	1.93407e+07	1.35406e+06	7.45144e+06	2.66163e+06	6.29091e+06	6.91243e+07	3.63249e+07	29449272	419384	1.01059e+07	1.77833e+07	198672	1.24061e+07	1.36675e+06	393714	7.87181e+06	1.68792e+07	1.23803e+07	8.65072e+06	183645
P10103	High mobility group protein B1	HMGB1	8	38.73	4.72169e+06	3.31522e+07	6.25877e+06	3.78844e+06	167006	6.36758e+07	8.38751e+06	3.78747e+06	1.38361e+06	167006	101118170	1.01194e+08	3.53477e+07	3.01155e+07	1.92339e+07	1.16867e+08	58971617	4.35803e+07	4.06781e+07	2.17345e+07	1.55986e+06	3.63582e+07	2.92114e+07	1.79022e+07	5.77291e+06	1.01252e+08	5.25805e+07	6.11848e+06	7.18923e+06	608268	3.90996e+07	8.66784e+07	4.12711e+07	1.63448e+07	1.15967e+07	1.34591e+08	2.19799e+07	1.76627e+07	7.73147e+07	1.07428e+07	1.65139e+06	2.53544e+07	1.46027e+07	2.41683e+06	167006
P31096	Osteopontin	SPP1	8	321.08	2290727	1.86945e+08	1.34508e+08	7.83896e+07	475392	2.98834e+08	5.66469e+07	4.07386e+07	4.56868e+07	6.0877e+07	8.42108e+07	2.24054e+08	3.98113e+08	3.76246e+08	346584232	2.59365e+08	8.1043e+07	1.02867e+08	2.10749e+08	1.99033e+08	1.70081e+07	7.99109e+07	1.8633e+08	9.51283e+07	4.62072e+07	296872246	4.50872e+07	9.97346e+07	8.52712e+07	2.68906e+07	1.68153e+07	1.05714e+08	9.20717e+07	1.26999e+08	1.56731e+08	1.4003e+08	8.06127e+07	1.52397e+08	3.06795e+08	1.26823e+08	1.17767e+07	184024897	9.25073e+07	4.44635e+07	2.51218e+06
Q5E946	Protein/nucleic acid deglycase DJ-1	PARK7	8	206.89	6.90492e+07	8.80705e+07	2.95441e+07	6.78533e+06	4.76816e+06	3.22442e+07	1.28338e+07	19883931	8.13309e+06	9763552	1.997e+08	7.40994e+07	6.09957e+07	2.39534e+07	19420844	4.38078e+07	4.15343e+07	3.75428e+07	2.07335e+07	1.85087e+07	70391750	1.05964e+08	8.23097e+07	1.51511e+07	1.21221e+07	3.89728e+07	1.22016e+07	2.50032e+07	1.16182e+07	8.2796e+06	1.54818e+08	6.47329e+07	5.32832e+07	7.82131e+06	1.93561e+07	1.5811e+07	7.9882e+06	33429365	1.11704e+07	8.80873e+06	4.64855e+07	5.47275e+07	1.86688e+07	3.34527e+06	2.31245e+06
Q9XSA7	Chloride intracellular channel protein 4	CLIC4	8	100.56	2.25994e+07	1.68342e+07	1.95611e+07	9.43232e+06	11872410	3.27308e+07	3.35272e+07	1.44979e+07	2.20976e+07	2.10965e+07	4.20881e+07	3.68728e+07	5.0688e+07	3.70177e+07	2.50361e+07	1.29786e+07	2.17222e+07	1.85793e+07	2.50003e+07	2.45564e+07	6.18234e+07	6.72491e+07	49592134	3.96927e+07	3.41945e+07	5.0413e+07	3.53555e+07	47926677	3.08436e+07	3.00634e+07	5.06626e+07	3.3899e+07	4.92872e+07	3.69456e+07	4.52429e+07	9.27492e+06	1.94177e+07	38013250	39144466	2.71967e+07	1.46351e+07	1.98547e+07	7.16481e+06	5.74194e+06	4.78982e+06
A0A140T881	Apolipoprotein E	APOE	7	180.92	5.17661e+07	6.77362e+07	4.32311e+07	5.48284e+07	7.41832e+07	4.83955e+07	60499299	3.18012e+07	4.88808e+07	5.75667e+07	3.86636e+07	2.66494e+07	2.98556e+07	61029154	5.35643e+07	2.58212e+07	2.66183e+07	1.16427e+07	1.91191e+07	31938151	2.84202e+07	2.84183e+07	1.35564e+07	1.44247e+07	7.50555e+06	2.2585e+07	14749014	2.4646e+07	1.53144e+07	1.44837e+07	4.46391e+07	2.21222e+07	5208924	4.56482e+06	6.12769e+06	1.98805e+07	1.20541e+07	7.4353e+06	1.72726e+07	7.53756e+06	3.10446e+07	53442798	2.2557e+07	3.41715e+07	3.02635e+07
A2VDY0	Collagen triple helix repeat containing 1	CTHRC1	7	83.07	4.48582e+07	5.41023e+07	4.78616e+07	3.07665e+07	9.37164e+07	102810733	5.64252e+07	6.07676e+07	3.03206e+07	3.59558e+07	19191051	1.25043e+07	1.42745e+07	7.13739e+06	7.73143e+06	3.38197e+07	29048081	3.25097e+07	1.76093e+07	1.51965e+07	3.33436e+07	1.3071e+07	8.81731e+06	5.92935e+06	1.06201e+07	2.61833e+07	1.86419e+07	1.74286e+07	6.89946e+06	9.94719e+06	3.1038e+07	7.08215e+06	5.74666e+06	2.52022e+06	1.11106e+06	40324126	1.68115e+07	6.86899e+06	1.3467e+07	6.48824e+06	4.58398e+07	5.33515e+07	4.9031e+07	4.1299e+07	3.71808e+07
A2VE87	Gremlin	GREM1	7	51.39	4.82967e+07	3.21864e+07	7.58606e+07	3.71514e+07	1.91274e+08	5.50336e+07	2.04172e+07	4.92018e+07	3.64644e+07	45061409	37084533	2.22621e+07	5.18673e+07	2.6346e+07	2.87487e+07	5.30953e+07	1.52664e+07	3.55814e+07	1.22148e+07	9.72058e+06	3.69682e+07	1.49866e+07	7.36014e+06	1.3845e+07	2.76764e+07	3.58344e+07	1.54826e+07	2.11517e+07	6.4368e+06	2.50254e+07	5.8408e+07	1.12802e+07	37098095	1.04504e+07	1.42088e+07	5.72446e+07	1.44842e+07	7.0004e+06	1.22939e+07	2978825	3.6631e+07	1.42235e+07	4.67798e+07	3.31622e+07	4.60145e+07
A6QNZ7	Keratin 10 (Epidermolytic hyperkeratosis; keratosis palmaris et plantaris)	KRT10	7	99.73	1.35021e+07	1.57874e+06	1.97371e+07	2.40768e+07	1.45417e+07	4073085	52043.1	1944702	4088643	220532	5.53611e+07	1760651	2.5954e+06	231569	1.06873e+06	911894	52043.1	52043.1	497455	33062853	2.55433e+06	2.09353e+07	2.60348e+07	1.8862e+08	1.30631e+06	3.57764e+06	120647912	1.41747e+06	9.1624e+07	2.34681e+06	1.28582e+07	442985	2.1056e+07	1.11177e+07	228666	85250263	252917	2.16909e+06	1.37868e+06	9.13514e+06	4.74856e+06	927869	7.5087e+06	52043.1	340259
E1BEV7	Metalloendopeptidase	BMP1	7	73.12	5.83275e+06	2.86855e+06	1.72947e+06	3.64759e+06	4.98815e+06	1.64396e+07	7.43457e+06	3.0356e+06	3.47962e+06	2.49232e+06	30512039	3.70282e+07	2.88206e+07	24732051	2.19894e+07	5.82664e+07	3.63689e+07	2.93213e+07	3.24257e+07	2.44863e+07	9.18793e+06	5.74329e+06	3.06652e+06	2.91281e+06	3171520	1.69452e+07	6.03543e+06	5.56836e+06	3.38269e+06	4.28069e+06	4.99426e+06	3.56492e+06	3.99375e+06	2.4747e+06	2.59281e+06	2.02046e+07	1.00881e+07	5.26486e+06	3.29319e+06	4.92056e+06	3.4609e+06	2.93205e+06	736184	1.83089e+06	1.3036e+06
F1MS56	Phosphoacetylglucosamine mutase	PGM3	7	21.56	1.06117e+07	1.43187e+07	3.76024e+06	36862.5	4.41421e+06	2.66424e+06	3.97119e+06	3.47435e+06	36862.5	757962	5.53564e+07	1.06445e+07	1.10844e+07	4.6141e+06	936240	1.06911e+06	5.97753e+06	1.08252e+07	1.8116e+06	7.63885e+06	5.18359e+06	2.07756e+07	19433889	1.92767e+06	1.72981e+06	9.51467e+06	609940	4.94438e+06	393815	819632	3.47464e+07	1.22128e+07	1.40809e+07	3.09058e+06	3.60141e+06	2857910	3.12174e+06	4.18392e+06	4116389	663820	7.32042e+06	9.82372e+06	3.17336e+06	2210623	909472
F1MTZ4	Fibrillin 2	FBN2	7	6.99	11401.1	68854.9	401301	11401.1	940641	11401.1	11401.1	75447.9	11401.1	11401.1	697204	1.49017e+06	2.46936e+06	1.51425e+07	1.79244e+07	11401.1	11401.1	1.17892e+06	2.7447e+06	6.27583e+06	465336	1.42871e+06	876387	371846	1617015	11401.1	393824	11401.1	11401.1	11401.1	116049	11401.1	183763	266453	1.29459e+06	11401.1	48528.9	1.39313e+06	11401.1	11401.1	11401.1	11401.1	1.1789e+06	860590	204801
F1MXR3	ADAMTS like 4	ADAMTSL4	7	16.64	1.97373e+06	1.88899e+06	4.76454e+06	962000	5.18219e+06	1.5099e+06	1.53728e+06	5.33987e+06	1.7605e+06	1.41725e+06	1.42633e+07	1.65328e+07	3.39489e+07	2.94734e+07	2.80936e+07	7.01658e+06	1.31007e+07	1.89448e+07	2.33572e+07	2.60767e+07	2609440	6494808	1.311e+07	8.37184e+06	1.00411e+07	5.18183e+06	6.44909e+06	4.08759e+06	2.88975e+06	4.41129e+06	7.01165e+06	1.06305e+07	2.17441e+07	1.80709e+07	3.14826e+07	14093209	1.04632e+07	1.23202e+07	1.66234e+07	1.62543e+07	4.55149e+06	1.1979e+06	1.85469e+06	1.04746e+06	484726
F1MXX6	Lactadherin	MFGE8	7	68.57	5.12611e+07	4.3913e+07	45752423	2.27326e+07	61881292	2.43705e+07	2.2538e+07	3.06902e+07	3.09013e+07	1.81804e+07	1.4056e+07	1.60845e+07	2.80498e+07	1.85689e+07	3.09516e+07	21181901	1.3483e+07	25819565	3.48179e+07	24553742	3.95996e+07	1.59488e+07	6.38844e+06	8.98494e+06	1.9619e+07	2.5913e+07	1.23003e+07	9296877	2853529	5.33523e+06	8.38686e+06	1.38246e+07	7.5782e+06	8.66353e+06	1.6697e+07	3.02808e+07	2.2587e+07	8.57809e+06	1.49237e+07	7.42477e+06	4.29643e+07	2.57507e+07	3.62456e+07	1.80313e+07	1.46269e+07
F1MYE4	Chondroadherin	CHAD	7	216.22	1.46917e+08	1.10437e+08	1.12874e+08	45385177	1.45828e+08	2.10062e+08	92484295	137715598	8.85776e+07	7.87351e+07	1.59652e+08	9.15296e+07	1.5804e+08	8.19778e+07	8.5646e+07	185532218	1.03772e+08	1.93461e+08	1.09695e+08	7.86731e+07	2.06285e+08	5.4571e+07	9.70434e+07	3.51517e+07	90750107	108397827	6.2489e+07	6.01903e+07	2.75016e+07	5.93235e+07	1.64027e+08	6.69441e+07	1.2668e+08	5.14773e+07	5.57105e+07	2.38483e+08	8.10141e+07	5.6682e+07	7.3836e+07	3.71998e+07	1.07918e+08	5.52811e+07	8.73921e+07	4.30702e+07	4.55766e+07
F1MYX9	Uncharacterized protein	LAMA4	7	35.92	1.70363e+07	1.10549e+07	1.0796e+07	1.05465e+07	2.40548e+07	1.60193e+07	1.12945e+07	1.31316e+07	1.35643e+07	1.47099e+07	1.95619e+07	1.75989e+07	2.46189e+07	2.02856e+07	2.33745e+07	1.25464e+07	1.1987e+07	1.94214e+07	1.74956e+07	14859923	1.15284e+07	4.93888e+06	4.77159e+06	3906213	6978676	7.88821e+06	4.18891e+06	5.43961e+06	2.41962e+06	5.19666e+06	1.3841e+07	8.27846e+06	9.05018e+06	7.84642e+06	1.29912e+07	9.65043e+06	9.09933e+06	8.07752e+06	9.69958e+06	6.81863e+06	1.42402e+07	5.91778e+06	9.3484e+06	7.97705e+06	9.12279e+06
F1N126	Uncharacterized protein	SMOC2	7	139.64	3.2507e+07	3.79076e+07	5.49495e+07	7.05433e+07	9.48751e+07	29639318	4.76591e+07	6.25514e+07	7.66088e+07	8.41329e+07	4.10952e+07	4.3148e+07	3.94151e+07	5.55354e+07	4.71973e+07	4.21991e+07	4.13651e+07	5.21221e+07	56052674	5.7653e+07	32494251	1.97065e+07	1.6636e+07	1.85768e+07	17276602	4.16445e+07	2.59931e+07	2.69169e+07	2.32191e+07	2.15537e+07	3.29608e+07	2.15542e+07	1.52765e+07	1.82918e+07	2.16477e+07	2.82733e+07	2.05299e+07	2.13547e+07	2.2167e+07	1.66225e+07	2.92886e+07	3.6527e+07	3.22658e+07	6.38168e+07	3.93838e+07
F1N663	Carbohydrate sulfotransferase	CHST11	7	57.11	2.48702e+07	2.61938e+07	1.97042e+07	2.10205e+07	3.7968e+07	2.50327e+07	3.59542e+07	3.00713e+07	2.748e+07	2.79794e+07	1.72751e+07	1.40986e+07	2.18641e+07	2.26531e+07	1.99643e+07	1.3228e+07	1.21217e+07	1.16631e+07	1.93066e+07	2.3753e+07	4.47771e+07	3.33419e+07	3.86802e+07	4.16667e+07	6.51089e+07	1.91062e+07	4.88733e+07	5.30788e+07	5.30688e+07	7.32281e+07	1.62576e+07	1.21062e+07	9.80155e+06	2.25042e+07	5.34191e+07	7.63242e+06	1.18546e+07	1.80512e+07	34861683	43913098	1.50484e+07	1.87574e+07	1.15962e+07	1.24838e+07	1.31339e+07
F1N7F6	Signal peptide, CUB domain and EGF like domain containing 2	SCUBE2	7	7.96	1.6235e+07	1.86354e+07	1.27981e+07	9.44563e+06	1.55812e+07	17786423	1.60738e+07	1.37436e+07	1.13017e+07	8.39031e+06	1.98636e+07	4.26657e+06	1.25043e+07	2.88826e+07	3.48607e+07	1.07983e+07	7.39341e+06	1.19544e+07	1.80018e+07	3.67221e+07	1.87601e+07	2.45162e+06	1.74109e+07	3.96935e+06	9.34608e+06	1.39671e+07	7.78043e+06	5.32763e+06	3.37268e+06	4.61002e+06	3.26976e+07	7.04627e+06	1.80795e+07	3.8536e+06	1.22313e+07	9.23726e+06	3.88404e+06	7.31213e+06	5.06613e+06	1.94531e+07	1.28378e+07	7.64648e+06	6.06679e+06	6.07247e+06	6.62286e+06
G3N2L2	Reticulocalbin 1	RCN1	7	28.61	1.38961e+07	3.86316e+07	1.62912e+07	1.2079e+07	1.94454e+07	5.98743e+07	2.41359e+07	1.06647e+07	1.2351e+07	1.74573e+07	5.83503e+07	5.80504e+07	3.56878e+07	3.13902e+07	3.13982e+07	9.92244e+07	4.59173e+07	3.53859e+07	3.2451e+07	3.41743e+07	1.72756e+07	2.52932e+07	2.67526e+07	1.52888e+07	1.73219e+07	6.5703e+07	1.53305e+07	2.21231e+07	1.16208e+07	1.42215e+07	4.28031e+07	6.19835e+07	42008777	2.98274e+07	3.36867e+07	1.18525e+08	3.10946e+07	2.8814e+07	3.45281e+07	2.0315e+07	1.30546e+07	2.83788e+07	1.25611e+07	1.01966e+07	1.26847e+07
G5E507	Heat shock protein HSP 90-beta	HSP90AB1	7	85.49	534898	938249	851606	24189.1	557620	2.36627e+06	24189.1	1.17302e+06	24189.1	316094	3.63838e+07	1.26017e+07	1.08696e+07	1.0181e+06	490585	911692	3376420	7.30094e+06	1.51773e+06	226322	24189.1	519165	754035	5529912	24189.1	2.64985e+06	24189.1	900043	24189.1	587326	1.07601e+07	8.13495e+06	5371197	146857	24189.1	24189.1	24189.1	1491000	278577	24189.1	841614	4.41099e+06	2.22979e+06	24189.1	24189.1
P07995	Inhibin beta A chain	INHBA	7	58.15	908719	1.10903e+06	7482.88	7482.88	7482.88	4.39943e+07	456231	195713	316172	1.04982e+06	1.0458e+08	3.99311e+07	3.16616e+07	3.50884e+07	4.53204e+07	1.99795e+08	8.82915e+07	8.55777e+07	6.60991e+07	3.61693e+07	1.70385e+06	9.59125e+06	7482.88	295548	7482.88	8269838	7482.88	7482.88	7482.88	1.17948e+06	7482.88	2.04564e+06	1.2504e+06	7482.88	7482.88	3.73352e+07	2.35046e+06	716105	1.15868e+06	685437	146017	2.5687e+06	246890	14965.8	7482.88
P13696	Phosphatidylethanolamine-binding protein 1	PEBP1	7	142.49	6.55965e+07	8.52516e+07	4.50173e+07	1.30865e+07	1.20705e+07	5.11722e+07	1.79681e+07	2.17655e+07	1.52461e+07	1.90033e+07	197701350	7.52004e+07	9.62758e+07	2.62542e+07	2.7503e+07	5.79357e+07	3.15938e+07	4.44524e+07	2.21841e+07	2.75316e+07	5.98504e+07	1.38673e+08	1.12398e+08	2.52973e+07	2.5396e+07	58341165	1.82209e+07	8.82421e+07	2.16468e+07	1.77406e+07	1.35494e+08	9.74419e+07	106874384	2.46681e+07	3.90471e+07	4.45083e+07	1.74489e+07	4.88594e+07	4.84191e+07	2.53825e+07	2.8197e+07	1.14539e+08	2.07626e+07	5.99604e+06	6.38875e+06
P55052	Fatty acid-binding protein, epidermal	FABP5	7	34.44	2.06363e+07	2.80903e+07	1.15753e+07	44267.4	304046	2.02477e+07	2.7652e+06	3.69524e+06	1.14128e+06	44267.4	157078600	2.93811e+07	2.96416e+07	4.77351e+06	44267.4	2.29799e+07	1.23176e+07	7561262	44267.4	508838	2.94828e+07	4.36639e+07	4.51996e+07	4.96972e+06	1935064	2.06421e+07	2.7622e+06	1.15483e+07	1.9557e+06	44267.4	1.02643e+08	4.17946e+07	3.1713e+07	44267.4	1.44493e+06	1.45111e+07	693260	1.15311e+07	2.06038e+06	1.45334e+06	1.78632e+07	1.14025e+07	7.14924e+06	158258	88534.8
P63103	14-3-3 protein zeta/delta	YWHAZ	7	294.08	6.74949e+07	1.1559e+08	4.81889e+07	1.79197e+07	1.01928e+07	3.91683e+07	3.85253e+07	6.21946e+07	3.65777e+07	3.26604e+07	3.26177e+08	1.31003e+08	1.25561e+08	6.0327e+07	6.66189e+07	6.98201e+07	7.64285e+07	1.0534e+08	5.86222e+07	64456134	6.18112e+07	1.45823e+08	1.34097e+08	3.8873e+07	2.83259e+07	7.89413e+07	3.83015e+07	7.46677e+07	3.13633e+07	27921456	1.9756e+08	1.31899e+08	1.18231e+08	2.26746e+07	49624788	3.48614e+07	15597438	7.55006e+07	1.70382e+07	2.3065e+07	3.81919e+07	8.20191e+07	3.23795e+07	7.82836e+06	6.70682e+06
Q05588	Urokinase plasminogen activator surface receptor	PLAUR	7	10.47	5.43158e+06	5.45432e+06	3.45114e+06	1.37973e+06	4.43564e+06	2.19572e+07	1.06566e+07	9.36095e+06	1.17471e+07	6.5196e+06	1.32623e+07	1.03734e+07	1.52957e+07	8.35395e+06	1.1892e+07	2.92721e+07	14988254	2.07269e+07	1.2799e+07	1.19179e+07	9.65183e+06	4.77714e+06	7.35511e+06	2.74872e+06	5.0056e+06	1.12268e+07	4.4795e+06	4.52189e+06	5.71031e+06	3.96497e+06	5755966	6.49204e+06	4.60935e+06	1.45518e+07	1691808	1.43167e+07	6.65558e+06	3.69256e+06	835887	764572	3.53094e+06	6.41413e+06	2.37057e+06	869602	611618
Q1LZ72	Canopy 2 homolog (Zebrafish)	CNPY2	7	37.01	6.20883e+06	9.76794e+06	5.28977e+06	389813	7361.7	1.62284e+06	460848	1.10571e+06	1.81424e+06	798550	3.83412e+07	2.28064e+07	9148980	795360	1357229	4912208	5898689	5.49551e+06	843587	2.50345e+06	4.93477e+06	1.27038e+07	10275498	649743	243375	6.80602e+06	7361.7	2.55518e+06	608103	856176	20254922	12930282	2.94304e+06	220751	589908	3.18616e+06	697657	1.49356e+06	7361.7	7361.7	4.3051e+06	2.09442e+06	2.60833e+06	7361.7	7361.7
Q3SZI4	14-3-3 protein theta	YWHAQ	7	241.5	1.47988e+07	2.16256e+07	9.47891e+06	4.18114e+06	4.98515e+06	1.43577e+07	1.23555e+07	1.90218e+07	1.12393e+07	1.26836e+07	1.01146e+08	2.58838e+07	2.88966e+07	1.137e+07	1.32582e+07	2.04936e+07	1.73191e+07	2.50309e+07	1.86024e+07	1.81711e+07	2.03516e+07	4.12942e+07	4.3707e+07	1.18852e+07	1.53894e+07	2.26114e+07	1.10254e+07	2.33977e+07	9.63378e+06	1.32125e+07	6.26171e+07	3.23832e+07	3.09362e+07	5.8207e+06	1.08181e+07	7.29756e+06	3.87385e+06	1.55946e+07	4.07543e+06	2.84526e+06	1.50716e+07	2.22447e+07	9.53843e+06	3.08728e+06	2.51059e+06
Q3SZR3	Alpha-1-acid glycoprotein	ORM1	7	7.38	17655.4	17655.4	1085466	17655.4	17655.4	17655.4	17655.4	637255	17655.4	17655.4	5.34321e+07	3.6503e+07	4.01519e+07	3.92652e+07	4.45958e+07	4.92641e+07	4.28305e+07	3.55952e+07	3.25348e+07	3.78662e+07	17655.4	17655.4	589904	17655.4	17655.4	17655.4	17655.4	17655.4	17655.4	17655.4	5.08916e+07	3.59823e+07	4.52592e+07	3.74773e+07	41030648	45611435	3.56797e+07	2.96112e+07	4.76893e+07	1.41079e+07	17655.4	17655.4	292250	17655.4	278817
Q3T145	Malate dehydrogenase, cytoplasmic	MDH1	7	52.97	2.40168e+07	4.12226e+07	1.44329e+07	434907	1.66752e+06	1.81935e+07	1.14781e+07	4.18366e+06	3.2023e+06	819866	1.10811e+08	4.34432e+07	1.64599e+07	5.35789e+06	5.5102e+06	2.44824e+07	2.44225e+07	2.60098e+07	8.88706e+06	5.88384e+06	2.67191e+07	5.68337e+07	1.98581e+07	1.02527e+07	3.34555e+06	2.29582e+07	8.95228e+06	7.36142e+06	7.17619e+06	608005	68837298	3.61801e+07	3.05984e+07	700520	1.5466e+06	1.39438e+07	4.77547e+06	6.02794e+06	7.75408e+06	2.25585e+06	2.14064e+07	3.12581e+07	4.78003e+06	744847	732251
Q3ZCJ2	Alcohol dehydrogenase [NADP(+)]	AKR1A1	7	50.74	1.83261e+07	3.343e+07	1.07938e+07	545656	72051.5	1.12125e+07	4.31368e+06	6.81023e+06	4.58934e+06	3.91108e+06	8.80135e+07	2.4453e+07	1.90268e+07	4.27728e+06	6.53338e+06	8930628	8.95038e+06	1.19334e+07	6306258	9.77736e+06	2.24073e+07	4.10273e+07	2.87287e+07	7.57016e+06	5.10754e+06	1.62179e+07	3.75571e+06	1.91137e+07	5.29474e+06	5.84919e+06	5.32581e+07	2.32024e+07	1.95827e+07	3.27253e+06	8.19361e+06	5.75281e+06	2.46475e+06	1.12645e+07	6.97065e+06	4.68465e+06	7.42814e+06	1.79176e+07	3.01067e+06	144103	190034
A3KLR9	Superoxide dismutase [Cu-Zn]	SOD3	6	63.36	9.72886e+07	5.77509e+07	4.52696e+07	4.65709e+07	52617555	1.54837e+08	7.76675e+07	2.99707e+07	3.38368e+07	3.2897e+07	1.01868e+08	3.5601e+07	3.34043e+07	2.91466e+07	1.94578e+07	1.22071e+08	5.3703e+07	2.57677e+07	2.6686e+07	2.45241e+07	129746551	6.24664e+07	8.71365e+07	48216760	5.92769e+07	9.30774e+07	4.98776e+07	3.07502e+07	2.10548e+07	3.58828e+07	7.24547e+07	34581545	2.419e+07	1.02323e+07	2.01936e+07	8.31582e+07	2.9614e+07	1.50551e+07	27057196	3.49306e+07	5.09285e+07	3.00932e+07	2.02476e+07	2.06906e+07	1.62421e+07
A3KMV5	Ubiquitin-like modifier-activating enzyme 1	UBA1	6	7.6	5.80376e+06	3.00598e+06	4161497	4979022	4338305	3.84603e+06	2783937	1.42048e+06	2.555e+06	4.16345e+06	1.63966e+07	6.40693e+06	4.9413e+06	2.39217e+06	3.53006e+06	5.65998e+06	3.37311e+06	2223451	3.06711e+06	3491840	1.00143e+06	4.65896e+06	1.98861e+06	4.1162e+06	640592	5242019	4231904	3.02966e+06	4250077	4338968	5.17302e+06	3663869	3.37193e+06	3.24421e+06	2.84599e+06	1.8384e+06	4.98492e+06	3.12248e+06	6.93529e+06	3.24416e+06	2.63625e+06	773229	741538	2.45234e+06	4.28062e+06
E1BGN3	Histone H3	HIST2H3PS2	6	431.95	2.13961e+08	2.94401e+08	1.95493e+08	1.37271e+08	224267334	6.07005e+08	838455535	566853521	4.08533e+08	2.84889e+08	584403968	6.58722e+08	7.41336e+08	5.129e+08	4.677e+08	722640849	1.22951e+09	1.47635e+09	8.65204e+08	506896834	2.86409e+08	3.10246e+08	2.19632e+08	129538060	1.33349e+08	438497702	4.28647e+08	3.74502e+08	2.06627e+08	1.44592e+08	3.9432e+08	472641936	610616042	485556370	657599190	8.18284e+08	9.96078e+08	7.47604e+08	1122154501	5.55478e+08	1.32648e+08	244796800	148016207	1.20559e+08	1.06777e+08
E1BN89	Cytokine like 1	CYTL1	6	330.73	1.88553e+08	1.35578e+08	7.22005e+07	6.59563e+07	1.06266e+08	2.21975e+08	1.08779e+08	4.64473e+07	3.3838e+07	4.38523e+07	157678415	8.33163e+07	4.96186e+07	34311510	1.4267e+07	1.41125e+08	8.29487e+07	42973216	3.03477e+07	28214993	1.62322e+08	7.85235e+07	3.92538e+07	3.0312e+07	2.81441e+07	1.51823e+08	9.21717e+07	6.6564e+07	2.71617e+07	2.37916e+07	1.56001e+08	6.78051e+07	5.12423e+07	3.45125e+07	3.37736e+07	1.79679e+08	7.41281e+07	3.16761e+07	4.90336e+07	2.00827e+07	1.06543e+08	77706430	3.31455e+07	2.88552e+07	2.14731e+07
F1MDC2	Collagen type IX alpha 2 chain	COL9A2	6	301.88	2.62824e+08	2.02897e+08	9.63648e+07	9.34909e+07	1.28818e+08	8.30821e+07	1.95677e+08	134643888	1.21412e+08	6.92958e+07	1.26817e+08	19193367	2.32727e+07	5.60851e+07	1.09643e+08	9.10003e+07	4.457e+07	3.90552e+07	6.90918e+07	1.10169e+08	1.80878e+08	6.61153e+07	2.52753e+07	9.57447e+06	9.49757e+06	6.56974e+07	2.19308e+07	30655601	1.45503e+07	1.23067e+07	1.4504e+08	4.66315e+07	1.42416e+07	3.27541e+06	7.97059e+06	8.72587e+07	2.49424e+07	1.27486e+07	6.46908e+06	5.29584e+06	159252534	150896542	6.68003e+07	5.82257e+07	4.81506e+07
F1MDN4	60S acidic ribosomal protein P0	RPLP0	6	18.36	3.06162e+06	4.94444e+06	2.26659e+06	50522.7	50522.7	1.56584e+06	50522.7	1.65261e+06	50522.7	621292	6.0823e+07	1.13574e+07	9.29356e+06	50522.7	1.14069e+06	3.16805e+06	803128	4.77016e+06	1.16004e+06	789349	4.53167e+06	3.63505e+06	1.12007e+07	50522.7	50522.7	1.71676e+06	50522.7	2.44621e+06	191505	50522.7	2.11641e+07	3.66247e+06	8.44763e+06	50522.7	2394805	366228	811266	1.82826e+06	50522.7	50522.7	4.75959e+06	2.93919e+06	2.3292e+06	50522.7	50522.7
F1MKS3	Uncharacterized protein	TXNDC5	6	12.59	6.42289e+06	1.32093e+07	2.21787e+06	759352	205068	6.65467e+06	2.61537e+06	324076	1.69707e+06	2.28359e+06	3.21228e+07	1.40068e+07	8.29388e+06	899021	166640	8.92174e+06	7.34776e+06	1.48131e+06	2.80008e+06	2.86263e+06	6.49417e+06	1.18252e+07	6.61367e+06	1.54387e+06	21814.4	1.04349e+07	829809	3.17381e+06	1.55025e+06	697966	1.86359e+07	1.5527e+07	5.09117e+06	919105	1.27703e+06	6.24888e+06	989928	21814.4	562498	910310	8.49556e+06	1.08698e+07	3.79777e+06	626609	184752
F1MPP2	Insulin like growth factor binding protein 7	IGFBP7	6	24.35	14989509	2187845	1.59133e+07	1.22533e+07	1.47544e+07	1.07603e+07	1.16898e+06	1.53889e+07	8.40494e+06	1.50884e+07	3.39539e+07	2.77063e+06	549383	4.11745e+06	21759.1	1.28433e+07	2.23102e+06	2.49566e+06	705651	1.23929e+06	3.30322e+07	2.46461e+07	3.18661e+07	3.29608e+07	5.19647e+07	3.1081e+07	6.71019e+06	1.76833e+07	2.35713e+07	4.07863e+07	48867110	3.07095e+07	2.34619e+07	1.86382e+07	8847040	3.21907e+07	2.31677e+07	2.56345e+07	1.30569e+07	2.18648e+07	1.37233e+07	4.11995e+06	7.35207e+06	4.14514e+06	4.33687e+06
F1MQB1	2-phosphoxylose phosphatase 1	PXYLP1	6	43.82	2.98593e+07	3.12968e+07	1.79698e+07	2.73688e+07	2.87082e+07	2.34299e+07	2.71721e+07	32065706	1.90591e+07	2.53971e+07	2.14193e+07	1.49613e+07	1.71009e+07	2.5341e+07	3.28091e+07	9.64866e+06	1.60441e+07	1.88165e+07	2.74679e+07	3.15804e+07	2.76146e+07	9.10304e+06	7.69743e+06	1.67931e+07	2.20468e+07	3690303	2.43258e+07	1.95799e+07	1.93866e+07	2.84053e+07	1.48636e+07	1.30326e+06	786747	3.26042e+06	1.15955e+07	4.29403e+06	2.05874e+06	4.90672e+06	6.20369e+06	6.61217e+06	2.1151e+07	1.25458e+07	1.27205e+07	10804198	1.04679e+07
F1MUK3	Insulin-like growth factor-binding protein 6	IGFBP6	6	49.59	3.16359e+07	1.94337e+07	9.05161e+06	9.53343e+06	7.9759e+06	3.98411e+07	1.33794e+07	7.82357e+06	8.17408e+06	5.7181e+06	5.41202e+07	24676637	7.63564e+06	14223121	9.51104e+06	6.11418e+07	1.97199e+07	1.5927e+07	2.16923e+07	1.10772e+07	5.11634e+07	6764324	6749331	6.51943e+06	1.68155e+06	92616725	1.38025e+07	2.47504e+06	1.57771e+06	4.57454e+06	5.76289e+07	2.41398e+07	5.73585e+06	2.44628e+06	247248	4.14393e+07	1.00718e+07	5.50524e+06	4.18285e+06	1.29223e+06	2.39418e+07	9.2257e+06	4924526	6.49944e+06	1.78074e+06
F1MZX2	Serpin family E member 2	SERPINE2	6	28.89	23009418	7.52055e+06	9.36089e+06	1.41655e+06	3.45774e+06	8.4458e+07	1.1175e+07	6.3843e+06	1.66264e+06	1.33045e+06	4.76652e+07	1.15547e+07	7.3391e+06	1.94185e+06	530023	57046113	24043647	1.49326e+07	4.21358e+06	2.54721e+06	3.98141e+07	5.65647e+06	3.89418e+06	1.70578e+06	3.2946e+06	4.01283e+07	6932577	4.6149e+06	2.16177e+06	1.59016e+06	43324250	8.28091e+06	7.29136e+06	762853	1.30881e+06	6.62536e+07	1.73198e+07	3.95164e+06	2.52361e+06	999541	2.36092e+07	7.39419e+06	4.60863e+06	2.04082e+06	694044
F1N3L5	Uncharacterized protein	Unknown	6	39.48	4.34718e+07	4.42125e+07	50772001	3.22901e+07	65673300	1.47684e+07	1.77291e+07	2.1255e+07	1.96962e+07	1.96408e+07	2.83924e+07	1.9983e+07	2.80293e+07	1.58104e+07	2.15776e+07	20427751	1.22726e+07	1.98316e+07	10278504	1.53612e+07	9.98014e+06	7.36029e+06	5.73331e+06	4.64531e+06	5.80526e+06	6332465	3293208	4.67136e+06	1.43744e+06	2.42758e+06	9.17552e+06	3.91896e+06	1.12598e+07	7931767	9.61471e+06	1.95973e+07	1.5911e+07	1.13471e+07	1.16762e+07	5.13755e+06	1.19316e+07	1.16857e+07	1.27582e+07	7.92734e+06	1.10725e+07
F1N3V0	Malic enzyme	ME1	6	5.14	2.09353e+06	1.44107e+07	2.63347e+06	632911	109728	3.21275e+06	1.06524e+06	1.75797e+06	1.30944e+06	3.06621e+06	2.45799e+07	8.09569e+06	7380930	1.3208e+06	2.37543e+06	634875	3137003	3395339	109728	3.76981e+06	2.90068e+06	1.81626e+07	17003285	2.78535e+06	1.27133e+06	3.7492e+06	109728	5760134	1.51017e+06	708472	1.97689e+07	9.97888e+06	1.17809e+07	988616	109728	1.3116e+06	722504	2.60546e+06	1.52716e+06	109728	4.87302e+06	1.48811e+07	4.70301e+06	109728	337940
F6QLF1	Hyaluronan and proteoglycan link protein 3	HAPLN3	6	53.18	4.88486e+06	2.89673e+06	239513	1.33144e+06	841516	935944	34391.6	832952	876609	3.11493e+06	1.2128e+07	9.91206e+06	1.48682e+07	1.20691e+07	1.29445e+07	1.21531e+07	1.01512e+07	8.85833e+06	3.90859e+06	1.55422e+07	1.26155e+06	2.97115e+06	34391.6	34391.6	247400	2.60977e+06	34391.6	34391.6	68783.2	1.30553e+06	5.46974e+06	3.25355e+06	2.44645e+06	2.82166e+06	5.8181e+06	1.79482e+06	3.54604e+06	789129	3.28507e+06	6.59476e+06	2.00975e+06	3.36796e+06	1.40562e+06	954008	1.36888e+06
G3MZT8	Latent transforming growth factor beta binding protein 4	LTBP4	6	8.6	1.50703e+07	1.11579e+07	9821055	7.15589e+06	1.20987e+07	9.94297e+06	12806871	1.04359e+07	6.83056e+06	8.97788e+06	1.02313e+07	9.99856e+06	1.34937e+07	7.67878e+06	8.6313e+06	1.26795e+07	1.11946e+07	9.67649e+06	1.10641e+07	1.12751e+07	1.19784e+07	7.37302e+06	1.03409e+07	3.05629e+06	6.07368e+06	1.14574e+07	6.69488e+06	1.10318e+07	2.8808e+06	5.24808e+06	9.11862e+06	5.39297e+06	7.28909e+06	6.33769e+06	3.5704e+06	1.18275e+07	5.02228e+06	4.17297e+06	4.4529e+06	4.1451e+06	7.84046e+06	6.70692e+06	3.29884e+06	2.61852e+06	3.37738e+06
G5E5C8	Transaldolase	TALDO1	6	23.56	2.83232e+07	3.59503e+07	1.45059e+07	2.25187e+06	1.44568e+06	1.4393e+07	5860672	1.00965e+07	4.68783e+06	3.90808e+06	1.42321e+08	3.53484e+07	2.83903e+07	8.51613e+06	7.32724e+06	1.97662e+07	17553257	1.80164e+07	7364835	6301777	2.18365e+07	5.03858e+07	3.08948e+07	4.36649e+06	3.24451e+06	1.69655e+07	4.52291e+06	2.01088e+07	4.0776e+06	1.77129e+06	6.76197e+07	3.72014e+07	2.98832e+07	431547	3.05103e+06	8.44773e+06	2.86441e+06	1.39216e+07	3.57064e+06	2969145	1.98001e+07	3.69649e+07	8.96151e+06	1.29431e+06	328456
P42899	60S acidic ribosomal protein P2	RPLP2	6	37.99	5.25532e+06	1.86279e+07	1.33143e+07	4.78916e+06	1.51037e+06	1.68279e+07	7.46041e+06	3.90684e+06	5.98374e+06	5.02187e+06	8.16917e+07	2.62576e+07	2.18327e+07	9.24338e+06	5.7641e+06	1.69524e+07	1.73437e+07	1.72203e+07	1.04699e+07	9.13057e+06	1.0244e+07	1.92917e+07	2.6436e+07	7.29608e+06	2.14665e+06	24380432	1.01449e+07	1.68944e+07	6.64222e+06	1.26128e+06	3.26848e+07	2.72292e+07	1.82543e+07	3.48101e+06	5.58959e+06	1.45292e+07	8.36695e+06	9.63102e+06	4.83702e+06	2.70515e+06	1.12734e+07	1.68875e+07	9345092	2.64287e+06	893910
P50397	Rab GDP dissociation inhibitor beta	GDI2	6	38.07	1.67206e+07	1.61019e+07	8.76427e+06	6.90038e+06	2991254	1.46691e+07	5.44991e+06	5.65769e+06	7.5757e+06	6.77603e+06	4.35791e+07	7.73122e+06	1.2378e+07	6.89377e+06	7.23578e+06	1.60267e+07	2.72164e+06	4.44334e+06	4.94697e+06	6.08253e+06	1.43385e+07	1.42174e+07	15442712	6.79834e+06	5.42332e+06	1.53366e+07	5.68082e+06	1.10499e+07	5.71251e+06	9.57838e+06	1.96573e+07	8.338e+06	8.75785e+06	1.90914e+06	6.44184e+06	7.12875e+06	3.61678e+06	4.72941e+06	2.8333e+06	4.08311e+06	14021804	9.22384e+06	4.78518e+06	4.89151e+06	3.01607e+06
P55106	Growth/differentiation factor 6	GDF6	6	15.87	351885	1.99242e+06	884121	938384	7808.8	2.98057e+07	1.58829e+06	785150	1.04971e+06	7808.8	3.66397e+07	4.44641e+07	3.49601e+07	2.39979e+07	1.63079e+07	2.34843e+07	3.35744e+07	2.76128e+07	2.22782e+07	1.24103e+07	7808.8	7808.8	1.07098e+06	87459.5	7808.8	2.40983e+06	7808.8	7808.8	7808.8	7808.8	2078640	1.08037e+07	4.23472e+06	815367	7808.8	7740971	1.41208e+06	1.91761e+06	1.03029e+06	7808.8	7808.8	773040	812182	116139	7808.8
Q05716	Insulin-like growth factor-binding protein 4	IGFBP4	6	18.95	1.15267e+07	2.02585e+07	2.76736e+07	2.12364e+07	3.98763e+07	1.01618e+07	1.55949e+07	2.75332e+07	2.88884e+07	3.40098e+07	19526659	1.40959e+06	1.49838e+06	1.8718e+06	1798503	1.76584e+06	2.30997e+06	4.13818e+06	3270818	3.24721e+06	55831.8	55831.8	995248	151342	2.94955e+06	55831.8	589593	55831.8	341905	55831.8	978942	370032	55831.8	55831.8	55831.8	55831.8	55831.8	805846	1.86215e+06	803191	6.22612e+06	1.02378e+07	1.0015e+07	1.25295e+07	1.0021e+07
Q0IIH5	Nucleobindin 2	NUCB2	6	14.75	1.25355e+07	1.98977e+07	1.1957e+07	1.08599e+07	1.39749e+07	1.56335e+07	1.1137e+07	8.00327e+06	6.8601e+06	8.04534e+06	3.66445e+07	1.74097e+07	1.18804e+07	6.42756e+06	4.72628e+06	1.51474e+07	1.22244e+07	7.46728e+06	6.24133e+06	8.32089e+06	9.27602e+06	1.96163e+07	1.53111e+07	8.25216e+06	6.90912e+06	1.71057e+07	7.4334e+06	1.09291e+07	6.19529e+06	6529798	1.78289e+07	1.80452e+07	6.80449e+06	4.64082e+06	7.35825e+06	1.06419e+07	3.76836e+06	4.14732e+06	6.14807e+06	3.09416e+06	8.60445e+06	1.23588e+07	4.57857e+06	4.58796e+06	3.69361e+06
Q1RMH5	C1QC protein (Fragment)	C1QC	6	338.3	104995118	7.58626e+07	51661827	5.47676e+07	7.48402e+07	1.05323e+08	9.73375e+07	5.4249e+07	5.65372e+07	6.62874e+07	181831086	156940978	2.29669e+08	1.98763e+08	1.51399e+08	164876936	1.65807e+08	2.0097e+08	1.97484e+08	1.61946e+08	9.96402e+07	9.60033e+07	8.00938e+07	6.59632e+07	1.02978e+08	1.00509e+08	8.80722e+07	1.01779e+08	7.93658e+07	1.1012e+08	1.34286e+08	1.01077e+08	1.27053e+08	110340498	161335833	126769619	1.32317e+08	1.1062e+08	1.61184e+08	1.28957e+08	8.44427e+07	6.63365e+07	4.42808e+07	3.7819e+07	3.41721e+07
Q2HJ86	Tubulin alpha-1D chain	TUBA1D	6	14.98	1.59758e+06	3.63635e+06	1.2041e+06	528758	3.05672e+06	4.15702e+06	2.34643e+06	2.55291e+06	3.6729e+06	4.50991e+06	4.69102e+07	1.1199e+07	7.01661e+06	2.23205e+06	2.99173e+06	8.53681e+06	4.02177e+06	6.74383e+06	3.09944e+06	4.14456e+06	3.42215e+06	3.4563e+06	2.08607e+06	288888	1.30785e+06	1.03994e+07	923227	2.40808e+06	36000.7	36000.7	1.07087e+07	5299298	2.58436e+06	237130	36000.7	4.30643e+06	945732	1329575	593250	935787	5.18663e+06	4.62134e+06	2.18387e+06	755461	1.50092e+06
Q2HJ89	Peptidyl-prolyl cis-trans isomerase FKBP10	FKBP10	6	6.84	5.36179e+06	4.89782e+06	6.09259e+06	2.03464e+06	7.38225e+06	4.48144e+07	3.82533e+06	2.44958e+06	2.52486e+06	9974704	3.11036e+07	1.93378e+07	1.43204e+07	8.13256e+06	6.9083e+06	3.01428e+07	2.69139e+06	3.61941e+06	4.30368e+06	3228867	8.79557e+06	6.96731e+06	7.11136e+06	4.50762e+06	4.34185e+06	4.98458e+07	1.88491e+06	2.80624e+06	411039	4.1878e+06	2.2495e+07	1.50409e+07	7.61413e+06	3.87134e+06	5.15821e+06	3.34456e+07	1.42813e+06	1.09435e+06	1.28089e+06	1.33453e+06	4.56113e+06	4.35753e+06	2.78431e+06	2.86838e+06	2.801e+06
Q3B7M5	LIM and SH3 domain protein 1	LASP1	6	30.93	6.43295e+06	1.397e+07	3.15495e+06	1.69532e+06	572558	1.04775e+07	1.76263e+06	4.30029e+06	2.72285e+06	2.64635e+06	7.13973e+07	2.35944e+07	1.94443e+07	5.96588e+06	8.05891e+06	1.72657e+07	8.94853e+06	1.2882e+07	3060750	1.14134e+06	1.19829e+07	2.30658e+07	2.36208e+07	5.8102e+06	4.55265e+06	1.65273e+07	1.16636e+06	1.06927e+07	3.45722e+06	2.12652e+06	4.04325e+07	26039896	2.20703e+07	3.63617e+06	5.37837e+06	1.46079e+07	2.05663e+06	8.33903e+06	1.67249e+06	1.11811e+06	5.64448e+06	8.69741e+06	4.05652e+06	31863.3	455947
Q3T147	Spliceosome RNA helicase DDX39B	DDX39B	6	3.43	2.02479e+06	4.65177e+06	1.86792e+06	927276	20391.5	1.90036e+06	2249404	2.26691e+06	912331	1.3182e+06	1.97668e+07	5.12624e+06	8.11626e+06	1.0591e+06	231980	807679	3.10491e+06	1.6e+06	686981	20391.5	472263	7.99306e+06	4.93485e+06	745045	1.09179e+06	554503	4.4507e+06	1.72792e+06	1.29266e+06	4.9822e+06	1.13308e+07	2.22017e+06	6.14441e+06	20391.5	2.06486e+06	88341	20391.5	1.12747e+06	20391.5	20391.5	5.70593e+06	2.77798e+06	930102	149278	2.19291e+06
Q5E9B1	L-lactate dehydrogenase B chain	LDHB	6	348.19	4.10797e+07	8.32981e+07	4.14619e+07	7.74728e+06	2.34863e+06	3.75262e+07	1.28539e+07	2.99229e+07	1.56427e+07	1.45285e+07	267702322	92853261	8.73178e+07	3.07744e+07	3.19089e+07	4.5468e+07	5.22355e+07	8.21149e+07	3.57421e+07	33565377	5.29032e+07	111142752	1.00223e+08	2.15171e+07	1.9525e+07	4.66215e+07	16815249	3.30107e+07	1.40653e+07	1.077e+07	138694367	8.76932e+07	7.67956e+07	8.46497e+06	1.57911e+07	1.87281e+07	1.13756e+07	4.5259e+07	1.12043e+07	1.16908e+07	2.668e+07	5.35939e+07	2.23166e+07	4.28707e+06	2.94856e+06
Q865V6	Macrophage-capping protein	CAPG	6	14.34	1.23586e+06	1.40111e+06	5.1618e+06	1.07166e+06	553297	8.29315e+06	5.81838e+06	12010332	8.51035e+06	7.4416e+06	1.51542e+07	1.59594e+07	4.93837e+07	2.38815e+07	2.35146e+07	6.4137e+06	1.82735e+07	5.24043e+07	3.07849e+07	2.25531e+07	3.07605e+06	3.97141e+06	1.4055e+07	5.57811e+06	8.1422e+06	9.03983e+06	1.03248e+07	1.37462e+07	1.69287e+07	7.87213e+06	4.7586e+06	5.19924e+06	2.63512e+07	6.72157e+06	9.62182e+06	2.45945e+06	4829633	1.83208e+07	1.21307e+07	1.10222e+07	680800	1.36585e+06	2.30131e+06	465453	383079
Q95117	Secreted frizzled-related protein 3	FRZB	6	378.93	61750232	6.34572e+07	5.5748e+07	8.08726e+07	1.08401e+08	9.7181e+07	45802975	4.93922e+07	4.28542e+07	6.29578e+07	9.71352e+07	74991030	7.03087e+07	8.16584e+07	5.74921e+07	1.07983e+08	8.03432e+07	7.72078e+07	6.40948e+07	6.65818e+07	7.72282e+07	43782050	3.73855e+07	3.87694e+07	5.33539e+07	6.7357e+07	4.89174e+07	42480157	3.63729e+07	5.09504e+07	77284745	5.46757e+07	4.45715e+07	4.26202e+07	6.97998e+07	99046226	4.83372e+07	37434956	5.9648e+07	4.68889e+07	5.44876e+07	6.1598e+07	5.12372e+07	6.09244e+07	6.06288e+07
Q9BGI2	Peroxiredoxin-4	PRDX4	6	246.38	1.03525e+07	4.66233e+07	1.2381e+07	1.2932e+07	1.02397e+07	5.80258e+07	1.19794e+07	3.21145e+06	6.00987e+06	4.13483e+06	115712730	4.73183e+07	3.11202e+07	1.1955e+07	6.98615e+06	8.38166e+07	45817117	6.54094e+06	1.18459e+07	1.19996e+07	2.17687e+07	2.53271e+07	1.8855e+07	1.46938e+07	6.17404e+06	5.62932e+07	9.493e+06	1.33767e+07	4.43574e+06	656688	5.45119e+07	4.32571e+07	25746806	1.02575e+07	1.35773e+07	4.93714e+07	2.58164e+07	6.27217e+06	1.12453e+07	1.84818e+06	1.83488e+07	4.3127e+07	1.89787e+07	9.9499e+06	2.11362e+06
A0A0N4STN1	Uncharacterized protein	CATHL1	5	39.91	13240.8	13240.8	818501	1.43659e+06	13240.8	13240.8	13240.8	162516	318828	13240.8	4.90965e+06	47964866	2.40463e+07	15518549	1.76005e+07	1.89655e+07	9.55693e+06	30727979	65744977	3.1678e+07	13240.8	284709	402090	13240.8	13240.8	13240.8	13240.8	13240.8	13240.8	13240.8	13240.8	13240.8	13240.8	13240.8	414011	13240.8	13240.8	13240.8	13240.8	2.017e+06	13240.8	13240.8	13240.8	13240.8	13240.8
A6QLZ0	Galectin	LGALS3	5	32.94	8912390	7.62557e+06	7.81828e+06	1.45522e+07	1.76417e+07	3.58821e+07	2.57256e+07	1.2876e+07	7.18419e+06	1.50847e+07	3.36042e+07	4.93447e+07	3.98013e+07	27352679	2.70779e+07	4.85167e+07	6.78415e+07	4.46296e+07	4.18226e+07	3.78755e+07	5.94163e+06	1.51078e+07	1.7663e+07	1.62906e+07	19463125	3.40278e+07	3.54315e+07	36180658	1.17832e+07	1.42759e+07	1.15119e+07	2.93339e+07	29183426	2.2639e+07	3.5598e+07	4.79861e+07	2.98734e+07	1.45682e+07	4.8222e+07	1.23987e+07	671699	2.72463e+06	5.95457e+06	6.2768e+06	3.54874e+06
A6QPC2	SCRG1 protein	SCRG1	5	331.43	3.46565e+08	387783414	308361800	2.80984e+08	5.51318e+08	339009538	3.07557e+08	269472231	318794446	303190492	2.30347e+08	1.96508e+08	1.73876e+08	1.56975e+08	1.69864e+08	1.03862e+08	1.47854e+08	1.40799e+08	1.4648e+08	159085683	3.48465e+08	4.29375e+08	3.96574e+08	3.3138e+08	378852144	347793939	4.79008e+08	4.60987e+08	4.13784e+08	4.63672e+08	1.76972e+08	1.37593e+08	163398841	2.40098e+08	5.58823e+08	7.72657e+07	1.58948e+08	224312057	4.1544e+08	3.96199e+08	2.03749e+08	3.32033e+08	1.9816e+08	242978116	2.37994e+08
A6QR60	CRISPLD1 protein	CRISPLD1	5	9.25	4.12866e+07	1.6056e+07	1.21256e+07	9.54899e+06	1.48984e+07	2.14553e+07	1.91501e+07	9.90372e+06	7.93605e+06	7.84279e+06	3.14263e+06	1591851	7.93241e+06	5.69113e+06	6.6363e+06	1.2543e+07	1.91878e+06	627813	4.19686e+06	6.94948e+06	889.625	889.625	402204	269671	889.625	889.625	361543	31566.5	2421.8	371671	3.81514e+06	348374	3.20974e+06	99625.1	257028	5.01344e+06	889.625	34313.3	889.625	889.625	19367404	3.70678e+06	1.79524e+06	1.53679e+06	2.8929e+06
A7E3S8	Heat shock 70kD protein binding protein	ST13	5	16.64	3.35894e+06	6.27857e+06	4.23184e+06	412836	42588.1	2086194	114834	4.78146e+06	1.07038e+06	1.04941e+06	2.9226e+07	1.29943e+07	1.53352e+07	5.48459e+06	2686386	5.11178e+06	7.0693e+06	13372714	2.72124e+06	1.75346e+06	4.94192e+06	1.10169e+07	1.21785e+07	2.27251e+06	839289	1.88836e+06	1.67594e+06	6.87413e+06	5.44011e+06	85176.1	1.80148e+07	1.6719e+07	1.35479e+07	3.04401e+06	1.05814e+06	1.9893e+06	816056	7.09728e+06	42588.1	1.22912e+06	6.15529e+06	1.17381e+07	3.05063e+06	784841	309667
A7MAZ5	Histone H1.3	HIST1H1D	5	22.82	2.09776e+06	3.41562e+06	793658	3.06392e+06	8.03705e+06	7.10269e+06	1.05127e+07	2.12055e+06	1.00044e+07	1.03906e+07	1.57559e+07	1.36242e+07	3.27474e+07	44073653	4.20673e+07	2.00781e+07	42148244	43330541	6.38361e+07	4.49923e+07	563873	82903.2	761920	422245	1.25859e+06	2.90408e+06	1.24407e+06	3.72386e+06	537006	1.54015e+06	2.14651e+06	5.64257e+06	1.38346e+07	1.45091e+07	27331018	9.91231e+06	19702469	2.10877e+07	3.05971e+07	1.6508e+07	1.5879e+06	1.82468e+06	401058	2.4273e+06	1.32189e+06
E1B8N6	Uncharacterized protein	LMNB1	5	64.75	2.60665e+06	3.80055e+06	3.22936e+06	1.60474e+06	2222096	38093866	1.05825e+07	6.63736e+06	3.3996e+06	2.38181e+06	14955068	16862809	1.21508e+07	4.66232e+06	1.74197e+06	5.6844e+07	2.29667e+07	2.10685e+07	4.89191e+06	2.78648e+06	4.14774e+06	2.2357e+06	5.27381e+06	1.93824e+06	3.50753e+06	3.31882e+07	1.41741e+07	4.05675e+06	1.35631e+06	3.73478e+06	4.31054e+06	1.07718e+07	1.44664e+07	3.90059e+06	3.23685e+06	4.47604e+07	1.57342e+07	4.87802e+06	1742397	1.68346e+06	1.97415e+06	1.55849e+06	1.93338e+06	995862	813255
E1B9F6	Elongation factor 1-alpha GN=EEF1D	EEF1A1	5	115.91	9.08455e+06	2.49408e+07	1.24839e+07	3.7719e+06	7.57386e+06	8.96728e+07	2.41644e+07	2.13918e+07	1.28425e+07	1.39246e+07	124999773	7.44682e+07	4.59969e+07	2.48779e+07	2.1525e+07	1.23965e+08	4.48531e+07	4.70941e+07	3.22695e+07	2.94049e+07	2.42184e+07	3.54576e+07	4.30706e+07	1.42556e+07	1.4685e+07	1.23389e+08	1.91061e+07	29922324	1.07516e+07	1.37911e+07	4.70553e+07	4.17307e+07	3.54628e+07	9.22676e+06	14759128	1.02655e+08	2.04641e+07	2.27595e+07	2.12049e+07	1.08109e+07	1.06177e+07	1.94975e+07	1.33323e+07	3.43593e+06	2.41569e+06
E1BB48	Polypeptide N-acetylgalactosaminyltransferase	GALNT2	5	4.1	10319752	1.24096e+07	1.67822e+07	9.53765e+06	1.11134e+07	4.75523e+06	1.80278e+06	1.06612e+07	1.02391e+07	1.27413e+07	1.09794e+07	2.20002e+06	4.63797e+06	6.87996e+06	6040338	9.61342e+06	1.32088e+06	1.09393e+06	8.32531e+06	7.55483e+06	7.73045e+06	1.22833e+07	7.7384e+06	1.39021e+06	1.00538e+07	750881	9.28754e+06	6.75345e+06	7.43676e+06	8.61366e+06	1.67858e+07	357812	2932708	2.79087e+06	7.67738e+06	2.04495e+06	44266.6	1.08345e+06	44266.6	5.25711e+06	1.51637e+06	6.26915e+06	5.67397e+06	6.50293e+06	6.24836e+06
E1BJF9	Serum amyloid A protein	SAA1	5	919.03	122574	122574	122574	122574	122574	923773	122574	122574	122574	122574	4.83757e+06	6.80708e+06	1.97127e+06	122574	5.16136e+06	4.51188e+06	122574	122574	122574	122574	122574	122574	122574	122574	122574	122574	122574	122574	122574	122574	12955645	3.47484e+07	34460944	4.372e+07	5.84005e+07	1.13471e+07	1.5287e+07	22005715	24591940	2.34066e+07	122574	122574	122574	122574	122574
E1BJX6	Signal peptide, CUB domain and EGF like domain containing 3	SCUBE3	5	3.68	3018723	1.53606e+06	841160	1.23219e+06	2.42686e+06	3868960	5.05063e+06	3239738	2.81154e+06	3.38967e+06	4.03061e+06	3.05796e+06	3.82892e+06	4.80738e+06	3.84729e+06	5.49968e+06	4.87349e+06	6.49013e+06	5754328	6.00155e+06	4.08101e+06	2.36708e+06	1.31483e+06	1.31717e+06	11759485	3.7042e+06	3.16103e+06	2.8825e+06	2.4606e+06	4.23076e+06	3.49803e+06	1.68493e+06	640763	475591	1.53044e+06	3.66396e+06	3.45119e+06	1.50089e+06	1.99934e+06	1.80089e+06	3.71668e+06	1.22592e+06	480486	591863	464662
F1MAZ3	Microtubule-associated protein	MAP4	5	14.69	1.20694e+06	2.6607e+06	1.98238e+06	153923	5156.86	3.3515e+06	1.13069e+06	744546	243882	508116	1.81984e+07	9.6878e+06	7.46842e+06	1.71554e+06	918819	7.42075e+06	3.83409e+06	5.65298e+06	1.94465e+06	989664	425356	4.73934e+06	5.54778e+06	638036	425954	5.71022e+06	902463	2.38037e+06	260977	191083	7.46865e+06	9.87318e+06	4.56833e+06	291399	383268	7.673e+06	465301	1.7545e+06	5156.86	5156.86	498757	2.56278e+06	1.42691e+06	327715	5156.86
F1MD77	Laminin subunit gamma 1	LAMC1	5	7.31	3.11538e+06	3.64282e+06	1.73229e+06	11867.4	11867.4	4958663	615583	5085214	11867.4	1.91896e+06	1.01893e+06	7.81034e+06	1.25705e+07	9.36343e+06	4.87665e+06	1.70174e+07	3.80752e+06	1.10042e+07	8.82992e+06	1.62529e+07	9.21678e+06	11867.4	11867.4	11867.4	11867.4	1.22239e+06	2.86232e+06	11867.4	11867.4	11867.4	3.26407e+06	6.75344e+06	8.59692e+06	8.03867e+06	9.68044e+06	2.05202e+07	1.08343e+07	7.83025e+06	7.65799e+06	7.43697e+06	848778	112187	11867.4	11867.4	863356
F1MKY3	Sushi domain containing 5	SUSD5	5	56.89	5.81479e+07	5.1962e+07	2.95351e+07	45711307	74781337	2.44547e+07	5.30483e+07	2.84096e+07	3.97642e+07	4.6086e+07	1.17212e+07	2.44328e+06	1.67872e+07	2.5518e+07	2.68106e+07	1.36046e+07	1.61244e+07	9.7432e+06	2.59732e+07	2.1909e+07	57554504	1.59232e+07	1.98538e+07	1.87408e+07	2.67997e+07	2.37421e+07	3.15174e+07	2.53782e+07	1.86113e+07	2.87145e+07	1.82159e+07	6.48865e+06	1.16606e+07	1.50353e+07	2.79521e+07	3.13232e+06	1.31695e+07	16626407	2.27902e+07	2.06725e+07	2.74468e+07	2.38171e+07	1.35782e+07	1.72385e+07	1.54099e+07
F1MMW8	Serum amyloid A protein	M-SAA3.2	5	849.94	789112	230192	47620.9	47620.9	47620.9	47620.9	47620.9	47620.9	722760	47620.9	1.80482e+08	4.27815e+08	366825361	3.83024e+08	536362668	133921444	78796141	232466608	3.79459e+08	134757980	47620.9	711683	47620.9	47620.9	47620.9	47620.9	47620.9	217879	47620.9	47620.9	1.10163e+08	1.9657e+08	2.00505e+08	345178230	783297080	3.2542e+08	3.41531e+08	2.5896e+08	3.0094e+07	2.45172e+08	47620.9	47620.9	47620.9	47620.9	47620.9
F1N650	Annexin	ANXA1	5	24.94	2.26936e+06	2.4498e+06	4.58963e+06	7.36974e+06	11558917	2.23272e+07	1.34256e+07	1.50224e+07	1.30648e+07	14780727	2.98589e+06	1.69497e+07	10545274	6.40009e+06	1.84979e+06	16279146	1.74612e+07	17117080	12823889	7.58662e+06	2.00907e+06	2057434	6.06676e+06	1.13828e+07	1.44436e+07	1.45177e+07	1.19257e+07	1.46215e+07	10112188	1.4576e+07	2.97361e+06	1.41259e+07	1.06257e+07	1.02724e+07	1.05464e+07	1.83412e+07	1.64224e+07	1.18253e+07	1.98543e+07	6.46842e+06	768818	454116	1.59861e+06	4.96918e+06	4.37773e+06
G1K122	Retinol-binding protein 4	RBP4	5	262.12	2.47754e+07	3.03519e+07	1.67196e+07	2.29101e+07	2.57392e+07	5.01443e+07	2.74096e+07	1.91555e+07	2.09607e+07	1.98649e+07	6.3044e+07	4.33783e+07	3.70703e+07	3.27681e+07	2.88003e+07	60476192	48212250	5.1897e+07	6.04802e+07	41454170	3.69992e+07	3.70087e+07	1.88412e+07	1.51977e+07	8.75336e+06	69972869	3.45365e+07	2.77739e+07	9.52618e+06	1.13209e+07	2.75677e+07	24878807	1.09487e+07	1.39414e+07	24695787	3.69316e+07	24951069	2.62039e+07	3.11604e+07	2.21471e+07	1.37233e+07	1.70933e+07	8.24569e+06	12484234	1.23011e+07
G3N0V2	Keratin 1	KRT1	5	56.23	1.89316e+06	1.23395e+06	495663	5.59936e+07	4.55643e+06	50926.2	50926.2	50926.2	7.96599e+06	13137226	5.68165e+07	1.23601e+06	5.76776e+06	1.96023e+06	5.17883e+07	50926.2	50926.2	50926.2	1.57695e+06	1.63166e+08	2.2068e+06	7.04041e+06	42781042	1.28509e+08	50926.2	39208238	2.85966e+08	5.36976e+06	4.38982e+08	311590	7.54809e+07	3.22002e+06	20694318	3.6851e+06	50926.2	1.49045e+08	50926.2	3.00804e+06	1.61723e+06	1.02552e+06	50926.2	1.73359e+07	3.89521e+07	101852	411000
G3X745	Glypican-1	GPC1	5	51.47	2.09874e+07	1.93956e+07	1.28474e+07	2.24688e+07	3.47826e+07	9.68095e+06	34302873	2.12057e+07	3.53337e+07	43786113	5607362	160206	5.54593e+06	1.96277e+07	2.63062e+07	6.3191e+06	3310162	4.56087e+06	1.26935e+07	2.39062e+07	5.00523e+06	1.92964e+06	934565	1.72449e+06	2.45744e+06	6.49999e+06	7.7626e+06	6.23504e+06	3.93626e+06	3.57534e+06	596699	70161.5	709422	3.08717e+06	5.04902e+06	1.67278e+06	1.96225e+06	1.1286e+06	7.87366e+06	5.11545e+06	7.16482e+06	1.0607e+07	7.09888e+06	8.02648e+06	8.00114e+06
O62644	Leukocyte cell-derived chemotaxin-2	LECT2	5	97.12	7.01476e+07	5.10356e+07	4.81362e+07	4.15986e+07	4.08406e+07	1.20498e+08	6.64207e+07	72009544	3.84054e+07	2.93973e+07	1.1854e+08	8.30177e+07	5.74303e+07	3.27727e+07	5.36398e+06	1.2082e+08	94009318	6.5887e+07	5.0165e+07	2.45166e+07	107247730	3.5938e+07	42325412	2.56077e+07	9.2985e+06	7.4262e+07	4.92977e+07	3.43682e+07	2.17668e+07	1.52306e+07	9.604e+07	6.01491e+07	57008499	2.78044e+07	2.49293e+07	1.30594e+08	6.018e+07	5.54215e+07	3.83819e+07	9.85391e+06	6.54763e+07	4.2184e+07	4.014e+07	3.04324e+07	2.23434e+07
P00727	Cytosol aminopeptidase	LAP3	5	7.4	342102	4.64114e+06	1.6702e+06	307273	16456.1	567280	685134	408446	525358	16456.1	1.98397e+07	4.99887e+06	3.61074e+06	16456.1	16456.1	16456.1	495104	834874	16456.1	16456.1	16456.1	1.00172e+07	3.63298e+06	1.09499e+06	581992	2.87919e+06	16456.1	16456.1	883819	16456.1	5.18747e+06	1.89363e+06	831794	16456.1	16456.1	673536	16456.1	559126	16456.1	457648	2.59286e+06	4.847e+06	1.25644e+06	231527	16456.1
P39873	Brain ribonuclease	BRB	5	453.76	4.29105e+08	3.07703e+08	1.83358e+08	9.95774e+07	1.19762e+08	7.87985e+08	3.45068e+08	2.19184e+08	1.15969e+08	80531133	598453430	332435809	2.60362e+08	1.21591e+08	4.61924e+07	6.63521e+08	3.52201e+08	2.82319e+08	1.38842e+08	6.10465e+07	6.01422e+08	2.60114e+08	230764998	1.0186e+08	9.90944e+07	5.34059e+08	2.91865e+08	1.94263e+08	9.40598e+07	89034297	6.35936e+08	2.92736e+08	2.45296e+08	1.12696e+08	9.84637e+07	6.8068e+08	3.15837e+08	1.85448e+08	1.10614e+08	1.51081e+07	4.39539e+08	2.12772e+08	1.86164e+08	1.0817e+08	7.15826e+07
P60661	Myosin light polypeptide 6	MYL6	5	14.2	3.03451e+06	7.60524e+06	3.67997e+06	3.02357e+06	3.87235e+06	13467091	5.21783e+06	2.68476e+06	4.29139e+06	4.07095e+06	33396113	2.5754e+07	22513698	1.52813e+07	1.46563e+07	2.49357e+07	1.55335e+07	1.5574e+07	1.22133e+07	1.09739e+07	6.26332e+06	8.30736e+06	9.65402e+06	5.10553e+06	3.17107e+06	2.29795e+07	7.50174e+06	4.47264e+06	3.99635e+06	3.16644e+06	1.09595e+07	1.69426e+07	12865598	5.49041e+06	7.49043e+06	2.09391e+07	7.2643e+06	7.37253e+06	8.38576e+06	4.51245e+06	4.60672e+06	6.43777e+06	3.7465e+06	2.72515e+06	1.25065e+06
Q08E54	Amyloid beta (A4) protein	APP	5	57.57	2.26025e+07	1.84863e+07	7.84984e+06	1.28287e+07	2.11751e+07	1.49481e+07	2.09151e+07	1.91684e+07	1.12892e+07	1.29341e+07	5.83353e+06	6.89331e+06	25773291	2.13426e+07	3.65369e+07	5.39267e+06	2.75309e+06	1.7858e+07	2.4184e+07	2.79352e+07	1.68969e+07	1.73379e+06	1.10982e+06	1.30467e+06	6754.36	503636	226539	960750	6754.36	3.66745e+06	2.28521e+06	2.60709e+06	4.90077e+06	4.61299e+06	1.03531e+07	1727531	949969	3.48751e+06	4.47087e+06	3771030	1.77001e+07	1.04187e+07	7.50347e+06	5.82912e+06	6.73583e+06
Q0VCM4	Glycogen phosphorylase, liver form	PYGL	5	6.39	1.16007e+06	4.07176e+06	3.91406e+06	13178.9	13178.9	2.21672e+06	13178.9	2.5006e+06	13178.9	914228	3.24844e+07	9.10839e+06	9.64225e+06	1.00906e+06	13178.9	6.42038e+06	4.08168e+06	7165795	598583	2.87729e+06	1.90599e+06	1.08675e+07	1.37686e+07	13178.9	13178.9	4.29264e+06	13178.9	5.69436e+06	13178.9	13178.9	13663404	4.54636e+06	5.93058e+06	13178.9	13178.9	3380664	352471	2.3951e+06	13178.9	520646	1.52313e+06	6.56102e+06	1.18449e+06	13178.9	13178.9
Q0VCP3	Olfactomedin-like protein 3	OLFML3	5	17.01	3543313	2.58661e+06	660725	623184	1.60406e+06	8.60268e+06	2.87321e+06	1.00523e+06	780370	798893	5.49337e+06	4.36352e+06	1.15827e+07	1.57281e+07	1.31549e+07	1.11188e+07	6.9468e+06	1.43754e+07	17398003	1.21565e+07	4.0406e+06	464319	20331.4	20331.4	20331.4	4.19342e+06	234785	2.57782e+06	20331.4	20331.4	2.30131e+06	225840	20331.4	6.31e+06	12148680	1.41921e+06	1.14298e+06	508133	20331.4	13323318	787918	623983	333379	235880	747501
Q24JZ6	Cell growth regulator with EF-hand domain 1	CGREF1	5	0	7.57179e+06	4.93727e+06	3.9933e+06	4.79638e+06	1.19223e+07	8414672	7.6117e+06	8.13877e+06	7.9991e+06	8.10855e+06	7567924	44478.7	1.67232e+06	1.54327e+06	3.73693e+06	4074999	758302	940483	1.54741e+06	1.15388e+06	8.43395e+06	5.90009e+06	4.89492e+06	4.2737e+06	7.24284e+06	7.18444e+06	1.01332e+07	5.88908e+06	4870856	6.64019e+06	3.58542e+06	303475	1090959	291513	1.10016e+06	3.21181e+06	447783	951093	2.25883e+06	3.01279e+06	6.8215e+06	5.04455e+06	3294895	2.80802e+06	5.25271e+06
Q28008	C-type lectin domain family 3 member A	CLEC3A	5	162.14	4.52408e+07	3.21279e+07	1.45841e+07	1.05691e+07	1.64667e+07	7.29526e+07	4.10584e+07	2.65326e+07	2.1282e+07	1.99243e+07	5.38432e+07	3.0159e+07	3.03775e+07	2.62592e+07	2.59973e+07	64971147	4.22996e+07	3.48339e+07	33349925	2.4409e+07	98109080	3.98925e+07	2.88982e+07	21743870	3.51086e+07	3.9984e+07	2.30806e+07	1.81529e+07	1.31897e+07	1.98541e+07	5.27093e+07	2.03226e+07	1.57298e+07	7.97865e+06	1.33494e+07	1.09879e+08	4.60112e+07	2.42468e+07	3.62203e+07	28137018	38265964	2.32586e+07	1.82487e+07	1.20146e+07	6.60064e+06
Q28046	Adseverin	SCIN	5	1.66	3.25138e+06	7.42607e+06	3.85437e+06	1.36543e+06	2.53261e+06	5.27984e+06	4.244e+06	4.10718e+06	2.46742e+06	3.55428e+06	2.8026e+07	8.3174e+06	1.14553e+07	3.50448e+06	2.73707e+06	7.32461e+06	3.46746e+06	3.18024e+06	2.8915e+06	1.97505e+06	4.07378e+06	5927251	8.73142e+06	2.52301e+06	5.55443e+06	7.21544e+06	2.25401e+06	5251872	3.32322e+06	4.9231e+06	1.08428e+07	1.0606e+07	9.26799e+06	1.98111e+06	1.91322e+06	3.79049e+06	719737	2.21445e+06	82144.8	970674	2.8812e+06	3.15341e+06	2.26534e+06	478465	398831
Q29S11	Nuclear ubiquitous casein and cyclin-dependent kinase substrate 1	NUCKS1	5	25.75	1.36642e+07	2.47967e+07	1.1294e+07	41977	41977	9849046	2.81443e+06	4.43058e+06	2502618	3403037	7.29317e+07	1.10657e+07	14336116	41977	41977	12059100	2.53455e+06	1.27019e+07	41977	2.83573e+06	18593342	1.45879e+07	3.03824e+07	2505737	41977	1.08759e+07	1.33683e+06	10183966	2.29377e+06	720563	4.81338e+07	18472764	15255061	538433	920099	10228434	908843	5.07168e+06	1.30376e+06	41977	6.60085e+06	3.48492e+06	6.34297e+06	41977	627715
Q2KIS7	Tetranectin	CLEC3B	5	76.18	65719619	1.60573e+07	6.20971e+06	9.48311e+06	8333943	1.05614e+08	4.24064e+07	1.7332e+07	1.99475e+07	2.75479e+07	5.28955e+07	6.0118e+06	4.12756e+06	1.08764e+07	1.6314e+07	6.92168e+07	1.67021e+07	7.38743e+06	4.7146e+06	1.11087e+07	3.52026e+07	1.6306e+07	9.37436e+06	1.23995e+07	13532029	5.93648e+07	1.99838e+07	1.14392e+07	6.68691e+06	1.03566e+07	5.22762e+07	9.43937e+06	4.07974e+06	309304	58983.9	5.06758e+07	6.97764e+06	1.2801e+06	889107	58983.9	2.7493e+07	1.05585e+07	3.46806e+06	5.28442e+06	4.11766e+06
Q3MHK9	Fascin	FSCN1	5	5.98	2.95695e+06	4.75486e+06	3.14432e+06	830890	150589	61688.7	638453	2.40271e+06	1.34e+06	4.9679e+06	2.79786e+07	8.23689e+06	8.56895e+06	2.8392e+06	2.27314e+06	1.77328e+06	2.33272e+06	5.96557e+06	1.78918e+06	2.54021e+06	4.11983e+06	4.84996e+06	5.85332e+06	575934	1.97851e+06	2898616	570969	4.26082e+06	1.75638e+06	1.28541e+06	1.2734e+07	5.57088e+06	7.11729e+06	61688.7	2.35496e+06	366481	780082	1.1814e+06	403279	61688.7	3.0337e+06	5.90117e+06	2.44968e+06	1.48182e+06	135983
Q3SZ65	Eukaryotic initiation factor 4A-II	EIF4A2	5	5.42	3.03945e+06	454908	32365.2	5.52369e+06	32365.2	346371	32365.2	253211	9002458	8.73998e+06	27949200	3.03131e+06	2.31412e+06	32365.2	135164	1.10852e+06	2.3867e+06	2.43804e+06	32365.2	233214	4.92658e+06	3.39895e+06	1.09877e+06	3.07047e+06	219370	3.26025e+06	32365.2	32365.2	4668740	5.70151e+06	1.23535e+07	2.7407e+06	867222	32365.2	505505	32365.2	32365.2	517627	32365.2	32365.2	2.58522e+06	9.24222e+06	291094	86741.5	32365.2
Q3T0D0	Heterogeneous nuclear ribonucleoprotein K	HNRNPK	5	17.59	4.04324e+06	8.63888e+06	1.15257e+06	29541.4	2.61025e+06	1.13019e+07	4.34642e+06	1.694e+06	1.71545e+06	1.0396e+06	2.90069e+07	1.20561e+07	8.52534e+06	1.49053e+06	560154	1.66835e+07	1.07679e+07	4.3468e+06	2.70591e+06	3.15688e+06	4.51901e+06	10475317	8.17526e+06	2.54595e+06	2.69159e+06	1.57675e+07	3096037	6.17817e+06	1.67097e+06	1479442	9.87072e+06	1.36899e+07	7.12455e+06	1.44109e+06	2.69896e+06	1.34446e+07	5.15724e+06	522463	4.18423e+06	842510	4.43586e+06	6.35712e+06	2.37538e+06	790993	520344
Q3T0Q4	Nucleoside diphosphate kinase B	NME2	5	70.14	3.90073e+07	58227761	1.29651e+07	2.04934e+06	3.97587e+06	2.72038e+07	1.63627e+07	4345372	8344397	8.40014e+06	200785744	5.7883e+07	2.49216e+07	4.11548e+06	3547416	3.56266e+07	3.62438e+07	30599547	1.13939e+07	5.47474e+06	4.18342e+07	6.57236e+07	3.68284e+07	6.07548e+06	8.52758e+06	2.70833e+07	1.21081e+07	2.18948e+07	8.7771e+06	4535740	9.48772e+07	4.33419e+07	4.06175e+07	1.4561e+06	2384512	1.25347e+07	2.23093e+06	4.85203e+06	7.10128e+06	1.86101e+06	3.70684e+07	44143772	1.08238e+07	897533	532267
Q58DP6	Ribonuclease 4	RNASE4	5	716.21	4.15365e+08	3.09174e+08	2.74235e+08	1.80347e+08	1.83825e+08	6.87601e+08	3.75276e+08	3.59653e+08	2.01936e+08	1.65643e+08	6.35592e+08	4.90917e+08	381682367	2.60864e+08	2.04615e+08	6.63227e+08	5.14882e+08	3.76902e+08	2.86762e+08	1.74236e+08	5.12004e+08	2.82383e+08	1.73766e+08	1.36316e+08	1.3449e+08	4.74564e+08	2.81927e+08	1.83997e+08	1.18022e+08	1.13496e+08	5.60551e+08	3.89575e+08	2.7962e+08	195493148	2.1767e+08	6.31057e+08	3.90979e+08	2.8268e+08	2.55017e+08	1.26927e+08	2.33678e+08	2.16575e+08	1.76417e+08	1.12761e+08	6.43956e+07
Q5E947	Peroxiredoxin-1	PRDX1	5	199.57	2.61963e+07	5.37952e+07	2.86242e+07	1.50391e+07	1.01092e+07	43711264	2.81157e+07	2.12728e+07	1.59184e+07	2.05516e+07	100259312	3.93012e+07	5.63572e+07	29108770	3.48828e+07	55929540	3.97901e+07	36553415	3.34668e+07	4.60117e+07	3.56605e+07	5.49672e+07	6.74097e+07	2.3145e+07	1.55212e+07	4.77604e+07	2.59846e+07	4.32847e+07	1.63428e+07	1.75601e+07	5.16216e+07	4.17518e+07	4.87764e+07	1.27148e+07	18696399	3.68039e+07	17113059	2.37237e+07	1.88125e+07	1.08485e+07	2.28264e+07	4.69243e+07	2.30396e+07	8.30665e+06	6.68938e+06
Q5E9E3	Complement C1q subcomponent subunit A	C1QA	5	314.27	6.20036e+07	4.58169e+07	4.27238e+07	3.04303e+07	5.46044e+07	8.4348e+07	5.47627e+07	4.36665e+07	3.05889e+07	4.36923e+07	8.76691e+07	7.26403e+07	9.00588e+07	6.68413e+07	5.8479e+07	7.81535e+07	7.63492e+07	8.75209e+07	7.39133e+07	6.03471e+07	5.08903e+07	5.41384e+07	4.45893e+07	3.0963e+07	6.0039e+07	5.90548e+07	5.65103e+07	53120986	4.35841e+07	5.82699e+07	6.16287e+07	5.30999e+07	5.25066e+07	5.00941e+07	68544936	7.19675e+07	62084222	4.39397e+07	1.09319e+08	8.04141e+07	5.80317e+07	5.23537e+07	2.77137e+07	2.66608e+07	2.95538e+07
Q8SPP7	Peptidoglycan recognition protein 1	PGLYRP1	5	128.77	62020982	1.14939e+07	475428	341948	15850.9	6.83077e+07	5.54492e+06	721812	15850.9	15850.9	5.62961e+07	1.82509e+06	803069	2.02085e+06	973722	58657084	5.73212e+06	634187	1.25427e+06	712023	7.44593e+07	8.54674e+06	700619	15850.9	15850.9	67059930	5147491	704099	2.76193e+06	15850.9	63852240	7.35053e+06	264822	612586	15850.9	6.51352e+07	4.6053e+06	702786	870135	452308	7.82961e+07	2.02683e+07	1.12694e+06	142569	176119
A0A140T8A5	Isocitrate dehydrogenase [NADP]	IDH1	4	21.53	2.24352e+06	4.76604e+07	1.75703e+07	6899561	4752933	2.72586e+07	1.61956e+07	7075358	7.56891e+06	1.19517e+07	5.81532e+07	4.45112e+07	3.20109e+07	3.77576e+07	1.39572e+07	3.56084e+07	2.88443e+07	2.72092e+07	2.46493e+07	2.96422e+07	3.85805e+07	2.84654e+07	1.52652e+07	9.02712e+06	8.72982e+06	6.26415e+06	14325919	9.806e+06	5554669	5.88585e+06	10462295	1.94197e+07	7.15069e+06	1.24633e+07	1.50459e+07	6.92592e+06	2.43398e+07	5.45304e+06	2.4832e+07	148690	1.86359e+06	1.11496e+07	2.81256e+06	6137654	148690
A0A140T8D4	Legumain	LGMN	4	0	32295	32295	707029	719812	799787	32295	32295	32295	32295	993645	1.3071e+06	32295	32295	32295	953023	32295	32295	32295	32295	32295	6.29604e+06	4.72932e+06	5830327	2.02096e+06	8.68269e+06	788830	4.61226e+06	3.30369e+06	1.28022e+06	6.46444e+06	4.6729e+06	560358	1.31879e+06	1.36705e+06	7.76649e+06	32295	32295	32295	3009409	1.12082e+06	261359	921821	32295	32295	370966
A1A4K5	Ectonucleotide pyrophosphatase/phosphodiesterase family member 2	ENPP2	4	0	1.50715e+07	2.0326e+07	4.46231e+06	8.82446e+06	7.14052e+06	8.99195e+06	7.92787e+06	3.17519e+06	8.86925e+06	7.65559e+06	2297741	2.17403e+06	6.33222e+06	27563407	5.44638e+07	1.435e+07	1.81562e+06	6.52133e+06	2.55215e+07	4.02121e+06	1.30723e+07	9.40178e+06	5.84409e+06	5.15487e+06	6.65841e+06	592219	2.90043e+06	5.45821e+06	6.12829e+06	7.19594e+06	2.72134e+06	759283	279812	24365.8	4.56736e+06	2.31728e+06	1.19614e+06	1.06907e+06	583851	4.60824e+06	2.11082e+06	6.34252e+06	1.71496e+06	3.38851e+06	2.1107e+06
A2VE41	EGF-containing fibulin-like extracellular matrix protein 1	EFEMP1	4	8.77	6.64102e+06	2.63058e+06	64837	673309	840101	7.28097e+06	1.88292e+06	539634	330891	1851565	8.62079e+06	4487781	8.49507e+06	6.46171e+06	6.44747e+06	1.23372e+07	7.72632e+06	6.11474e+06	5.92738e+06	8.64732e+06	1.63333e+07	4.05384e+06	3.84821e+06	2.6882e+06	3.92698e+06	4.93999e+06	3.07219e+06	5.21048e+06	1199781	3.09465e+06	10515049	6.12479e+06	9.15164e+06	6.07361e+06	1.08215e+07	1.07891e+07	5.50377e+06	4.13063e+06	2.25374e+07	5.12684e+06	7.31215e+06	2.29963e+06	560760	680558	533706
A5D7L1	C-type lectin domain containing 11A	CLEC11A	4	46.43	2.10183e+07	1.19021e+07	1.05732e+07	8.06624e+06	17854772	25983274	1.9965e+07	30432928	1.34863e+07	11232440	2876085	3.60466e+06	9.00229e+06	7.69836e+06	5.24194e+06	1.47244e+07	8.5051e+06	1.70383e+07	1.17157e+07	9.81663e+06	1.91697e+07	9.87079e+06	1.30812e+07	4279039	1.14726e+07	9.85783e+06	1.09671e+07	4.14775e+06	3.67241e+06	6.25502e+06	3.75493e+06	1.17412e+06	1.1605e+06	406244	1.16614e+06	1.25591e+07	3.06002e+06	1.45827e+06	3.73345e+06	2.09478e+06	3.24157e+06	4.17657e+06	5.58464e+06	2.96764e+06	1.43174e+06
A5D7R1	Tumor necrosis factor receptor superfamily member 11B	TNFRSF11B	4	15.55	5082559	5.85567e+06	4.29292e+06	4.25824e+06	4.44742e+06	3.06292e+07	2.61028e+07	10773775	1.08824e+07	8.57334e+06	1.6377e+07	1.37949e+07	1.2198e+07	8.66336e+06	1.214e+06	4.25992e+07	4.56015e+07	22581678	1.82363e+07	8.72327e+06	7.02802e+06	2.3935e+06	3.94562e+06	2.52515e+06	2.18464e+06	9.73062e+06	5167462	6357838	3.83821e+06	2.20316e+06	5.36479e+06	3493523	3.98372e+06	73756	1.32032e+06	8.69815e+06	6.73367e+06	4.15414e+06	6.01504e+06	1.50264e+06	1.32517e+06	1.08727e+06	1291409	1.30498e+06	462891
A7Z057	14-3-3 protein gamma	YWHAG	4	146.09	7.77414e+06	9.52292e+06	1.41443e+07	130086	130086	2.15813e+06	2.94791e+06	5.4922e+06	3.06178e+06	4.00405e+06	3.77769e+07	1.40804e+07	1.92396e+07	4.76552e+06	7035323	5.72021e+06	6.83293e+06	1.10091e+07	2.18376e+06	5.59914e+06	7.84442e+06	1.09613e+07	1.36408e+07	2.42588e+06	5.17897e+06	5516505	130086	7.11744e+06	3265250	2.60077e+06	2.46333e+07	1.32619e+07	1.43692e+07	1.07877e+06	2.78765e+06	2.24518e+06	1.73469e+06	5.106e+06	2.12488e+06	350730	5.93164e+06	8.80377e+06	3.68901e+06	542894	130086
E1BDY3	Golgi glycoprotein 1	GLG1	4	22.66	8.26538e+06	8555158	8.74428e+06	5.11423e+06	7197087	34528255	23724743	1.75255e+07	1.33907e+07	9245336	1.74237e+07	9.36444e+06	7.77208e+06	1.73961e+07	4055553	2.04137e+07	1.92785e+07	10182523	1.84182e+07	5.18346e+06	1.17095e+07	9379077	1.04398e+07	9532597	1.58496e+07	24809061	1.59728e+07	1.02839e+07	1.10237e+07	1.04526e+07	8.68005e+06	2.49907e+07	4.89738e+06	3.4634e+06	5.99926e+06	1.52664e+07	1.22145e+07	4.4649e+06	1.05795e+07	2.87437e+06	5.21195e+06	4.07521e+06	4.13204e+06	3.48405e+06	1.15487e+06
E1BHY6	Granulin precursor	GRN	4	0	4.27013e+06	4.17744e+06	2.50246e+06	2.82874e+06	5.86578e+06	1.27294e+07	5.27008e+06	5.91802e+06	4.42244e+06	4.29321e+06	1.22401e+07	6.96402e+06	3.90797e+06	3.70224e+06	5.70526e+06	8.41518e+06	3.50922e+06	5.08509e+06	4006616	3.36463e+06	5.82661e+06	2.55386e+06	407475	2.22245e+06	3.50742e+06	8.98921e+06	3.46114e+06	2.16614e+06	1.57869e+06	2208436	5.81971e+06	1.39465e+06	107153	393734	107153	8.28722e+06	1.26039e+06	1.19795e+06	2.2737e+06	1.48724e+06	2.73242e+06	1.74993e+06	3.13061e+06	1.67909e+06	1.57345e+06
F1MG05	Elongation factor 1-gamma	EEF1G	4	18.2	1.56951e+06	29632.7	183692	29632.7	29632.7	2.40886e+06	29632.7	243776	255577	443230	3.66853e+07	9.66188e+06	8.11284e+06	3252637	971295	3.56645e+06	4.38256e+06	6.72167e+06	2.9873e+06	3.08544e+06	29632.7	5.48019e+06	2.30031e+06	88986.9	29632.7	3.56855e+06	29632.7	1.367e+06	29632.7	29632.7	1.10887e+07	3.61575e+06	2.35268e+06	29632.7	29632.7	1.08616e+06	29632.7	1.23569e+06	29632.7	29632.7	674870	3.96983e+06	29632.7	29632.7	29632.7
F1MGS9	Macrophage colony-stimulating factor 1	CSF1	4	10.78	6135.59	12271.2	6135.59	6135.59	6135.59	6135.59	6135.59	43048.2	6135.59	6135.59	1.59761e+07	8.8024e+06	1.72386e+07	8587033	8202393	1.10478e+07	9.96111e+06	1.83527e+07	1.14242e+07	8.1347e+06	6135.59	6135.59	6135.59	6135.59	6135.59	6135.59	6135.59	6135.59	6135.59	6135.59	941369	1.02263e+06	931231	290201	1.10219e+06	3.92722e+06	103919	713157	403940	6135.59	6135.59	6135.59	6135.59	6135.59	6135.59
F1MNQ4	Superoxide dismutase [Cu-Zn]	SOD1	4	197.73	69644730	1.32662e+08	3.94311e+07	1.03755e+07	8.45487e+06	5.1492e+07	2.23714e+07	4.14955e+07	1.34924e+07	1.75415e+07	3.17152e+08	146030015	1.32717e+08	5.69007e+07	5.19571e+07	7.50254e+07	7.96779e+07	8.59666e+07	33768859	4.97531e+07	9.93023e+07	1.5019e+08	1.52933e+08	3.24958e+07	3.17699e+07	6.78432e+07	2.5595e+07	7.70936e+07	2.61362e+07	2.41427e+07	2.45056e+08	1.31752e+08	1.4577e+08	2.91766e+07	5.51104e+07	4.45033e+07	24521562	8.14365e+07	3.98741e+07	3.00077e+07	6.19561e+07	1.05764e+08	3.04471e+07	8.13511e+06	4.37216e+06
F1MVT9	Matrix metalloproteinase	MMP13	4	19.59	73531.7	73531.7	73531.7	73531.7	73531.7	73531.7	73531.7	73531.7	73531.7	73531.7	73531.7	73531.7	73531.7	73531.7	73531.7	553941	398564	253288	73531.7	73531.7	3482591	20416400	1.70471e+07	1.78446e+07	2.84289e+07	73531.7	1.02705e+07	2.94284e+07	2.61759e+07	3.52782e+07	73531.7	73531.7	73531.7	5.90283e+06	2.01712e+07	73531.7	73531.7	73531.7	6.61702e+06	5.99238e+06	1.16849e+06	480106	73531.7	362830	928256
F1MX51	Uncharacterized protein	FUBP1	4	1.98	1.52444e+06	4.20532e+06	2.88663e+06	29871	16391921	1.65608e+06	29871	759750	2.94093e+06	779103	1.58537e+07	2.82964e+06	4.65012e+06	256618	837843	3.51934e+06	29871	4.31159e+06	29871	629010	766276	5.45562e+06	4.75178e+06	4.54129e+06	29871	2.63694e+06	893354	2.02084e+06	2.19512e+06	533294	7.02089e+06	2.39314e+06	4.27715e+06	1.94156e+06	680384	29871	2.20997e+06	2.61465e+06	702653	413855	600612	3.95525e+06	573700	29871	29871
F1MZ92	Nuclease-sensitive element-binding protein 1	YBX1	4	20.42	29460.5	8.62788e+06	2.86024e+06	714471	29460.5	19545294	3.1722e+06	4.3716e+06	1.89242e+06	2225964	17292190	1.77873e+07	8.9356e+06	1.02264e+06	29460.5	1.51982e+07	1.01845e+07	5682749	3.75538e+06	1.17098e+06	29460.5	9.97438e+06	6.82963e+06	2.12506e+06	1.88621e+06	2.5531e+07	2.86511e+06	3.00693e+06	684104	1.24032e+06	7.48395e+06	2.02307e+07	7.26728e+06	1.71058e+06	291111	2.27013e+07	2294381	1.54647e+06	29460.5	1.72582e+06	348750	7.00613e+06	4.86838e+06	1.96782e+06	242848
F1N2L9	4-trimethylaminobutyraldehyde dehydrogenase	ALDH9A1	4	0	10903.9	471106	202614	492899	10903.9	10903.9	10903.9	10903.9	10903.9	10903.9	8.45338e+06	940184	1.92167e+06	10903.9	4.51285e+06	548677	10903.9	1.04784e+06	10903.9	1.68872e+06	10903.9	486880	616790	98082.7	311502	364898	10903.9	424691	10903.9	1.26342e+06	1534929	881804	1.66624e+06	10903.9	1.23496e+06	10903.9	10903.9	426560	278234	10903.9	291887	2939573	422413	223094	285174
F1N3A1	Thrombospondin-1	THBS1	4	4472.07	2.66935e+08	245660782	1.51113e+08	117452065	153591592	286587929	3.15052e+08	136071796	1.75207e+08	172089844	262438143	229864646	204902096	159937339	126056208	4.11416e+08	3.14893e+08	1.44455e+08	1.62159e+08	126518492	5.11119e+07	1.26084e+08	81586112	78599272	90894062	223043741	1.53498e+08	139211132	101280581	139603950	187823923	1.30945e+08	101519982	78909306	121800081	2.53718e+08	1.87979e+08	1.73159e+08	161396960	1.13254e+08	140979524	194667533	76430208	6.86258e+07	6.89306e+07
F1N430	Metalloproteinase inhibitor 2	TIMP2	4	72.18	38995645	4.66663e+07	2.84182e+07	3.74693e+07	58078009	74787049	33410359	2.85358e+07	3.62043e+07	4.08492e+07	4.64004e+07	5.11527e+07	28301264	21317835	1.64992e+07	7.16296e+07	4.15135e+07	26750245	31056767	2.77068e+07	3.19881e+07	2.30532e+07	21532937	22402781	30125432	88959980	2.48902e+07	1.98817e+07	2.05947e+07	36637426	3.83674e+07	5.08849e+07	2.34394e+07	1.8975e+07	2.26282e+07	67579949	2.81407e+07	1.3926e+07	2.04158e+07	9.76878e+06	26198374	1.91241e+07	2.08573e+07	2.76808e+07	2.24713e+07
F1N431	Uncharacterized protein	RUSC1	4	25.57	2.6086e+06	1.36634e+07	9.20773e+06	350816	981832	5.50469e+06	3.80085e+06	7.14679e+06	3.64125e+06	4.88638e+06	4.19191e+07	1.5371e+07	9.55356e+06	7.58964e+06	6.341e+06	3.60887e+06	9.35479e+06	8.85227e+06	9.35748e+06	9.36268e+06	6388941	1.01959e+07	2.55589e+07	4.26824e+06	7.72576e+06	5667009	2.98849e+06	1.3158e+07	4.60125e+06	5.90422e+06	1.73113e+07	1.15097e+07	1.11258e+07	1.42531e+06	6.7264e+06	52258.9	339091	9.44715e+06	972726	513146	5.57421e+06	5.21481e+06	4.08101e+06	52258.9	1.08203e+06
F1N4M7	Complement factor I	CFI	4	8.36	3.43219e+06	4136050	2.79316e+06	2.93918e+06	4.61797e+06	4.2073e+06	4.85885e+06	4.39439e+06	4.93732e+06	3.79162e+06	3847606	4244793	6309905	7.84538e+06	1.05539e+07	3687764	4046523	7.11717e+06	8853099	9.35795e+06	3.56794e+06	2494803	3.90656e+06	2.52682e+06	2.3817e+06	3.79934e+06	3602411	3336243	2534922	3007792	2.62659e+06	2102621	4.25861e+06	2.88964e+06	2891465	3.34285e+06	2.0851e+06	3.19863e+06	2.67441e+06	3.41323e+06	1.24731e+06	433708	1.9419e+06	1.92031e+06	1.3898e+06
F6Q751	Uncharacterized protein	GSTM2	4	51.36	6.11272e+06	1.47296e+07	3.10601e+06	450837	717777	3777455	611913	1647793	870088	1.23877e+06	3.88015e+07	9.12852e+06	6.45095e+06	2.5248e+06	3.10611e+06	4265450	3.18916e+06	4092622	1.98838e+06	2.48797e+06	7.68102e+06	1.67701e+07	1.16905e+07	1.15936e+06	1.49505e+06	6.8123e+06	828075	2.55938e+06	621953	108473	2.62378e+07	1.14281e+07	6.94062e+06	924458	1.79725e+06	2.25503e+06	108473	2.10224e+06	870406	554009	5.11924e+06	1.12994e+07	2.16342e+06	108473	559866
G3N2F2	Prolyl 4-hydroxylase subunit alpha 2	P4HA2	4	22.76	3.35672e+06	5.69643e+06	4.71173e+06	4.08784e+06	7.34017e+06	1.33253e+07	6.56893e+06	5.06416e+06	2.59111e+06	7.03433e+06	1.5101e+07	17752	703920	741748	1.83924e+06	9.80167e+06	1.50697e+06	17752	17752	1.28535e+06	5.0701e+06	4.21812e+06	2.71997e+06	2.15235e+06	1.43892e+06	1.43554e+07	1.95019e+06	5956675	710748	897524	7.32108e+06	1.3317e+06	825187	17752	1.37919e+06	1.05532e+07	2777139	1.07063e+06	17752	17752	6.67354e+06	3.25402e+06	3.21021e+06	1.44318e+06	1.2331e+06
G3X6S5	Uncharacterized protein	SH3BGRL3	4	193.59	45934064	6.07414e+07	4.1082e+07	9758819	11156521	51412328	29243352	4.06777e+07	25667924	27645992	2.32741e+08	9.09845e+07	1.0904e+08	54454172	80736236	5.8129e+07	5.95725e+07	9.94008e+07	53191788	55760288	5.79632e+07	9.01963e+07	104236224	3.88704e+07	46958876	5.9795e+07	35697404	81251397	35934812	37373808	1.31409e+08	8.26394e+07	83952912	24488440	4.11146e+07	37272216	1.94748e+07	55234840	29509114	23372424	25628122	3.38878e+07	2.06047e+07	5.36744e+06	4.3077e+06
O02853	Prostaglandin-H2 D-isomerase	PTGDS	4	37.31	9.53202e+06	15773142	4.97406e+06	1.39686e+07	1.12619e+07	1.05847e+06	3.29226e+06	7.23794e+06	6.59057e+06	1.23769e+07	1.20132e+07	20617503	8.60755e+07	96913599	1.12614e+08	735399	3.80933e+06	1.36252e+07	1.77266e+07	3.77282e+07	4.34629e+06	2.53805e+06	1000148	2.07962e+06	1.30919e+06	407738	56496.8	793099	56496.8	1009860	715765	56496.8	56496.8	1.58055e+06	2.67737e+06	56496.8	56496.8	1.76123e+06	5.54393e+06	183709	1.02243e+07	7.29895e+06	1.13302e+07	2.32448e+07	2.39924e+07
O77834	Peroxiredoxin-6	PRDX6	4	12.53	2.11288e+06	4.04953e+06	46211	970302	46211	831326	1.24139e+06	46211	299332	1.06972e+06	9.9421e+06	3.0556e+06	3.58642e+06	1.58418e+06	417602	46211	2.21601e+06	829291	46211	2.0209e+06	759210	8.81475e+06	3.30456e+06	1999781	249484	1.4402e+06	547814	3.39897e+06	1990895	491144	5.39493e+06	3.2332e+06	3.54334e+06	558799	636006	46211	46211	1078460	955975	1.98298e+06	1.76629e+06	1.11764e+07	698479	433075	179459
P01888	Beta-2-microglobulin	B2M	4	109.59	2.81135e+07	3.95225e+07	3.22741e+07	3.51385e+07	4.90479e+07	9.60698e+07	3.28069e+07	2.57239e+07	2.76261e+07	3.40775e+07	1.07918e+08	1.57418e+08	175709109	1.73063e+08	1.41403e+08	217884601	119962654	1.10246e+08	133113505	1.27735e+08	2.76095e+07	3.18427e+07	3.01377e+07	2.33643e+07	2.49601e+07	79225888	14487121	12566402	1.56065e+07	14348918	42496289	49124253	4.16813e+07	3.48034e+07	43109774	1.08276e+08	3.98954e+07	3.04813e+07	38812384	2.37823e+07	12682550	16182799	1.54616e+07	1.55028e+07	12360010
P07107	Acyl-CoA-binding protein	DBI	4	19.4	1.43587e+07	2.19045e+07	1.11135e+07	257887	2.40069e+06	9.47272e+06	128944	4.66516e+06	678806	650485	5.3904e+07	2.10888e+07	3.09978e+07	5.07871e+06	11430425	1.45059e+07	6.79635e+06	1.51712e+07	6.38634e+06	9.36519e+06	2.3359e+07	4.00288e+07	4.32009e+07	7.37743e+06	7.74978e+06	1.46553e+07	6.84541e+06	7.93535e+06	7.1466e+06	4.11148e+06	54322760	3.07777e+07	3.28472e+07	2.39429e+06	5.99324e+06	8.9964e+06	956114	1.55025e+07	1.16967e+07	1.00465e+07	1.16461e+07	2.30085e+07	7.27818e+06	1.09188e+06	433322
P10152	Angiogenin-1	ANG1	4	42.22	5.42087e+07	33589648	1.24682e+07	7.09945e+06	11635329	5.95925e+07	3.61777e+07	1.10355e+07	5.88686e+06	4177126	107349468	4.4501e+07	1.48305e+07	1.34059e+07	3.04832e+06	106383998	3.1688e+07	16401041	5.9576e+06	3.83462e+06	105097923	3.78115e+07	1.33294e+07	7.38097e+06	5.36645e+06	6.14838e+07	2.9931e+07	1.8423e+07	3.77999e+06	3.58983e+06	1.16448e+08	4.38514e+07	2.31744e+07	3.79783e+06	2.4068e+06	8.36279e+07	3.20244e+07	2.11014e+07	6.54718e+06	3450018	4.59125e+07	2.6906e+07	1.2692e+07	1.24516e+07	2.95049e+06
P15691	Vascular endothelial growth factor A	VEGFA	4	19.53	23627382	2.93537e+07	1.98426e+07	2.04214e+07	2.70361e+07	3.88852e+07	3.15533e+07	3.31388e+07	3.17425e+07	3.03552e+07	1.28373e+07	6.64436e+06	1.31441e+07	1.31255e+07	1.94444e+07	16295054	1.15973e+07	1.37582e+07	1.6874e+07	1.79654e+07	8.61085e+06	1.91046e+07	1.04964e+07	1.00944e+07	1.63835e+07	1.22477e+07	1.36268e+07	1.41473e+07	1.21901e+07	1.10971e+07	48617.7	48617.7	48617.7	48617.7	48617.7	9.04933e+06	48617.7	48617.7	48617.7	2.58159e+06	1.49049e+07	1.73642e+07	1.48458e+07	1.22623e+07	8.65447e+06
P19803	Rho GDP-dissociation inhibitor 1	ARHGDIA	4	23.08	3.7808e+06	8241386	2.56044e+06	394863	533789	2.87358e+06	105924	5.19556e+06	417266	1.27251e+06	4.27794e+07	1.65606e+07	1.28083e+07	4.14959e+06	4.05613e+06	5.08358e+06	5.23197e+06	1.17831e+07	4.12917e+06	8.32496e+06	5.8036e+06	1.51376e+07	1.22338e+07	2.69902e+06	4.19089e+06	4.14122e+06	1.35328e+06	1.19177e+07	3.03702e+06	2.44006e+06	19191608	1.44618e+07	1.36152e+07	2.2648e+06	5.5207e+06	2.07208e+06	1.2364e+06	1.13001e+07	4.34022e+06	2.33445e+06	4.6528e+06	8.65884e+06	3.93092e+06	316255	582499
P20414	Metalloproteinase inhibitor 1	TIMP1	4	176.99	6.54959e+07	1.4457e+08	9.01103e+07	61337049	6.20424e+07	342771469	7.82878e+07	5.57442e+07	5.21476e+07	6.16481e+07	1.78843e+08	2.10331e+08	1.34267e+08	5.78945e+07	4.38412e+07	2.01728e+08	1.22421e+08	1.28271e+08	7.52143e+07	5.82783e+07	6.45518e+07	1.00157e+08	103693127	6.16708e+07	4.59842e+07	3.76592e+08	8.56194e+07	4.85611e+07	52206203	4.77977e+07	53572529	272490014	1.08708e+08	6.16248e+07	6.01611e+07	2.11482e+08	6.71771e+07	5.97764e+07	6.82072e+07	3.4772e+07	26533413	7.53151e+07	5.78191e+07	3.9074e+07	1.99734e+07
P20959	Insulin-like growth factor-binding protein 3	IGFBP3	4	6.87	7521.73	2.07069e+06	744566	713543	7521.73	1.89881e+07	7521.73	7521.73	386012	597888	7521.73	560541	7521.73	806359	7521.73	2.96644e+07	917846	7521.73	7521.73	7521.73	1.01034e+06	1.29545e+06	1.38282e+07	8.46182e+06	1.13763e+07	4.45619e+06	5.9102e+06	27957025	2.46662e+07	3.61306e+07	7521.73	3.69992e+06	3.19225e+06	2.26636e+06	1.50969e+07	3.82694e+06	848791	5.95859e+06	2.42985e+07	1.47853e+07	7521.73	7521.73	499400	563440	30690.5
P21856	Rab GDP dissociation inhibitor alpha	GDI1	4	45.51	5.64931e+06	8.53022e+06	3.40901e+06	228421	304540	2.27585e+06	301012	1.22409e+06	919403	924661	20507717	6.10992e+06	5.99852e+06	817419	1.11087e+06	868207	2.02955e+06	3.82778e+06	328950	1.92602e+06	4.85592e+06	1.0679e+07	1.08212e+07	1.97174e+06	1.51246e+06	4.15679e+06	927349	3.78259e+06	1.6675e+06	1.79987e+06	1.28068e+07	5.12376e+06	6.70015e+06	432681	1715874	1.28332e+06	114210	3.05772e+06	466850	379130	6.28887e+06	8.10228e+06	2.12575e+06	114210	114210
P35466	Protein S100-A4	S100A4	4	3.56	1.28605e+07	8.15686e+06	1.00245e+07	1.8614e+06	4.36485e+06	3.55308e+07	1.17563e+07	2.27811e+07	8.58559e+06	2987335	4.35512e+07	16245840	3.74701e+07	12465597	1.66278e+07	2.84522e+07	2.07472e+07	4.72606e+07	2.32821e+07	1.90078e+07	1.48807e+07	9.30214e+06	9862141	3.99931e+06	5.71669e+06	1.1369e+07	8.15413e+06	9.05206e+06	3.16028e+06	5.67855e+06	1.53488e+07	5.69447e+06	8.10828e+06	2297015	2.68181e+06	2.29684e+07	6.83245e+06	9.20456e+06	7.04775e+06	6.0569e+06	8.29484e+06	4636702	4.61032e+06	975791	949408
P41976	Superoxide dismutase [Mn], mitochondrial	SOD2	4	134.86	4.32701e+06	2202565	89991.4	2.67485e+06	2.14053e+06	89991.4	1.43658e+06	767242	3.02808e+06	3.12396e+06	105065511	1.41085e+08	1.62692e+08	111732924	55690117	2.30212e+07	8.93654e+07	141142526	8.07446e+07	44219800	2.56514e+06	1.34275e+06	8.829e+06	89991.4	536237	2.85046e+06	1.27111e+06	3.1376e+06	89991.4	3.06877e+06	8.95958e+06	5.18047e+07	110829023	2.52331e+07	2.96003e+07	12786688	1.12727e+07	95623816	8.31882e+07	2.26479e+07	3.53481e+06	5.48806e+06	1.72044e+06	89991.4	89991.4
P56965	N(G),N(G)-dimethylarginine dimethylaminohydrolase 1	DDAH1	4	12.87	6.88095e+06	1.18734e+07	3.78451e+06	495309	334135	5.00065e+06	1.59927e+06	1.80116e+06	929240	503210	3.68485e+07	10496426	6119389	4.48899e+06	2.53105e+06	5.21676e+06	4.57253e+06	5.36655e+06	2.66921e+06	333297	7.42411e+06	1.8719e+07	9.1496e+06	1.31357e+06	1.36161e+06	7364848	2.00921e+06	3.87732e+06	1.34043e+06	562103	2.30367e+07	1.33189e+07	5615661	986084	1262430	3.8782e+06	928738	4.08451e+06	1.09884e+06	25635.7	5.40541e+06	7.25467e+06	2.36888e+06	25635.7	25635.7
P60712	Actin, cytoplasmic 1	ACTB	4	1064.49	6.1078e+07	7.32305e+07	5.90897e+07	1.66092e+07	2.51908e+07	9.91556e+07	4.12297e+07	3.615e+07	2.85202e+07	3.67781e+07	2.35637e+08	8.44565e+07	9.92294e+07	4.71505e+07	5.36213e+07	9.13574e+07	5.99091e+07	9.28143e+07	4.55748e+07	4.83909e+07	59593635	8.1529e+07	9.68366e+07	2.67422e+07	2.50102e+07	98182944	3.29591e+07	69961678	2.57225e+07	2.72784e+07	133412998	6.83297e+07	75402258	2.18022e+07	2.91257e+07	7.05404e+07	2.68043e+07	3.69956e+07	4.07255e+07	2.60118e+07	4.23428e+07	6.45312e+07	3.05692e+07	1.4696e+07	1.31561e+07
P62992	Ubiquitin-40S ribosomal protein S27a	RPS27A	4	69.53	7.04545e+07	6.93783e+07	2.75007e+07	1.45377e+07	5.09071e+06	49654703	5.19139e+07	4.93548e+07	2.66647e+07	3.31171e+07	8.24065e+07	3.60373e+07	3.11337e+07	2.32536e+07	15433288	4.25351e+07	4.82592e+07	48871897	3.02326e+07	1.67361e+07	4.6098e+07	93557292	5.9682e+07	1.96198e+07	1.57974e+07	44931609	3.31469e+07	3.72024e+07	2.42045e+07	1.38441e+07	5.09982e+07	4.45695e+07	30062423	1.24475e+07	1.25197e+07	3.80435e+07	4.62475e+07	4.21861e+07	4.2228e+07	2.20144e+07	2.80574e+07	7.84271e+07	2.70475e+07	8.35098e+06	4754680
P82943	Regakine-1	REG1	4	24.51	1616607665	9.67753e+08	554661747	587395712	91487520	1111048239	1.12572e+09	401151776	2.24996e+08	3.43878e+08	826993323	7.0539e+08	325680160	222673872	216296960	1.07992e+09	7.23164e+08	698831296	254331280	445560192	9.55124e+08	5.47629e+08	147102704	374642176	128012136	1.15086e+09	1252563712	101875568	2.96776e+08	2.39759e+08	7.09477e+08	671297472	433743165	158227312	2.46286e+08	825194888	6.5604e+08	443719840	20452096	3.30965e+08	7.34801e+08	724903779	3.27568e+08	304142688	70928304
Q05927	5-nucleotidase	NT5E	4	18.57	310905	738320	1.03523e+06	1.27932e+06	2.04267e+06	2507882	3.75969e+06	3.474e+06	2.1121e+06	2.53598e+06	65441	65441	3.30761e+06	3.26229e+06	3128729	3.96623e+06	3.58932e+06	3.96693e+06	3.90517e+06	5.71277e+06	65441	547767	440261	523983	65441	1.32467e+06	65441	387775	65441	65441	65441	65441	65441	298780	723594	894641	231220	372748	1.00983e+06	65441	3.01214e+06	4.12807e+06	2.61904e+06	2.46768e+06	2.18288e+06
Q0VCY7	Serine/arginine-rich splicing factor 1	SRSF1	4	10.88	1.20743e+06	1.79013e+07	806738	2.7408e+06	45576.8	4.38519e+06	45576.8	1.95463e+06	3.71412e+06	3.33666e+06	3.06543e+07	1.12874e+07	1.12663e+07	1.35167e+06	5.41674e+06	8.55842e+06	45576.8	3.92539e+06	6.32771e+06	1.11057e+06	1.49878e+06	12428753	9.28988e+06	2.28021e+06	45576.8	1.0613e+07	838691	7.84313e+06	45576.8	45576.8	1.08401e+07	1.7738e+07	2.61672e+06	45576.8	45576.8	1.2568e+07	2.37069e+06	3.43331e+06	2.54093e+06	396458	4.61541e+06	1.32915e+07	3.48399e+06	1.01392e+06	148898
Q2KIV9	Complement C1q subcomponent subunit B	C1QB	4	104.92	4.31683e+07	3.36984e+07	2.00217e+07	1.6248e+07	37384256	3.73319e+07	33970489	2.39146e+07	2.28321e+07	2.60012e+07	6.38936e+07	4.06601e+07	83232422	6.38858e+07	56288409	6.60522e+07	6.84582e+07	7.8185e+07	6.4803e+07	4.72806e+07	38696031	2.48219e+07	2.25229e+07	1.90658e+07	2.92328e+07	3.34762e+07	2.27027e+07	4.02449e+07	1.57127e+07	4.03121e+07	4.75706e+07	2.98781e+07	4.48671e+07	2.66933e+07	5.41285e+07	3.84943e+07	4.49495e+07	2.97764e+07	4.8115e+07	4.03417e+07	4.41887e+07	2.53467e+07	1.58555e+07	1.09817e+07	1.03431e+07
Q32PB8	40S ribosomal protein S21	RPS21	4	48	6.80761e+06	1.76034e+07	5.06956e+06	469594	2.02133e+06	5.43107e+06	2.47761e+06	4.79279e+06	1.70335e+06	2.13945e+06	6.25791e+07	2.0925e+07	13525650	3.82379e+06	1.32312e+06	1.55129e+07	4.70757e+06	3.69585e+06	1.03001e+06	43567.2	1.11277e+07	1.40562e+07	2.07869e+07	1.14481e+06	1.5868e+06	9.69464e+06	43567.2	4.68331e+06	43567.2	43567.2	4.01007e+07	1.23394e+07	1.23431e+07	1.35608e+06	43567.2	9.97631e+06	372828	2.65167e+06	1.20073e+06	1.8022e+06	6.67645e+06	9.34149e+06	4.97383e+06	164878	515658
Q3MHL4	Adenosylhomocysteinase	AHCY	4	4.46	33913.8	1.43714e+06	33913.8	33913.8	33913.8	33913.8	33913.8	33913.8	33913.8	33913.8	1.31797e+07	3.72585e+06	6.72602e+06	33913.8	359406	1.8494e+06	715178	3.67534e+06	257581	365145	717907	2.90103e+06	33913.8	33913.8	33913.8	33913.8	33913.8	447781	33913.8	33913.8	3.07854e+06	1.68526e+06	2.96439e+06	33913.8	33913.8	33913.8	33913.8	553019	33913.8	33913.8	314923	1.8261e+06	79316.3	33913.8	33913.8
Q3MHM5	Tubulin beta-4B chain	TUBB4B	4	5.76	76337.1	76337.1	497782	76337.1	76337.1	76337.1	76337.1	76337.1	76337.1	76337.1	2.06522e+07	4.26892e+06	76337.1	76337.1	76337.1	76337.1	76337.1	1.42903e+06	76337.1	76337.1	76337.1	76337.1	838902	477727	76337.1	2.22547e+06	76337.1	615595	76337.1	76337.1	3.93885e+06	377036	535468	76337.1	76337.1	76337.1	76337.1	76337.1	76337.1	76337.1	655914	450187	76337.1	76337.1	76337.1
Q3T0L2	Endoplasmic reticulum resident protein 44	ERP44	4	10.36	7.18542e+06	12770905	5.87722e+06	2.61517e+06	4.63457e+06	1.50291e+07	4.35782e+06	4.79056e+06	3.8736e+06	4.50546e+06	2.20359e+07	1.47636e+07	9.72108e+06	2.67018e+06	2.46055e+06	13615919	6.09988e+06	6.62184e+06	3.92733e+06	2.57007e+06	5.81569e+06	8.15575e+06	1.11565e+07	4.75931e+06	3.78834e+06	1.20598e+07	3.57393e+06	5.96066e+06	3.86885e+06	3.14623e+06	1.00925e+07	1.01504e+07	8.82194e+06	1.69782e+06	1.79452e+06	1.13875e+07	3.06336e+06	2.10522e+06	1.53826e+06	669091	5.27894e+06	4.79722e+06	4.25446e+06	1.15272e+06	1.87278e+06
Q3ZC35	Cysteine rich angiogenic inducer 61	CYR61	4	27.15	1.13232e+06	9.40064e+06	9.47859e+06	4.2085e+06	3.06819e+06	37325845	6.09659e+06	6.55295e+06	2.53929e+06	619530	20754250	8620556	6.42694e+06	4.48858e+06	7.08515e+06	2.26625e+07	1.00095e+07	7536985	5.4173e+06	5.60036e+06	12515840	9.03281e+06	1.87136e+07	7.2046e+06	8.65792e+06	3.76139e+07	1.33076e+07	1.09282e+07	4.39009e+06	8750550	5.70288e+06	6.15881e+06	7.09409e+06	5.55498e+06	9.86327e+06	1.29059e+07	7162069	6.99337e+06	4.99409e+06	3.12692e+06	5.62979e+06	5.53897e+06	3.56157e+06	735712	978874
Q3ZCI4	6-phosphogluconate dehydrogenase, decarboxylating	PGD	4	1.64	246258	1.74402e+06	1.6272e+06	43809.9	43809.9	43809.9	719335	1.18268e+06	393555	542525	19865454	8.83121e+06	8.98367e+06	2.7317e+06	3.22792e+06	1.16069e+06	3.88631e+06	6.56941e+06	2.76396e+06	4.36346e+06	43809.9	4.58378e+06	43809.9	43809.9	43809.9	1.22456e+06	43809.9	1.37178e+06	43809.9	43809.9	5.27102e+06	5.22773e+06	4.3963e+06	359392	43809.9	43809.9	43809.9	3.54624e+06	43809.9	43809.9	1.70886e+06	3.30251e+06	465613	43809.9	43809.9
Q5E9F7	Cofilin-1	CFL1	4	57.39	9.26063e+06	8.52011e+06	5.88831e+06	1.9552e+06	2.83076e+06	5.34175e+06	4.62148e+06	6.41188e+06	3.16232e+06	3255923	48767052	1.34821e+07	2.08979e+07	6.48323e+06	9.34179e+06	8.53959e+06	8.61639e+06	1.36887e+07	9.93757e+06	1.26962e+07	14808630	1.60314e+07	1.48233e+07	7.12993e+06	7.83644e+06	9.59742e+06	4.15697e+06	1.58398e+07	6.94604e+06	6.36915e+06	3.02611e+07	9.61118e+06	20242702	5.90885e+06	6.23804e+06	7.09305e+06	2.90227e+06	9.37745e+06	5.18991e+06	5.14562e+06	7.29668e+06	1.27497e+07	3.76272e+06	847318	637900
Q6EWQ7	Eukaryotic translation initiation factor 5A-1	EIF5A	4	0	8.16755e+06	8.51955e+06	4.62301e+06	710561	1.13852e+06	5.18485e+06	892482	4.20258e+06	510817	804006	34158622	5.83525e+06	1.15125e+07	687904	387245	4.03217e+06	2.58909e+06	6.6134e+06	1.08518e+06	2.12828e+06	9.60321e+06	5368185	9.38284e+06	450005	711594	1.44845e+06	226971	9.74978e+06	902801	392823	21317697	4148315	1.00363e+07	16691.2	595146	2.92537e+06	16691.2	1.69367e+06	1.95931e+06	16691.2	5.61266e+06	9.17818e+06	3.61308e+06	16691.2	406270
Q8SQ28	Serum amyloid A protein	SAA3	4	1490.61	1.29363e+07	3.81418e+06	3.89739e+06	3.52286e+06	3.78726e+06	3.89286e+07	6.11711e+06	53370.7	1.25566e+06	2.33635e+06	914291514	1.9148e+09	1.53836e+09	1463424533	1.24832e+09	8.62854e+08	1.29869e+09	9.90548e+08	1.34192e+09	1.16942e+09	3.12002e+07	3.39736e+07	1.67301e+07	2.90855e+07	2.39205e+07	82707479	1.23538e+07	6671013	8.18418e+06	8.18859e+06	5.38958e+08	9.2503e+08	7.42443e+08	1.21484e+09	1.50003e+09	1.06048e+09	1.24462e+09	7.05938e+08	8.74152e+08	4.87937e+08	1.68362e+07	3.50107e+06	2.82786e+06	4.2212e+06	3.35384e+06
A0A140T866	D-3-phosphoglycerate dehydrogenase	PHGDH	3	10.66	522572	205922	23256.8	23256.8	291643	1.91382e+06	2.40113e+06	706382	23256.8	1.23753e+06	12887152	1.86625e+06	692200	364854	380940	679949	23256.8	23256.8	23256.8	23256.8	2.31771e+06	869569	23256.8	23256.8	23256.8	623301	124194	848042	100817	23256.8	3.48693e+06	403324	329762	23256.8	23256.8	23256.8	492915	293423	175595	23256.8	1.23377e+06	859674	871112	23256.8	66280.6
A0A140T894	14-3-3 protein beta/alpha	YWHAB	3	183.48	1.98387e+07	2.63447e+07	1.51712e+07	4.99999e+06	4.11341e+06	1.7252e+07	1.17967e+07	1.46796e+07	1.02877e+07	9.89454e+06	1.17539e+08	4.20248e+07	4.61317e+07	2.30262e+07	2.5563e+07	1.98167e+07	1.89333e+07	3.77451e+07	2.10842e+07	2.17992e+07	2.4458e+07	4.15145e+07	4.47946e+07	1.20131e+07	1.10913e+07	22690029	9.33813e+06	2.31576e+07	8.94962e+06	1.00615e+07	6.45157e+07	38367303	34745332	6.08463e+06	1.18486e+07	1.12136e+07	6.53073e+06	2.03656e+07	7412745	6.9295e+06	1.31588e+07	1.86952e+07	7.84396e+06	1.2241e+06	1.50763e+06
A3KN30	CPXM1 protein	CPXM1	3	3.26	3.48383e+06	2.50211e+06	2.20308e+06	2.16216e+06	2048237	5.55796e+06	6712044	2.94347e+06	2.7455e+06	1.74866e+06	5.7813e+06	6.56886e+06	4.95581e+06	2.99709e+06	2.16756e+06	5695027	7.53898e+06	3707990	2300646	3.64091e+06	4.37887e+06	3.8091e+06	3.35326e+06	3.37402e+06	2.40043e+06	8492343	5071312	4.52267e+06	938184	2.59434e+06	4.27497e+06	2.73784e+06	1566871	2.16953e+06	2.07581e+06	3.70294e+06	4.4547e+06	1.85144e+06	2.05096e+06	1.58239e+06	2.23038e+06	1.79581e+06	429231	84875	804157
A5D989	Elongation factor 1-delta	EEF1D	3	17.08	1.23734e+06	3.88214e+06	1.43864e+06	566549	523915	5.99582e+06	2.29678e+06	1.04853e+06	979359	1.27085e+06	1.31311e+07	9.96216e+06	1.03441e+07	8.33438e+06	6.58556e+06	1.0157e+07	1.05507e+07	7.48112e+06	9.40267e+06	8047714	1.36184e+06	2.09617e+06	470932	454767	88797	8.78357e+06	1.9838e+06	1803068	1.30923e+06	1.0635e+06	2.75779e+06	4.74092e+06	3.49208e+06	884605	3.15165e+06	9.72898e+06	3.94911e+06	4.56768e+06	3.35831e+06	1.4696e+06	1.5047e+06	2.92969e+06	1825213	737821	534685
A5PKA3	CCDC80 protein	CCDC80	3	14.06	32211.9	32211.9	202770	32211.9	5.54686e+06	4988690	4609785	7.97714e+06	5649710	7.31735e+06	32211.9	1.25087e+07	1.21563e+07	8.13225e+06	10046762	9.10168e+06	2.753e+07	2.43029e+07	2.32296e+07	1.94476e+07	648414	2.05904e+06	411932	3.14575e+06	2.69914e+06	5.04132e+06	7.30247e+06	7.93019e+06	4.61089e+06	4.54255e+06	32211.9	32211.9	4.95238e+06	7.68947e+06	8.02052e+06	1.44893e+07	9.82938e+06	1.26993e+07	2.31928e+07	9.74972e+06	140853	226330	1.27606e+06	2.31582e+06	1455663
A6H6X2	ANG2 protein	ANG2	3	24.7	1.58205e+07	3.39851e+06	425083	976819	3.90477e+06	24284725	7213667	1.01364e+06	608709	44054.7	1.62964e+07	1.025e+07	1.36564e+06	44054.7	44054.7	31207781	4.79956e+06	44054.7	846080	1.03088e+06	3.64096e+07	5.67816e+06	44054.7	44054.7	735381	2.2676e+07	2.95955e+06	44054.7	44054.7	44054.7	2.06989e+07	5.21956e+06	44054.7	790712	820416	2.78233e+07	3.15784e+06	665326	1.98876e+06	44054.7	1.65142e+07	1.45874e+07	1.05228e+06	949264	44054.7
A6H6Y0	HNRNPD protein	HNRNPD	3	24.55	3906049	8.97856e+06	3.38882e+06	373946	30823.1	4.74106e+06	717722	3.17082e+06	629657	1.49434e+06	4.97066e+07	9673129	6.26414e+06	939477	727724	7.48183e+06	6813019	4.46651e+06	764417	1.97575e+06	5.61184e+06	1.13773e+07	8.94648e+06	1.3568e+06	30823.1	8.95383e+06	873835	2.65446e+06	167254	30823.1	2.02921e+07	1.09587e+07	5.8449e+06	30823.1	30823.1	3.68114e+06	695578	3.70089e+06	558960	30823.1	3.40229e+06	7.61222e+06	1.83273e+06	292955	30823.1
A6QLD2	Olfactomedin-like protein 2B	OLFML2B	3	3.3	49057	49057	49057	49057	49057	49057	49057	49057	49057	49057	2.09405e+06	1.00887e+07	7.34789e+06	7.87456e+06	4559059	5.52236e+06	9.57009e+06	3.0296e+06	6.02292e+06	3.02741e+06	49057	49057	131619	49057	214652	49057	49057	49057	49057	49057	49057	49057	49057	49057	49057	49057	49057	49057	49057	49057	49057	49057	49057	49057	49057
A6QNL0	Monocyte differentiation antigen CD14	CD14	3	6.03	23908.7	23908.7	23908.7	23908.7	23908.7	668986	222658	23908.7	23908.7	23908.7	1.69691e+07	6.78511e+06	5.80038e+06	5.3857e+06	3.72928e+06	1.2473e+07	4590558	2692217	4.59617e+06	3.34077e+06	23908.7	23908.7	23908.7	23908.7	461071	23908.7	407400	201609	23908.7	23908.7	23908.7	1.895e+06	23908.7	687028	1.6256e+06	2.02663e+06	1.11758e+06	964914	1.2479e+06	991618	668933	369281	23908.7	23908.7	23908.7
A6QPW7	TNF receptor superfamily member 6b	TNFRSF6B	3	43.85	2.22593e+06	2029941	869388	906018	1.63249e+06	11049607	3.5748e+06	2.23025e+06	66017.1	1.80792e+06	10086537	1.32477e+07	9.45825e+06	9.61896e+06	7101440	1.35228e+07	6.30153e+06	8.73e+06	9.74942e+06	9.06289e+06	4.40432e+06	6.41572e+06	6.79662e+06	3.87055e+06	2.63045e+06	3.60888e+07	9.27689e+06	6.24136e+06	2.80785e+06	3.61525e+06	2.48977e+07	5.26611e+07	43441566	5.17415e+07	6.5054e+07	50076570	43050077	2.28428e+07	6.76296e+07	22895702	1.58027e+06	485829	132034	741898	447694
E1B6Z6	Lipocalin 2	LCN2	3	3.44	14308121	5.59802e+06	2.45207e+06	2.52087e+06	1.20102e+06	1.72511e+07	7.93528e+06	2.46944e+06	972304	830568	9.97973e+06	2.05703e+07	24869023	1.59481e+07	5.2098e+06	1.45933e+07	1.37044e+07	1.39601e+07	8863330	7.31712e+06	1.39641e+07	5.78275e+06	1602475	833938	950415	9177238	8.7088e+06	4.97729e+06	2.04593e+06	542452	8.45308e+06	1.00088e+07	1.50833e+07	1.68096e+07	1.4099e+07	1.60128e+07	1.03139e+07	4.80756e+06	4890267	4.74825e+06	1.86006e+06	3.24947e+06	732095	897997	596027
E1BEG2	Uncharacterized protein	HNRNPA3	3	2.28	1.21019e+06	3.10553e+06	3.30867e+06	55536	55536	19460864	1.96983e+06	1.73948e+06	2.38488e+06	55536	29780487	9.79408e+06	1.25593e+07	3.04217e+06	55536	1.82583e+07	55536	4.96514e+06	3.84483e+06	2.02176e+06	3.32484e+06	5440121	10151879	3503896	3.59029e+06	17992328	2.78662e+06	4.76947e+06	1.67728e+06	55536	1.50666e+07	1.17461e+07	1.48706e+07	3.81255e+06	3.74022e+06	1.4191e+07	3.46761e+06	5.46933e+06	5.92978e+06	4.00923e+06	55536	3.39695e+06	55536	1.2973e+06	55536
E1BIY5	Sulfatase 2	SULF2	3	6.44	8.98912e+06	1.30944e+07	9.73926e+06	1.04014e+07	1.3919e+07	12345317	1.0846e+07	1.16364e+07	1.16554e+07	8.88037e+06	2.32033e+06	2.07057e+06	808540	2.42919e+06	1233411	3.22608e+06	2225654	2.45488e+06	2014639	50525.5	1.64977e+06	1.43607e+06	2.00978e+06	2198424	3.18404e+06	2.27128e+06	1.53332e+06	50525.5	3.85159e+06	50525.5	50525.5	1.82607e+06	586138	908226	1.7332e+06	50525.5	1.20442e+06	50525.5	329024	50525.5	1365098	7.39069e+06	5.40617e+06	4978039	3.0196e+06
E1BL59	Latent transforming growth factor beta binding protein 3	LTBP3	3	3.42	3.07297e+06	2.40371e+06	1.36791e+06	2.87169e+06	2.65458e+06	4.41052e+06	3.17166e+06	426246	2.4972e+06	2.70936e+06	710661	627237	810732	49422.3	49422.3	5.2599e+06	781221	49422.3	49422.3	49422.3	49422.3	1.10178e+06	673119	200169	590598	1.91955e+06	682352	673398	49422.3	746242	49422.3	49422.3	49422.3	49422.3	49422.3	49422.3	49422.3	49422.3	49422.3	49422.3	1.92213e+06	2.06471e+06	899763	1.40919e+06	1.31137e+06
[truncated: 145 more rows]
[truncated: 75 more columns]
