# Supplementary material for: Proteomic analysis reveals dexamethasone rescues matrix breakdown but not anabolic dysregulation in a cartilage injury model
Source: Osteoarthr Cartil Open. 2020 Sep 5;2(4):100099. doi: 10.1016/j.ocarto.2020.100099 (PMC8315049; doi:10.1016/j.ocarto.2020.100099)
Supplement: Supplemental File 2 — TopTable statistical summary of pairwise treatment comparisons. Log2-fold changes are reported for each pairwise comparison, as well as average log2-transformed release across all conditions, F statistic, raw and adjusted p-values, and log-odds value (‘B’). [file mmc2.xlsx]

## Sheet: All
Accession	injvscntrl	cytvscntrl	injcytvscntrl	dexvscntrl	injDEXvsinj	cytdexvscyt	injcytDEXvsinjcyt	AveExpr	F	P.Value	adj.P.Val
Q3SZH5	0.029029	1.89624	1.70786	12.1647	11.1101	9.68362	9.10117	23.5553	116.747	6.67e-16	3.03e-13
F1MGS9	0.292439	9.90227	10.0411	-0.08716	-0.37959	-3.09749	-3.64227	19.1513	102.272	2.72e-15	6.19e-13
F1MMW8	0.65618	11.381	10.9884	1.24521	0.071821	-0.33291	-0.40044	24.656	93.8417	6.76e-15	1.03e-12
O46375	-0.2159	5.48452	5.58596	-0.2159	7.11e-15	0.045987	0.009191	21.2416	81.1771	3.11e-14	3.54e-12
Q3SZR3	-0.69099	7.87314	7.7009	-2.02411	-0.58894	-0.4023	-0.40243	22.9137	67.2732	2.22e-13	1.84e-11
A6QLD2	0.129681	6.74905	6.74331	0.24859	-0.21736	-6.0492	-6.60252	19.818	66.7119	2.42e-13	1.84e-11
G3X7D2	0.029127	6.20918	5.80597	0.293222	0.028937	-1.83849	-1.68962	30.2048	49.2533	5.51e-12	3.58e-10
A5PJT7	1.0019	8.41141	8.23621	2.1462	2.14444	-0.06769	0.082921	28.1876	48.0691	7.07e-12	4.02e-10
E1BJF9	1.004	4.43318	2.01314	-7.11e-15	-0.55173	3.46595	4.55147	22.0213	44.4071	1.58e-11	7.98e-10
F1MJ12	-0.91164	4.60177	4.3216	0.960342	0.873386	-1.47892	-1.80223	26.1923	41.5122	3.12e-11	1.42e-09
O18739	-0.55144	1.25429	-0.61448	5.43495	5.44147	4.33977	5.02125	27.1169	39.8992	4.64e-11	1.92e-09
F1MVT9	-2.05525	-1.87172	-0.30481	5.25809	7.08986	5.64716	3.21143	22.1375	38.2161	7.14e-11	2.71e-09
A7MAZ5	1.00621	3.14901	3.69874	-1.95544	-1.95722	-1.08907	-0.75066	24.7134	36.9263	1.01e-10	3.32e-09
G3N2Y0	1.49386	-1.1914	0.460865	-4.16994	-5.56463	-3.01276	-4.33964	18.9834	36.6605	1.08e-10	3.32e-09
F1MW26	-1.30703	6.13174	6.29421	3.01489	1.95782	-8.00675	-8.31264	21.3624	36.6195	1.09e-10	3.32e-09
P34955	2.51089	-3.45602	-0.78107	7.43108	4.99164	10.1104	7.35452	24.8046	35.097	1.67e-10	4.74e-09
P41976	-0.15473	5.33617	4.70311	0.410944	-0.23439	-1.42256	-0.92943	25.1558	34.4862	1.98e-10	5.31e-09
F1MUJ0	0.711794	-5.29512	-1.15905	-2.42519	-2.46898	0.089439	-4.30493	21.9423	33.6383	2.53e-10	6.41e-09
Q9GKR3	-0.26313	5.92797	5.37826	0.731303	1.33719	-4.71181	-4.82775	23.8428	33.4502	2.68e-10	6.42e-09
Q8SQ28	0.037159	7.93674	7.82205	1.63492	1.84745	-0.8543	-0.87355	28.54	32.8827	3.17e-10	7.21e-09
A5D9E9	0.66135	7.60996	7.34208	2.21687	-1.07048	-0.56523	-0.89877	23.1219	30.6315	6.35e-10	1.38e-08
A6QL81	3.55e-15	4.47884	4.22664	1.42179	1.84767	2.26433	1.88729	21.651	30.1854	7.33e-10	1.46e-08
E1BMJ0	0.586249	3.99399	3.61274	-0.51567	-2.09159	-1.5526	-2.29958	25.9902	30.1545	7.4e-10	1.46e-08
O97919	-1.03032	6.38859	5.59741	-0.79916	0.592641	-7.6905	-6.41815	19.8885	26.534	2.55e-09	4.83e-08
F1N444	0.326404	5.794	5.08149	3.33887	2.39867	-1.63304	-2.08269	26.2868	26.138	2.95e-09	5.36e-08
F1MT97	1.07509	7.96125	7.6536	-1.21936	-1.19194	-3.8124	-4.35091	25.1703	25.0106	4.49e-09	7.85e-08
F1MF86	-0.392	3.87151	4.10412	-1.4077	-0.37721	-1.10208	-1.29653	26.0538	24.3378	5.81e-09	9.71e-08
P68301	0.600312	5.59818	4.60115	3.17523	1.1488	0.104905	0.137509	22.0425	24.2669	5.98e-09	9.71e-08
F1MTZ4	-3.58903	4.04143	3.50693	1.37387	2.70636	-2.89228	-4.07475	21.2782	23.1693	9.25e-09	1.45e-07
P07995	3.40656	5.29343	6.64209	1.55149	-1.67707	-3.18345	-3.1472	24.8352	18.9648	5.91e-08	8.97e-07
P23356	-1.73847	1.48438	-2.21518	0.136077	-0.04321	-0.38212	7.11e-15	20.4193	17.78	1.06e-07	1.56e-06
E1BFB9	-1.80247	1.74127	-0.96561	0.777715	0.081745	-0.61042	-4.68599	20.9592	17.4264	1.27e-07	1.81e-06
Q9GLX9	-0.44071	-1.98204	-0.78841	1.41025	3.28491	3.89286	3.2035	27.1584	17.2783	1.37e-07	1.89e-06
P81187	-1.3953	6.08896	6.10395	-0.37176	-0.53705	-0.82907	-0.85694	25.6447	16.3482	2.25e-07	3.01e-06
A7MB82	0.632492	-1.46176	-1.36336	-2.87183	-2.35143	-7.07896	-7.18996	19.8111	16.0518	2.64e-07	3.36e-06
A6QNL0	1.97144	6.69622	6.49207	1.30208	-0.10083	-2.41195	-2.02678	21.4981	16.0395	2.66e-07	3.36e-06
E1BLA8	-0.08878	-3.36461	-3.1138	0.884873	0.75381	1.87945	0.328038	22.2616	15.0796	4.57e-07	5.62e-06
Q05717	-0.39975	2.09483	2.00372	-1.14602	-0.65017	-5.19493	-4.64914	27.8258	14.6335	5.93e-07	7.1e-06
Q05716	-0.5421	-2.47043	-3.25429	-5.78958	-5.37825	-3.36244	-2.78036	22.359	14.41	6.77e-07	7.9e-06
F1MSZ6	0.324555	3.28392	2.92435	0	-0.12585	0.20269	0.55555	21.2742	13.4687	1.21e-06	1.37e-05
F6Q751	-2.13046	1.30413	-0.86579	0.430421	0.669832	-0.70622	-1.20174	23.7969	13.4347	1.23e-06	1.37e-05
F6QLF1	-0.80182	2.39939	2.01284	-0.96247	-0.65541	-1.71563	-1.37596	23.9823	13.2624	1.38e-06	1.49e-05
G3MYU9	0.099451	0.860669	0.929696	5.97534	6.34462	2.89029	2.3258	24.684	13.0378	1.59e-06	1.67e-05
G3MYP1	2.42921	6.24573	5.79852	2.1259	0.767248	-0.63796	-0.63883	23.2634	13.0088	1.62e-06	1.67e-05
Q3SWX1	-2.67759	1.83018	-0.62377	0.933937	1.19591	-0.71974	-2.60679	21.1494	12.9357	1.7e-06	1.72e-05
F1N1W3	1.81974	2.553	3.18454	-2.77634	-4.60071	-5.75971	-6.43774	24.2544	12.5141	2.24e-06	2.22e-05
E1BEV7	0.817328	3.04767	3.53071	0.289177	0.069638	-2.45176	-2.25388	24.8557	12.3157	2.56e-06	2.48e-05
P07456	-0.33689	-0.84291	-1.61566	-1.1153	-0.49304	-2.33289	-1.41455	24.2605	12.2017	2.77e-06	2.62e-05
F1MYG0	0.084257	3.86452	3.17108	0.83764	0.151811	-1.58836	-1.96095	22.0411	12.0777	3.01e-06	2.79e-05
E1BIY5	-0.09388	-2.45572	-2.10604	-2.76726	-2.55979	-0.66883	-1.50252	22.9969	11.9828	3.21e-06	2.92e-05
A7E3S8	-1.15282	1.72133	0.105165	0.902701	0.460616	-0.70669	-1.07487	24.2911	11.6812	3.96e-06	3.53e-05
E1BNY1	0.746391	5.74552	6.13404	0.305253	-0.1361	-3.40989	-2.96849	21.6969	11.5805	4.25e-06	3.65e-05
F1N6Y7	-0.28808	-4.14756	-3.92049	-0.26747	-0.1633	1.15051	1.30825	24.7038	11.579	4.26e-06	3.65e-05
P15691	-0.1136	-0.9526	-0.65785	-1.06201	-0.95493	-4.8287	-2.91547	24.6186	11.5519	4.34e-06	3.66e-05
Q3MHM5	-0.29709	4.18044	1.74648	0.216402	1.0668	-1.40174	-3.31563	21.37	11.3967	4.84e-06	4.01e-05
O77834	-1.22083	1.33841	-0.54571	0.948206	0.975034	-0.87655	-1.00871	22.8961	10.9034	6.93e-06	5.63e-05
F1MXR3	-0.22031	2.7997	2.74643	1.01981	0.977613	-0.41537	-0.61239	24.8258	10.8164	7.39e-06	5.9e-05
P55106	3.14085	6.12015	5.75465	-2.10562	-3.02359	-3.78218	-3.78337	22.5413	10.7912	7.53e-06	5.91e-05
P10462	1.54513	3.83721	3.61812	0.003315	-0.87639	-2.42347	-2.2849	22.0889	10.6793	8.18e-06	6.31e-05
E1BPX2	-1.13073	-2.98695	-2.81662	-2.08569	-1.46685	-0.27836	-0.87985	27.6786	10.4089	1e-05	7.47e-05
Q3T0I4	1.25972	3.45202	3.92982	0.124653	0.677292	-1.15743	-1.4807	21.8075	10.3911	1.02e-05	7.47e-05
F1MDN4	-2.04657	2.56193	-0.51086	0.833175	0.473711	-0.99875	-2.20543	22.7501	10.3895	1.02e-05	7.47e-05
Q3ZCI4	-1.46869	2.8981	1.63635	0.687493	0.194873	-1.43736	-2.78036	22.4534	10.325	1.07e-05	7.61e-05
P0C0S4	1.31364	2.47531	2.94494	0.089368	-0.56425	-0.5096	-0.42206	24.5977	10.3206	1.07e-05	7.61e-05
Q08DP0	-2.26194	1.68037	-0.08697	0.970446	1.65797	-0.83867	-1.29764	25.7099	10.3044	1.09e-05	7.61e-05
Q2KJ20	-1.64994	-6.32234	-8.31149	-3.44864	-2.49935	-5.03929	0.18045	24.768	9.95253	1.43e-05	9.85e-05
F1N0H9	0.086177	-2.3907	-1.86849	0.762365	1.67443	1.45745	2.26199	24.1562	9.92274	1.46e-05	9.89e-05
F1MF56	0.989839	7.78086	7.89056	1.32996	1.15669	-5.69444	-4.88193	22.7395	9.90888	1.48e-05	9.89e-05
F1MPY2	-0.82499	-1.52643	-0.64597	4.72377	3.95666	3.85747	2.51362	20.9851	9.78678	1.63e-05	0.000107
P21856	-1.84495	1.0999	-0.96328	0.803915	1.2077	-0.69856	-0.6567	23.4452	9.67186	1.79e-05	0.000116
A6QPW7	1.80732	2.42153	2.65245	1.48897	0.728499	2.35988	2.06323	24.6492	9.50592	2.04e-05	0.00013
G3X6K8	-0.17477	3.62004	2.23961	-0.51743	-0.49972	-4.03106	-2.46645	25.2619	9.4905	2.07e-05	0.00013
F1MG05	-0.53835	3.58709	2.19542	1.02041	-0.67906	-1.49942	-3.10166	22.4002	9.47995	2.08e-05	0.00013
P00727	-1.75655	1.67977	-0.88827	0.605835	-0.64218	-1.57397	-3.33253	21.8343	9.31863	2.38e-05	0.000146
P17404	-1.26819	-2.88564	-2.617	-1.96562	-1.1679	-0.75157	0.120858	25.7771	9.28749	2.44e-05	0.000148
F1MVX2	-1.98114	1.26617	-1.71766	0.848052	0.488735	-0.43883	-1.24	21.9293	9.17609	2.68e-05	0.00016
Q3ZBV8	-2.41097	3.04771	1.28136	1.49436	1.69673	-1.10235	-3.05134	21.3075	9.13146	2.78e-05	0.000164
Q5E9E6	-1.24971	1.92365	0.288585	0.744669	0.06173	-0.96718	-2.18622	23.724	9.04068	3e-05	0.000175
Q3ZBY4	-2.29898	1.1964	-0.86378	1.11992	1.55577	-0.45412	-1.17181	25.1796	8.93698	3.27e-05	0.000188
F1MKG2	1.11777	2.43452	2.96531	-0.32312	0.286948	-0.51894	-0.9197	26.9909	8.88532	3.42e-05	0.000191
G3N0B6	0.242604	2.53996	2.87682	-0.0578	-0.59468	-1.63291	-2.25212	26.0728	8.87634	3.44e-05	0.000191
A0A0N4STN1	-0.62456	7.52209	8.02251	0.027941	0.705543	-6.84029	-7.20365	19.7849	8.87314	3.45e-05	0.000191
Q2HJ86	0.515426	2.23447	0.989925	-0.34482	-0.76351	-1.38012	-1.81369	23.8865	8.81061	3.64e-05	0.0002
F1MTX6	2.15876	5.35606	5.15955	-0.74717	-2.43522	-4.31602	-2.94978	28.1012	8.73135	3.9e-05	0.000211
B8Y9S9	0.520018	1.27559	1.84044	2.23674	2.71612	1.59373	1.52693	33.1423	8.68816	4.04e-05	0.000216
F1N1I6	-0.44377	0.189385	-0.72598	2.14687	2.89351	1.36846	2.30773	31.1061	8.54533	4.58e-05	0.000242
F1MS32	2.10081	4.65465	5.25328	1.94749	0.970562	0.269108	0.258932	25.3551	8.46272	4.92e-05	0.000257
Q0P569	-0.24363	-0.47796	-0.47179	-1.83613	-1.82098	-1.8607	-2.16878	29.513	8.41446	5.13e-05	0.000265
F1N3V0	-1.71568	1.41892	-0.67362	0.9265	0.235373	-0.75962	-1.45761	23.7894	8.19843	6.22e-05	0.000318
A6H6Y0	-0.89056	1.66194	0.163516	0.718181	0.179626	-0.66946	-1.31108	23.795	8.18435	6.29e-05	0.000318
G5E6G2	-0.93914	1.84799	-0.52534	1.424	0.938672	-0.29622	0.340926	20.6392	8.11762	6.68e-05	0.000334
Q24JZ6	-0.0535	-1.75356	-2.12748	-0.27824	-0.01558	0.023419	-0.07687	23.6067	8.01758	7.32e-05	0.000362
F1MLB8	1.89239	3.81519	3.83119	0.347706	0.072933	-1.28818	-1.57287	22.8475	7.98914	7.51e-05	0.000367
A2VDY0	0.141343	-1.39421	-0.67021	-2.06537	-1.51578	-0.6348	-0.83655	26.5746	7.81986	8.77e-05	0.000424
A0A140T866	0.364849	2.07104	-0.7413	0.394865	-1.67058	-0.84195	-1.69463	21.1153	7.59408	0.000108	0.000518
E1BHG3	-0.29425	-2.26373	-2.4044	-2.2987	-2.98161	-2.56115	-1.86505	22.126	7.51461	0.000117	0.000552
P19803	-1.4681	1.8854	0.531388	1.203	1.45899	-0.60526	-0.58515	24.3846	7.47534	0.000121	0.000568
O02853	-1.67883	2.83323	1.29497	-2.82159	-2.68461	-6.48729	-3.54667	24.1811	7.4559	0.000123	0.000571
P11116	-0.47927	2.26939	1.80863	-0.01587	-0.26019	-1.57749	-2.84801	23.6248	7.44762	0.000124	0.000571
P07107	-1.58067	1.47442	0.135107	1.18137	1.12588	-0.54186	-0.46322	25.4132	7.39724	0.00013	0.000593
G3X7A5	-0.23125	1.97751	1.83374	-0.57618	-0.38803	-0.56699	-0.55045	24.5329	7.37387	0.000133	0.0006
Q32PB8	-0.7429	1.54446	-0.12136	0.727821	-0.12564	-0.5856	-1.05233	24.4398	7.36477	0.000134	0.0006
P21214	0.008652	0.551344	1.90219	-0.82609	0.204541	-1.82507	-1.27937	22.813	7.35249	0.000136	0.000601
F1MS56	-2.0399	1.42788	-0.31164	0.790673	1.10863	-0.64467	-1.02067	24.2886	7.34226	0.000137	0.000601
F1MX63	0.932665	1.39279	1.79986	-0.46881	-2.3968	-0.92483	-1.50244	21.5487	7.31908	0.00014	0.000609
Q9BGI3	-0.77071	1.72522	0.696071	0.743321	0.414682	-0.95832	-1.14476	24.2176	7.24885	0.00015	0.000645
G5E507	-1.02744	3.04709	0.934615	0.472758	0.433951	-1.11512	-1.62038	22.9736	7.22347	0.000154	0.000655
P13909	1.51981	3.23693	3.89637	2.9147	2.23997	0.967222	1.06192	25.0906	7.20466	0.000157	0.000661
A5PKA3	1.92911	2.50778	3.94752	-0.36608	0.080526	-0.92025	-1.02137	23.8936	7.18778	0.000159	0.000666
P55052	-1.63559	1.65316	-0.68363	1.1025	0.503769	-0.52893	-0.7553	25.2371	7.14959	0.000165	0.000684
Q17QG2	-0.88916	-0.34871	-3.067	-0.04351	-0.39536	-1.74329	-0.8696	21.142	7.10301	0.000173	0.00071
F1MRZ6	-0.02292	1.88242	2.10687	-0.01101	-0.01285	-1.1454	-0.94353	30.0494	7.05384	0.000182	0.000738
F1MDC2	-0.60692	-1.18439	-1.0323	-1.19782	-1.6586	-0.50312	-1.36566	27.8428	6.9752	0.000196	0.000791
Q08E54	-0.23412	-0.22266	-0.38338	-2.46639	-2.91778	-1.66301	-2.03471	24.3508	6.94258	0.000203	0.00081
F1MD95	-0.20865	-1.67652	-1.39572	0.80442	0.582233	1.25024	0.350743	26.6793	6.9157	0.000208	0.000824
F1MZ40	-0.18252	-0.60749	-0.5256	-1.95983	-1.7798	-1.28249	-1.40527	27.08	6.78749	0.000237	0.000929
Q76LV2	-0.86091	1.71338	0.289343	0.033345	-0.03085	-1.17276	-0.92978	26.2773	6.76053	0.000243	0.000946
P51122	-1.70952	1.5373	0.223634	0.814202	0.22311	-0.68322	-1.80012	23.9908	6.69034	0.000261	0.001007
F1MC31	2.02817	2.56023	2.77247	0.393089	0.359853	-0.85689	-0.55565	21.6389	6.67978	0.000264	0.001009
G3N303	-1.60377	1.04131	-0.21394	0.432731	0.165145	-0.63197	-1.08313	24.5785	6.66048	0.000269	0.001021
E1BF59	-0.00355	2.34249	1.80038	0.219185	-0.62383	-1.45594	-2.11419	25.7466	6.58387	0.000291	0.001088
P00570	-1.29566	1.0495	-0.70837	0.549567	0.282379	-0.60149	-0.9508	23.602	6.58198	0.000292	0.001088
A6QNL5	-1.26258	1.35813	0.108865	0.756199	0.384414	-0.53912	-1.38586	26.6419	6.54626	0.000303	0.001119
A0A096P6K4	-1.63827	2.15542	0.927966	1.27447	1.22339	-0.87461	-1.09005	24.2005	6.46773	0.000328	0.001204
Q2HJ60	-1.03369	1.95284	0.371581	0.511088	0.444854	-0.85967	-1.02663	25.7792	6.44716	0.000335	0.00122
F1MU79	-2.04786	1.57919	-0.84393	0.274225	0.517502	-0.63651	-1.96677	22.0087	6.38647	0.000357	0.001289
Q9BGI1	-1.03306	1.62052	0.222984	1.0131	0.356575	-0.76634	-1.03936	22.3824	6.32171	0.000382	0.001368
F1MJI7	2.33654	2.81667	3.59355	0.151761	-0.01183	-0.55869	-0.8033	24.291	6.2809	0.000399	0.001415
G3X6Q8	-0.3066	0.594204	0.678966	2.79287	1.70562	2.84614	1.77999	25.7235	6.27492	0.000401	0.001415
P62935	-1.46458	2.3015	0.918238	0.965208	0.196843	-0.4791	-1.30752	23.9983	6.25087	0.000411	0.00144
G3MZD8	-1.13834	1.4853	0.007014	0.631703	0.697033	-0.6663	-1.03374	23.6776	6.22188	0.000424	0.001473
F1N2L9	-3.74173	2.21859	-0.70926	0.033903	3.30026	-0.88174	-0.78637	21.1191	6.20922	0.00043	0.001482
F1N1E3	-0.65468	1.31759	1.4264	-1.1693	-1.4433	-2.49876	-2.78783	22.3942	6.2002	0.000434	0.001485
F1MQT9	0.078384	4.10376	3.45797	-1.60782	-0.52601	-3.23892	-3.25376	22.2813	6.1527	0.000456	0.00155
A5D989	0.513478	2.66899	2.52665	-0.12298	-0.04029	-1.56073	-1.47746	23.488	6.14497	0.00046	0.001551
Q3MHL4	-1.95334	3.64107	0.738902	0.462904	0.283	-1.73572	-1.78124	20.2218	6.10137	0.000482	0.001613
G3X6L4	-1.7113	1.47971	-0.85739	0.851966	-0.03836	-1.03236	-0.88849	24.7189	6.08385	0.000491	0.001631
P98133	-0.20138	1.50472	1.81723	-1.56876	-0.88398	-2.74521	-3.16221	23.75	6.05666	0.000506	0.001667
A1L573	-2.23104	-0.7505	-1.55547	-3.10039	-3.62558	-2.27293	-2.02681	22.1627	6.02943	0.000521	0.001704
Q95M18	-0.48699	1.9171	0.366837	0.601397	0.019584	-1.09785	-1.39696	26.7078	6.0062	0.000534	0.001735
A7MB70	1.28502	0.816216	2.09083	-0.77811	-0.61129	-1.97451	-1.5279	25.831	5.98114	0.000548	0.00177
Q3MHK9	-1.13293	1.87566	0.093515	0.656725	0.804883	-0.9627	-1.43721	23.4868	5.97105	0.000555	0.001777
Q3MHZ5	0.699274	-0.40708	-0.99294	-2.81947	-1.92667	-1.85076	-0.56539	22.0418	5.78904	0.000676	0.002151
Q76I81	-1.64669	1.75453	-0.46456	0.555089	0.090424	-0.81388	-1.20192	22.2886	5.75096	0.000705	0.002227
P13213	0.000666	-1.21152	-1.07648	1.45038	1.3928	1.29148	1.13705	34.522	5.74527	0.00071	0.002227
Q3T147	-0.75793	1.40336	-0.76626	0.412107	0.098032	-0.55682	-1.19146	22.9865	5.71623	0.000733	0.002283
F1MKS3	-1.23942	1.50623	-0.13682	0.529227	0.494675	-0.53539	-0.98664	23.959	5.65646	0.000783	0.002423
P30932	0.019629	1.11366	1.09506	-1.43064	-1.71324	-1.44759	-1.5237	23.9948	5.59348	0.00084	0.002582
Q05443	0.299726	1.35936	2.38442	-0.52509	0.48239	-1.21114	-1.27659	28.1973	5.57078	0.000862	0.002631
Q2HJG0	-1.71687	-2.66298	-3.84561	-2.40774	-1.69369	-1.39307	-0.67966	23.7059	5.55929	0.000873	0.002647
P09867	-1.30461	1.74011	0.628685	0.730551	0.373855	-0.6375	-1.42908	25.3839	5.54877	0.000883	0.002661
G5E5C8	-1.74986	1.21352	-0.52117	0.499919	0.432301	-0.78133	-1.06676	25.501	5.52924	0.000903	0.002702
A5D7S7	-0.1749	-1.22717	-1.35883	0.734213	0.431635	1.64782	1.11247	25.3048	5.5167	0.000916	0.002723
Q58DU5	-0.40261	2.14727	0.909452	0.696747	0.547726	-0.79707	-1.24157	21.3732	5.4985	0.000935	0.002761
P08814	-1.73967	1.18674	-0.25491	0.446898	0.087345	-1.12502	-1.70936	25.0234	5.49216	0.000941	0.002763
F1N3L5	-1.63653	-0.52395	-1.23941	-2.65509	-1.58135	-1.33051	-0.44277	25.1908	5.4834	0.000951	0.002765
Q05927	1.164	0.938052	1.92485	-2.09847	-2.12198	-2.47988	-3.44765	22.7491	5.48022	0.000954	0.002765
P19120	-0.04171	2.38827	1.45468	0.80554	-0.0495	-1.19836	-1.61312	25.9808	5.47032	0.000965	0.002778
A0A0A0MP90	1.38852	1.58574	2.73349	0.094065	-0.45916	0.038849	-0.81586	24.9469	5.4201	0.001021	0.002923
P56965	-2.17154	1.08008	-0.74955	0.397746	0.675831	-0.84305	-0.97944	23.7753	5.39918	0.001046	0.002975
F1MUD2	0.57306	1.52182	1.88629	-0.43611	-0.20852	-0.48654	-0.45429	28.0114	5.38973	0.001057	0.002988
F1MYS7	-1.6439	1.53863	-0.38933	0.577902	2.75719	-0.81971	-0.20429	22.6635	5.31796	0.001148	0.003224
F1N126	-0.15897	-0.67708	-0.03758	-1.50841	-1.28981	-0.70365	-1.10237	27.0996	5.28116	0.001198	0.003343
E1BH06	-0.19566	2.13209	2.38735	-1.68441	-0.34386	-0.02128	-0.57139	22.2938	5.26028	0.001227	0.003403
Q5E946	-1.62979	1.12697	-0.37234	0.705379	0.601337	-0.59837	-0.92358	26.6809	5.21787	0.001288	0.003553
P52556	-1.49723	1.91235	-0.50377	0.624113	0.811061	-0.71432	-0.91079	22.3251	5.20597	0.001306	0.003581
P17697	-0.87326	1.20316	0.295494	-0.7757	-0.80167	-1.27595	-1.20004	29.3431	5.19697	0.00132	0.003596
Q3T145	-1.45777	1.30098	-0.17432	0.653149	0.389293	-0.72011	-1.28185	25.5434	5.17659	0.001352	0.003661
A7Z057	-1.42689	1.14031	-0.22978	0.535566	0.436362	-0.53849	-1.40147	24.1906	5.13937	0.001412	0.003801
A5D984	-0.7398	1.66371	0.706945	0.60978	0.33221	-1.10953	-1.50658	28.7807	5.11291	0.001456	0.003897
A5D7J6	-1.20149	1.56778	0.043912	0.358648	0.176365	-0.70753	-1.13748	28.2035	5.05394	0.00156	0.004152
A6QR60	-0.31047	-2.9169	-2.85001	-6.54927	-6.01173	-4.93918	-4.77927	21.1865	5.01678	0.00163	0.004313
E1B8N6	1.89282	1.96179	2.92008	0.399062	-0.05855	-0.38623	-0.85885	24.6104	5.01108	0.001641	0.004317
Q2YDE4	-2.24043	-0.89052	-2.2496	-0.95513	-1.08701	-0.29	-0.30561	21.4098	4.93533	0.001796	0.004696
Q3T0P6	-1.05267	1.76321	0.200213	0.864945	0.438271	-0.82093	-1.03838	28.7402	4.9044	0.001863	0.004845
Q0VCP3	0.685625	3.48165	3.73418	-1.36296	-0.97477	-3.5284	-3.49358	22.3191	4.88064	0.001917	0.004956
Q3B7M5	-0.46989	1.93624	0.418739	1.17976	0.348159	-0.45817	-0.86226	24.7706	4.82323	0.002054	0.00528
A0A140T881	-0.60243	-0.70615	-1.25733	-1.47961	-1.09581	-1.24625	-1.10981	26.3995	4.8053	0.002099	0.005365
F1MEN8	-1.61121	1.35056	-0.19665	0.547878	0.278398	-0.74387	-1.45151	27.8449	4.76475	0.002204	0.005537
Q3ZCJ2	-1.74958	1.33967	-0.70795	0.783229	0.908253	-0.83866	-0.75277	24.984	4.76302	0.002209	0.005537
Q0VCM4	-2.78027	2.21373	0.469	1.29038	1.89496	-1.10854	-1.89064	23.0312	4.76233	0.002211	0.005537
F1MDX5	-1.40438	2.12482	0.830235	0.67433	0.244737	-0.6871	-1.2837	24.0858	4.76076	0.002215	0.005537
Q95L54	0.532687	1.82239	1.76308	0.589214	0.137477	-1.19694	-1.35367	27.9206	4.71918	0.00233	0.005792
Q3ZC64	2.10557	2.27209	2.09635	2.96229	0.547949	0.327993	-0.42624	22.6216	4.71385	0.002345	0.005798
P07688	-0.48031	1.71894	0.791679	0.573596	0.349881	-1.54583	-2.03035	25.8177	4.65943	0.002506	0.006163
Q3MHN0	-0.08216	2.88009	1.29313	1.25037	0.955316	-0.58205	-0.85098	22.2493	4.64982	0.002535	0.006202
A0A0A0MPA2	1.10615	1.42614	2.58218	0.018733	-0.33122	0.089275	-0.85364	26.4318	4.62725	0.002607	0.006342
P07224	-0.52998	-1.29426	-1.85756	-1.17603	-0.78632	-1.22043	-1.13391	26.0541	4.61676	0.00264	0.00639
P28801	-0.81368	1.73531	0.804983	0.521034	0.116676	-1.25301	-1.46348	24.916	4.61052	0.002661	0.006406
Q865V6	1.21566	3.20285	3.42408	1.79453	0.937714	-1.03212	-1.33623	24.5821	4.59154	0.002724	0.006522
F1MX61	1.85542	5.53406	4.47765	3.36069	2.3053	-0.98348	-1.1665	19.2852	4.56951	0.002799	0.006667
P80177	-2.1945	0.81588	-0.64974	1.21028	1.90539	-0.67253	0.152372	24.6309	4.54812	0.002874	0.00681
G3MZZ6	-0.55564	2.16361	0.870666	1.74394	-0.0137	-0.28186	-1.46312	22.2537	4.51151	0.003007	0.00708
E1BA17	-0.15549	0.415246	0.742329	-1.02943	-0.7487	-0.83046	-0.95537	30.8349	4.50843	0.003019	0.00708
P81623	-1.56671	1.10243	-0.46994	0.626027	-0.04793	-0.48833	-1.39379	24.0224	4.49254	0.003079	0.007184
F1MPP2	-0.75651	-0.92815	-2.04566	1.14886	1.33296	1.96783	2.65815	25.1373	4.47344	0.003153	0.007319
Q3T054	0.324298	2.75325	1.31293	1.28952	0.831959	-0.57956	-0.90126	22.7372	4.44716	0.003258	0.007525
P20959	3.1189	1.8491	4.33571	4.67815	2.75461	1.60965	0.664973	22.6388	4.41214	0.003404	0.007802
A5D7R1	2.12119	1.17275	2.99908	-0.77907	-2.22294	-1.90623	-2.67753	23.7852	4.41021	0.003412	0.007802
P19858	-1.03537	1.49984	0.875596	0.686502	0.394426	-1.4116	-1.86389	27.9343	4.39238	0.003489	0.007938
E1BL59	-0.14633	-2.56265	-1.01715	-2.09111	-1.18469	-0.7733	-2.19384	21.3564	4.33416	0.003755	0.008463
A7Z014	-1.40584	1.50187	0.174158	0.369004	0.186416	-0.82568	-1.0808	26.606	4.33373	0.003757	0.008463
Q3ZBD7	-1.16168	1.26832	0.04074	0.73521	0.639644	-0.79758	-1.0084	26.6518	4.28049	0.004019	0.009009
F1MAZ3	-0.15748	2.49849	1.06327	1.29152	0.308925	-0.73289	-1.00769	22.8168	4.27288	0.004058	0.009051
O62827	0.152621	-0.72146	-0.34409	0.33214	-0.03347	-0.66427	-1.40748	29.13	4.26145	0.004118	0.009139
Q3SZI4	-0.42555	1.37144	0.422956	1.12474	0.496668	-0.46705	-1.37601	25.8986	4.2087	0.004404	0.009728
F1N6Y1	-1.11973	1.28253	-0.28215	0.164669	-0.11396	-0.84264	-1.16703	25.5453	4.20144	0.004446	0.009772
P62261	-1.19331	1.48509	0.220254	0.773881	0.438978	-0.71221	-0.94233	27.7191	4.15056	0.004745	0.010381
F1N1C7	-0.27285	-1.68594	-1.37331	-1.12647	-1.11443	-0.36476	-1.06514	29.0703	4.14089	0.004805	0.01046
F1MYG5	1.03804	1.88239	2.18681	0.035683	-0.12156	-0.83479	-0.75734	29.2536	4.11812	0.004948	0.010721
F1MD77	0.739031	2.81018	3.01044	-0.8495	-1.91191	-0.36504	-0.98081	22.5944	4.11093	0.004994	0.010737
Q1LZ72	-3.19756	2.27112	0.142071	1.0455	2.08714	-0.89416	-1.9296	23.1749	4.10963	0.005003	0.010737
P60661	0.280413	1.87007	1.66676	0.597298	0.301478	-0.77238	-0.90493	25.0249	4.0937	0.005107	0.010909
Q5E9F7	-0.58863	1.76746	0.561262	0.907705	0.409012	-0.76676	-1.08383	24.8382	4.07073	0.005261	0.011186
E1B6Z6	0.524336	2.49063	1.87377	0.073508	-0.06274	-0.52155	-0.19708	24.3211	4.05787	0.005349	0.011321
E1BHJ0	-0.81438	2.10603	0.768905	0.674012	1.44852	-1.13344	-0.48231	22.5214	4.01098	0.005686	0.011978
P42899	-0.3764	1.55803	0.458292	0.654966	0.269185	-0.59696	-0.79199	25.4614	3.98771	0.005862	0.01229
Q0VCY7	-1.35485	1.02013	-0.20616	0.036783	0.580231	-0.86577	-0.96062	24.0544	3.97852	0.005932	0.012382
Q6EWQ7	-1.52238	1.65185	-0.59368	0.357382	-0.17929	-0.89781	-1.7873	23.3222	3.9669	0.006023	0.012514
A2VE41	-0.4741	1.87639	1.71251	1.39345	1.10013	-0.19617	0.000429	24.0523	3.93146	0.00631	0.013051
F1MZ85	-1.01886	0.187204	-0.04964	-0.3734	-0.36459	-1.89508	-1.43327	25.1989	3.91586	0.006441	0.013261
F1N7F3	-0.49396	-1.78679	-3.07268	1.04645	0.670191	1.91408	2.09825	21.802	3.90918	0.006498	0.013318
Q28104	0.050427	1.70653	0.124378	0.504755	-0.161	-0.89848	-1.10805	21.9474	3.88492	0.006709	0.013689
P62739	0.034445	1.44509	0.656016	0.393246	0.154394	-0.98333	-0.7652	25.4446	3.85847	0.006948	0.014114
Q1RMM9	-0.51761	0.123593	-1.11466	-0.09835	-0.2665	-1.26193	-2.05705	22.7356	3.85225	0.007006	0.014167
F1MQB1	-0.26419	-0.19187	-0.44841	-1.05876	-1.01467	-2.53855	-3.71533	25.0114	3.82435	0.00727	0.014636
F1MNQ4	-1.41207	1.42496	0.132733	0.808048	0.729972	-0.67384	-0.63882	27.4974	3.8172	0.007339	0.014711
F1N6C0	-0.73434	1.3558	0.211352	0.767023	0.63196	-0.81663	-0.28788	24.6061	3.7407	0.008128	0.016221
A1L5B7	-1.49463	0.875589	0.733669	-4.80475	-1.97571	0.121793	-0.98035	19.8	3.72781	0.00827	0.016432
G3X745	-0.12279	-1.37247	-1.67638	-3.62647	-2.66214	-1.96733	-0.98917	23.6374	3.72368	0.008316	0.016451
F1N431	-0.68885	1.55076	0.589223	1.07105	0.167991	-0.70282	-1.59672	24.2593	3.69308	0.008665	0.017067
Q3T0Q4	-1.30966	1.49295	-0.15325	0.721938	0.476481	-0.86581	-1.64482	25.9531	3.6889	0.008714	0.01709
O77588	-0.13999	-0.46639	-0.77231	1.37247	1.23327	0.60095	0.203366	29.2773	3.68567	0.008752	0.017091
Q5E9B1	-1.24052	1.39291	0.271845	0.773337	0.418728	-0.77947	-1.30971	26.7845	3.68214	0.008794	0.017099
Q56JX6	-0.73721	1.30146	0.269594	0.66507	0.389981	-0.62842	-1.01349	24.6919	3.66534	0.008995	0.017416
Q28034	-1.0256	1.29156	0.110678	0.394159	0.18721	-0.58372	-1.3345	26.0583	3.64184	0.009285	0.017846
P63103	-0.81986	1.27917	0.282469	0.755466	0.457975	-0.62359	-1.02336	27.6661	3.64103	0.009296	0.017846
Q0P5K3	-1.18401	1.07128	-0.55418	0.625282	0.503007	-0.54725	-0.70667	24.2706	3.61131	0.009677	0.018501
E1B8P3	0.036224	-0.375	-1.05713	0.719955	0.247828	-1.5254	-1.80964	23.987	3.58603	0.010016	0.019053
Q27971	0.239275	2.59739	1.74583	1.63775	0.055203	-0.64117	-1.55809	22.0014	3.58352	0.01005	0.019053
E1BKZ9	-0.81371	0.320237	-0.29912	2.06348	2.59037	0.344298	0.457188	21.4986	3.57153	0.010215	0.019286
F6R9Y9	-0.72604	-1.94029	-2.07642	0.192077	0.498072	0.717318	0.52393	30.904	3.55719	0.010417	0.019559
E1BQ37	-2.26383	1.40182	0.146401	-0.11816	1.84879	-1.78673	0.052532	22.4075	3.55517	0.010446	0.019559
Q29S11	-1.51757	1.46098	-0.55509	0.726704	0.056867	-0.62455	-0.63886	24.2624	3.52884	0.010828	0.020192
Q07130	-0.88118	1.13035	0.10474	0.765716	0.411082	-0.28671	-0.70214	28.2845	3.50679	0.01116	0.020726
F1MXS8	-0.92809	0.138279	0.643945	-2.08638	-0.98019	-1.51732	-1.38157	30.7065	3.44441	0.012159	0.02249
F1MUC5	0.068559	0.61287	1.04152	-0.70496	-0.60367	-1.29308	-1.06313	27.1807	3.41694	0.012629	0.023265
P01888	-0.17673	1.97606	2.08361	-0.63689	-0.31693	-1.76977	-1.7917	26.8767	3.39542	0.013011	0.023867
E1BI98	0.511261	1.45805	2.00437	0.342318	0.556997	-0.19649	-0.66178	32.0795	3.39266	0.013061	0.023867
Q1JQB0	0.576305	0.979491	1.70476	-0.13203	0.024816	-0.51819	-0.77198	24.8244	3.38778	0.01315	0.023932
E1BEG2	1.31098	2.71785	1.97618	1.60482	0.177695	-0.48653	-0.45765	24.0064	3.38409	0.013217	0.023959
P48616	-0.16281	1.55523	1.06244	0.351328	-0.12436	-1.06511	-1.46256	29.9247	3.37772	0.013334	0.024076
P61603	0.730282	2.24996	2.07754	0.888373	0.263227	-0.69056	-0.78502	25.3473	3.37131	0.013454	0.024195
F1MX51	-0.79965	0.987029	-1.14828	0.158517	-1.01792	-0.80242	0.048614	22.6388	3.35936	0.013679	0.024491
A0A140T8D4	-0.74881	-0.02492	-1.57708	2.41505	2.27558	1.40351	2.05452	20.9817	3.35691	0.013726	0.024491
A6QLL8	-0.86477	1.34183	0.365615	0.863241	0.409925	-0.73013	-1.11892	28.2925	3.26237	0.015663	0.027839
Q5KR47	0.040866	1.88775	1.32591	0.593711	0.35345	-0.88552	-1.15657	23.6846	3.22627	0.016478	0.029173
E1BGN3	0.700097	1.39387	1.95978	-0.21908	-0.5275	-0.34945	-0.38892	30.3003	3.21543	0.016732	0.029508
P10096	0.519077	1.7341	1.07894	0.31844	-0.31471	-1.26417	-1.33728	26.9593	3.17721	0.017659	0.031023
G8JKY5	-1.36568	0.132318	-0.97642	0.870819	1.2532	0.86489	-0.02986	26.8169	3.16001	0.018095	0.031592
Q5E956	-1.27142	1.15463	-0.10387	0.652825	0.298789	-0.71127	-0.95306	29.2268	3.15893	0.018122	0.031592
E1B8K6	-0.3828	1.2626	0.199356	0.387561	0.089232	-0.62557	-0.60161	25.0369	3.154	0.018249	0.031692
P35466	0.434196	1.65508	1.68841	0.321304	-0.29129	-1.57055	-1.44904	25.1576	3.03961	0.02148	0.03716
P10103	0.433687	2.10364	2.22899	0.929686	0.780979	-0.45328	-0.66631	26.4258	3.01487	0.022255	0.038357
Q5E9A3	0.649258	2.15593	1.32298	1.12677	0.431801	-0.90173	-1.09733	22.0277	2.99489	0.022903	0.039325
P50397	-0.58427	0.674471	-0.46184	0.33121	0.47828	-0.73857	-0.56049	25.1005	2.97154	0.023686	0.040516
G3MYH0	-0.91897	0.279024	0.60896	-2.06015	-0.99863	-1.60431	-1.4826	27.0325	2.96633	0.023865	0.040669
E1BNG2	0.503356	0.304239	1.35715	-0.79389	-0.98684	-1.21242	-1.41658	22.6402	2.93666	0.024909	0.042272
A5D7L1	0.286455	-1.23469	-0.48759	-1.15531	-1.37093	-2.2329	-1.77677	23.7532	2.93437	0.024992	0.042272
A6H7A3	-0.04044	-1.50311	-1.76023	0.87232	0.534738	0.545861	0.88334	22.0974	2.86662	0.027572	0.046463
Q27965	-0.87252	1.25537	0.389105	0.04562	-0.04248	-0.92037	-1.48434	25.4747	2.8275	0.029188	0.049006
Q32KL2	-0.79463	2.60799	0.986294	1.18674	1.6637	-0.70218	-1.1281	21.3693	2.80376	0.030218	0.050468
E1BKX7	0.799648	1.80016	1.46416	0.138553	-0.46362	-0.99086	-1.13628	25.3189	2.80234	0.030281	0.050468
F1ME65	1.1207	1.32485	1.90535	0.538811	0.491099	-0.3242	-0.593	29.4105	2.77805	0.031377	0.052033
A6QLZ0	1.17898	2.12539	2.37076	0.936016	0.20399	-0.58052	-0.7862	26.1124	2.77649	0.031449	0.052033
F1MB08	-0.7208	1.20108	0.260176	0.873028	0.399356	-0.75843	-1.11035	30.9733	2.77095	0.031705	0.052268
A1A4K5	-0.68342	-0.36369	-0.34989	-0.83151	-0.59816	-2.19969	-2.33392	23.6766	2.7681	0.031838	0.052297
P10895	-0.9765	1.48112	1.62337	1.33514	0.727873	0.329312	-0.41098	24.724	2.76134	0.032155	0.052628
Q3SZ62	-0.39024	1.36949	0.367723	0.83646	0.468774	-0.75567	-0.79504	28.3358	2.73211	0.033566	0.05474
P13696	-1.40397	0.999266	-0.57282	0.482456	0.551022	-0.70066	-0.16809	27.0048	2.72499	0.03392	0.05512
P26452	0.541843	1.76432	0.513784	0.722866	-0.25421	-0.67114	-0.82051	23.6685	2.69399	0.035505	0.05749
F1N152	0.022071	-0.71832	-0.74218	-0.85851	-0.96781	-0.95861	-1.15052	26.4753	2.6674	0.036927	0.05958
P02453	0.212994	-0.20128	-0.38532	1.28529	1.07556	0.224293	0.590023	31.3973	2.66334	0.037149	0.059728
E1BLC2	0.546658	0.999426	1.62356	-0.2487	-0.36513	-0.19716	-0.15524	30.95	2.62614	0.039254	0.062889
A0A140T8A5	-0.23852	1.32436	1.27581	0.482153	-0.21717	-0.73403	-0.49076	25.7701	2.61931	0.039653	0.063306
F1MDS0	-0.97215	-0.06585	-0.88465	0.963673	0.373512	-0.17105	-0.30449	29.5744	2.61256	0.040053	0.063627
A0A140T894	-0.76411	1.60197	0.636377	0.938048	0.624393	-0.73851	-1.19076	25.6895	2.60899	0.040266	0.063627
P02459	-0.20079	-1.55938	-1.09112	0.144852	0.256199	0.429033	0.145353	36.3976	2.60885	0.040274	0.063627
A5D7D1	-0.15518	1.69506	0.985454	0.552012	-0.08904	-1.23579	-1.23772	27.0377	2.59613	0.041043	0.064618
F1N368	-0.27219	0.976892	1.36206	-0.1363	-0.1416	-0.55278	-0.9591	35.1017	2.58689	0.041611	0.065286
Q0VCX2	-0.48734	1.17959	0.439204	0.24901	0.122798	-0.77021	-1.1218	29.207	2.55176	0.043846	0.068343
F1MXX6	-1.14302	-1.30562	-1.02599	-1.57463	-0.81579	-0.3418	-0.27686	26.1006	2.55156	0.04386	0.068343
P60712	-0.17404	1.25459	0.447454	0.408046	0.241174	-0.73961	-0.76561	27.7311	2.53269	0.045112	0.070055
A2VE87	-0.98691	-1.74697	-1.28542	-1.87826	-1.24464	0.008328	-0.80799	26.3995	2.50471	0.04704	0.0728
P48427	0.433297	1.5639	0.3846	0.531427	-1.53316	-0.36766	-1.51833	22.1612	2.48213	0.048659	0.07505
Q9XSA7	0.2201711	1.206069	0.3087228	1.616524	0.776043	-0.09535236	0.201191	26.6236	2.46469	0.04995	0.07695
P01252	0.044851	1.7228	0.847095	0.914649	-0.38563	-0.37195	-0.96043	22.8641	2.39777	0.05524	0.084913
F1N3H1	-0.66239	1.1342	0.14987	0.37484	0.06078	-0.55858	-0.78552	27.816	2.36979	0.057623	0.088278
Q3ZBV4	2.92223	2.67701	4.66101	1.96241	0.777965	0.521945	-0.8694	20.5698	2.35173	0.059218	0.090417
D3JUI8	1.27329	1.51578	1.86034	0.472752	0.190287	-0.25231	-0.46957	24.9773	2.34185	0.06011	0.091471
Q2KJH6	1.02246	0.834207	1.46181	0.209394	0.398153	-0.46196	-0.12148	26.9252	2.30024	0.064022	0.097101
Q28046	-0.17642	1.43555	-0.04977	0.873624	0.526344	-0.74529	-1.0447	23.5615	2.25531	0.068545	0.103614
F1N4M7	0.063175	0.988138	1.47224	-0.28682	-0.33835	-1.42622	-1.94829	23.4255	2.25138	0.068956	0.103891
Q3SZ65	0.227617	1.50266	-1.00641	0.275117	-0.4628	-1.10428	-0.06418	23.3376	2.23396	0.07081	0.106331
Q3T0D0	0.010644	1.76703	0.864653	0.750516	0.441736	-0.4894	-2.54651	24.0599	2.22962	0.071279	0.106684
F1MCF1	-0.10984	1.30548	0.795817	0.386412	-0.03878	-0.62142	-1.09241	24.8904	2.22683	0.071583	0.106787
O97680	-0.87079	1.1414	0.452534	0.4998	0.260075	-0.49235	-1.18741	25.6089	2.22429	0.071861	0.106852
G3N2L2	0.203711	1.13685	1.19403	0.069665	0.022208	-0.3264	-0.35495	26.7869	2.21351	0.073051	0.108189
E1B9T2	0.328957	-0.31372	-1.26734	-0.63428	-1.04336	-1.40783	-1.56785	21.6433	2.21185	0.073236	0.108189
Q28038	-0.58143	-1.4739	-0.73326	-0.3973	-0.17383	0.317271	-0.44233	26.5233	2.18703	0.076063	0.112003
A6QPC2	-0.32439	-0.98096	-1.31399	0.052597	0.500031	0.447973	0.652421	29.842	2.13181	0.082764	0.121476
A1A4Q4	1.18538	0.866784	1.65643	-0.04787	-0.08758	-0.09438	-0.46868	23.8317	2.11374	0.085086	0.124483
E1B9F6	1.05419	1.82639	1.77658	0.870359	0.157998	-0.96051	-0.86794	26.7554	2.07787	0.089897	0.1311
F1MRP6	-0.13867	-0.33162	0.227539	-0.99632	-0.73815	-0.56512	-1.1345	31.0933	2.05599	0.092967	0.134766
F1MER7	-0.29887	0.349538	0.580913	-0.89346	-0.63532	-0.70354	-0.90675	31.7563	2.05573	0.093004	0.134766
E1BLS8	-0.09672	0.662351	0.902172	-0.47676	-0.36428	-0.93561	-0.96251	28.4966	2.03864	0.095478	0.137913
Q5E9D5	1.05059	2.84974	1.87401	2.24096	0.943116	-1.25771	-1.334	21.2994	2.02188	0.097969	0.141063
P25975	-0.02197	-0.42696	-0.10964	-0.45493	-0.05452	-0.86962	-0.92029	21.9892	2.00947	0.099857	0.143328
F1MD94	-0.19078	1.51095	1.84182	-0.24713	-0.2268	-1.02401	-0.89431	30.867	2.00203	0.101007	0.144522
P04973	-0.29213	1.29118	0.761212	0.473368	0.029865	-0.46179	-1.35069	24.4161	1.9698	0.106145	0.151398
P79345	0.398299	1.75954	2.08121	-0.47931	0.461238	-1.24131	-1.38378	25.3063	1.96052	0.107672	0.153096
F1MHR8	0.261691	1.18831	1.48118	-0.00667	-0.31797	-1.03613	-0.90577	25.5524	1.94487	0.110299	0.156343
F1N7D7	0.660382	0.881947	1.58959	-0.21354	-0.46713	-1.38358	-1.78633	25.8169	1.93408	0.112149	0.158472
E1BHA5	0.959029	1.03232	1.4169	-0.33579	-0.67177	-0.33242	-1.05837	23.4676	1.91434	0.115614	0.162862
F1MKY3	-0.47121	-1.82197	-1.4878	-1.06725	-0.65881	0.074867	-0.09345	25.9009	1.9116	0.116103	0.163046
P04272	0.717899	1.24672	1.55918	0.742474	0.449214	-0.23546	-0.27437	28.6239	1.90108	0.118004	0.165005
F1MYX9	-0.80326	0.119479	-0.25379	-1.33328	-1.38638	-0.98309	-0.90337	24.7382	1.89987	0.118224	0.165005
F1MTP5	-0.18058	1.34609	1.01014	0.512953	-0.39043	-0.46006	-0.92479	25.0042	1.88563	0.120849	0.168153
P01966	1.3464	3.91193	2.1337	1.0765	0.655415	-3.14819	-0.18245	23.514	1.88117	0.121684	0.168799
E1BDF3	-0.29225	0.833855	0.840515	-0.5173	-0.51729	-0.98917	-0.79353	26.7886	1.87804	0.122272	0.169099
F1N1R6	-0.14111	-0.58431	-0.39855	-0.42405	-0.12536	-0.43587	-0.66696	25.0026	1.87571	0.122713	0.169195
E1BMV3	-0.38702	0.081258	0.204659	-0.84366	-0.5575	-0.74752	-0.92991	30.3736	1.8385	0.129964	0.178652
P07507	-0.95094	-1.14487	-0.85638	-0.92016	0.160031	-0.51116	-0.94893	29.3801	1.83213	0.131249	0.179701
Q5E947	-0.4394	0.85176	0.372412	0.536302	0.22105	-0.77679	-1.022	26.7336	1.83081	0.131517	0.179701
F1MPE1	0.139162	-0.58193	0.385249	0.613672	0.945982	0.80335	-0.00257	27.1153	1.78802	0.140497	0.191213
P31096	-0.58192	1.79229	1.40573	0.22452	0.567274	-1.73161	-0.95626	28.2536	1.7867	0.140783	0.191213
F1MCK2	-0.34711	1.43849	0.568336	0.676629	0.399719	-0.88239	-0.62417	26.0387	1.77857	0.142562	0.193052
E1BHY6	0.732475	0.99952	0.584834	-0.61999	-0.70452	-2.04128	-1.24115	23.2495	1.7714	0.144148	0.194621
G3X6S5	-0.4693	1.4903	0.784237	0.925013	0.690116	-0.72552	-1.00118	27.0686	1.76854	0.144786	0.194905
F1MF97	-0.14764	0.402921	0.577326	-0.7575	-0.63788	-0.63409	-0.7015	30.1736	1.75954	0.146813	0.197049
Q2HJ49	-0.07765	1.44805	0.901084	0.911566	0.192111	-0.94843	-1.29571	28.4785	1.74763	0.149535	0.200113
E1BB48	-1.26789	-0.93262	-0.94106	-0.84538	0.240934	-0.36013	-1.35096	24.0822	1.72572	0.154678	0.206388
Q05588	1.17377	1.63296	2.20506	0.318311	-0.92506	-1.0624	-1.74871	24.1387	1.69772	0.161506	0.214315
G3MZI7	0.054296	-0.60996	0.047237	-0.87735	-0.89856	-1.06226	-1.50567	27.6957	1.6975	0.161561	0.214315
Q9BGI2	-0.36818	0.953523	0.595554	-0.22686	0.20095	-0.45481	-0.82164	26.2424	1.66261	0.170489	0.225501
F1MZ92	0.493376	1.61604	1.43319	0.699411	0.460924	-0.33613	-0.78552	24.2213	1.64896	0.174112	0.229626
P53619	0.010264	2.43756	0.95515	0.927876	0.377648	-0.75735	-0.79932	22.2854	1.6439	0.175475	0.230755
E1BG25	0.009995	0.517654	0.493413	-0.29512	-0.09142	-1.21511	-1.35108	27.083	1.63473	0.177971	0.233362
Q3SYU2	0.271192	1.55732	0.764608	0.349398	-0.44625	-0.78172	-0.99172	28.0945	1.63261	0.178553	0.233453
A0JNE0	-0.402	-1.22005	-1.12266	-1.05877	-0.78871	-0.3188	-0.48008	28.2458	1.61206	0.184289	0.240262
A6H7J6	-0.58538	0.868691	-0.03341	0.305628	0.147135	-0.61401	-0.81305	30.3425	1.60591	0.186042	0.241855
Q1RMR1	-0.05168	0.578293	0.91365	-0.27405	-0.37774	-0.9899	-1.30677	29.0652	1.54791	0.203376	0.263636
E1BJX6	0.574226	0.493899	1.67987	0.332528	-0.18302	-0.76426	-1.42884	23.0539	1.51953	0.212414	0.27457
Q2KIS7	0.65874	0.121826	0.044426	-0.21193	-0.55882	-1.01116	-1.06447	25.7004	1.5057	0.216959	0.279649
Q1JPB0	-1.75933	-0.56624	-0.63642	-0.7045	0.757385	-0.64256	-0.62023	26.3367	1.49468	0.220645	0.283598
Q2HJ89	0.817131	1.49477	1.07276	0.164253	0.225204	-0.80354	-0.85429	24.8615	1.47881	0.226059	0.289737
P02081	0.827097	2.81917	0.602271	0.357733	0.071741	-2.85647	-0.99029	24.0154	1.47586	0.227076	0.290224
F1MZB4	0.413293	-0.05487	0.194093	-0.36818	-0.41773	-1.1803	-1.32729	24.4375	1.46883	0.229525	0.292531
F1MM32	-0.25656	0.240312	0.921584	-0.4547	-0.25261	-0.63926	-0.53871	27.197	1.42001	0.247229	0.314216
Q3MHN2	-0.17177	0.308562	0.439482	-0.95993	-0.71569	-0.28168	-0.44513	23.7182	1.40783	0.251843	0.319188
F1N663	0.064962	-0.61858	-0.70365	0.684355	0.600188	0.374204	0.444019	26.2493	1.39637	0.256252	0.323874
F1N0K0	0.081837	-0.78124	-0.096	-0.50489	-0.34094	-0.55661	-0.99285	32.3746	1.38355	0.261274	0.329306
Q0IIG2	-0.08832	-0.32069	0.005571	-0.74729	-0.63389	-0.57499	-0.82118	27.3564	1.37965	0.26282	0.33034
F1MY84	0.31491	0.782068	0.921004	0.276159	-0.03567	-1.10834	-1.24486	29.638	1.36446	0.268917	0.337072
F1MDC1	0.521242	1.42174	1.26571	0.673662	0.208228	-0.30036	-0.53666	27.3859	1.3569	0.272	0.34
Q3MHR5	-1.00139	0.897107	0.216501	0.029361	0.374946	-0.44786	-0.88002	24.6177	1.35387	0.273247	0.340623
Q0IIH5	-0.7023	0.268113	-0.65629	-0.14332	-0.11573	-0.62823	-0.91428	24.7293	1.34582	0.27658	0.343835
P68509	0.636583	2.78971	1.06368	2.16273	0.332054	-0.51642	-0.28591	22.3417	1.34128	0.278476	0.34525
Q0VD44	-0.20515	0.533546	1.24079	0.642139	0.762595	1.23604	-0.02034	22.8134	1.31036	0.291704	0.360667
Q3T0R1	0.505026	1.44135	1.07826	0.593915	0.005965	-0.79901	-0.93974	23.6301	1.28494	0.303003	0.373622
E1BFC8	0.208159	0.1449	0.514567	0.796949	0.746511	0.058278	-0.12669	27.4517	1.2558	0.316432	0.389126
F1MKH8	-0.51907	-1.09063	-0.82462	-0.59107	-0.62259	0.166311	-1.10474	24.3911	1.25017	0.319086	0.39066
F1MND9	-0.86997	-1.66026	-1.44515	-0.64862	-0.13582	0.704794	0.000581	30.7658	1.24951	0.319397	0.39066
F1MET0	0.205668	0.780325	0.29225	-0.45536	-0.06618	-0.8262	-0.49298	22.8866	1.22806	0.329697	0.402178
F1N211	0.131902	-1.14047	-0.84071	-0.11203	-0.26292	0.099978	-0.11157	27.8544	1.22237	0.332479	0.404487
F1N7F6	-0.27006	0.592766	0.650836	-0.37642	-0.83209	-0.91789	-1.95958	24.8797	1.20608	0.340551	0.413202
Q1RMU3	0.325137	1.2704	0.919908	0.295585	0.221085	-1.05487	-0.57269	22.2631	1.18527	0.351111	0.424881
Q95117	-0.51194	-0.1505	0.149986	-0.69884	-0.25407	-0.36731	-0.55731	27.8262	1.17059	0.358723	0.432941
A0JN47	-1.15269	-0.51481	-1.07872	-1.1086	-1.0015	-0.55864	-0.66291	24.0075	1.15582	0.366519	0.440668
P25508	-0.25148	0.33924	0.775344	-1.4327	-0.56294	-0.48577	-0.51028	23.4914	1.15387	0.367562	0.440668
E1B9J9	-0.43953	-0.98319	-0.76989	-0.89668	-0.84346	-0.2144	-0.69233	28.8526	1.15299	0.36803	0.440668
E1BB91	0.525919	1.03496	1.4892	0.271213	0.229206	-0.48572	-0.61937	31.0549	1.12465	0.383442	0.457917
P31976	0.592249	1.05156	0.574135	1.27198	0.055757	-0.32799	-0.3619	27.6716	1.12176	0.38504	0.458621
G3N2F2	-0.13516	-0.10664	-1.09663	-0.17379	-0.37384	-1.00917	-0.30405	23.3189	1.11993	0.386055	0.458629
P13605	-0.10825	-0.09039	0.147937	-0.86823	-0.55008	-0.69277	-0.73183	31.6695	1.11454	0.389063	0.461
G3MZT8	-1.03036	0.139508	0.126452	-0.44488	0.134574	-0.94233	-0.80055	24.5174	1.02792	0.43997	0.519611
F1N401	-0.09565	0.417395	0.524206	-0.71916	-0.53953	-0.46416	-0.35828	31.4819	1.02655	0.440813	0.519611
A5D7E8	0.317688	1.15688	1.03911	0.319655	0.305103	-0.56021	-0.76352	29.4935	0.987409	0.465441	0.547224
Q32LA3	-0.16247	0.983094	1.07923	-0.20062	-0.07533	-0.72921	-0.38633	27.2231	0.984349	0.467408	0.54812
F1MCU5	-0.26427	0.439922	0.63024	-0.30809	-0.13294	-0.6264	-0.69982	28.9533	0.950653	0.489443	0.572484
F1N650	0.839239	0.026137	1.13545	-0.09501	-0.24565	0.201144	-0.1945	24.7712	0.935232	0.499757	0.583006
Q2KIV9	-0.61919	0.854409	0.875182	-0.18538	0.37642	-0.56179	-0.55254	26.8229	0.933388	0.501001	0.583006
P55252	-0.1141	0.489747	0.686739	-0.4468	-0.46695	-0.74956	-0.88986	31.3388	0.928816	0.504091	0.585106
F1MWK6	-0.10325	-0.98598	-0.19168	-0.32776	-0.07872	-0.03437	-0.59082	26.7525	0.857392	0.55391	0.641295
Q3T0L2	-0.19036	0.495166	0.088324	0.06692	-0.23548	-0.34598	-0.87504	24.1853	0.847233	0.561217	0.648106
A6H737	0.239202	-0.5728	-0.17915	-0.40273	-0.66918	-0.47751	-0.83109	27.1664	0.83832	0.56767	0.653899
F1MYE4	-0.34307	-0.29261	0.104708	-0.69983	-0.71202	-0.25217	-0.60014	28.1934	0.835915	0.569418	0.654256
Q1RMH5	-0.36841	1.00877	1.03195	0.171663	0.41771	-0.40842	-0.31612	28.2429	0.798536	0.596922	0.684129
A7MB83	0.780434	1.02895	0.948105	0.305742	-0.06299	-0.83423	-0.71398	25.9503	0.790551	0.602874	0.689215
A3KMV5	-0.3837	0.52872	-0.68865	-0.04875	0.125498	-0.5206	-0.20984	23.5817	0.781963	0.609304	0.694821
A3KLR9	-0.10956	-0.39147	-0.47579	0.110153	-0.28895	-0.68378	-0.5795	26.9282	0.763769	0.623016	0.70868
Q3ZC35	0.739408	0.840235	0.773339	1.12171	0.346501	-0.77132	-0.7482	24.4947	0.738331	0.642366	0.728869
Q29RS5	-0.40751	0.006749	0.344829	-0.36746	-0.38446	-0.46207	-1.122	26.756	0.726456	0.651462	0.737351
G1K122	-0.12374	0.676355	0.814245	-0.01352	0.454187	-0.87916	-0.74942	26.3136	0.708577	0.665217	0.751051
Q58DP6	-0.2641	0.249874	0.518806	-0.47545	-0.24628	-0.29846	-0.56988	29.7816	0.699428	0.672279	0.757146
G3N0V2	-1.13526	-1.9441	-1.26258	-1.35886	1.61128	1.89304	0.752237	25.5331	0.677517	0.689239	0.774331
P02465	1.5423	2.68356	1.08748	0.892843	-0.39833	-2.39802	0.770364	26.7314	0.660736	0.702258	0.787013
P21809	0.016754	-0.23659	0.158965	-0.43801	0.011074	-0.42385	-0.5206	31.3652	0.626303	0.728971	0.814943
F1N430	-0.39572	-0.26423	-0.05544	-0.82082	-0.05855	-0.29697	-0.73541	26.7193	0.610062	0.741533	0.826955
A6QL77	0.929404	1.30364	1.25941	1.09893	-0.14993	-0.31508	-0.19998	22.6665	0.601076	0.748465	0.832645
E1BN89	-0.48935	-0.62041	-0.79004	-0.66781	-0.11425	-0.27225	-0.144	27.8277	0.596676	0.751853	0.833118
F1N3A1	-0.14392	-0.01625	0.189386	-0.792	-0.07054	-0.60849	-0.55706	28.8895	0.594487	0.753537	0.833118
E1BAB5	-0.60057	0.082928	0.168069	-0.52173	-0.15916	-0.43841	-1.44262	21.8708	0.593386	0.754383	0.833118
O02675	-1.17247	-0.85429	-0.69927	-0.33241	0.146503	0.05409	-0.45605	30.6527	0.578877	0.765506	0.843355
P02316	0.664627	0.215518	1.85231	-0.07472	-0.59321	-0.44786	-1.20142	23.7573	0.572989	0.770002	0.846258
F1MYN5	-0.44175	0.232086	-0.05745	-0.71351	-0.56671	0.426207	0.445662	23.7888	0.565874	0.775417	0.850156
P62992	-0.31266	-0.00402	-0.26036	0.027051	-0.31315	-0.5657	-0.00209	26.9725	0.557123	0.782051	0.855368
F1N026	-0.6363	-0.07658	0.231665	-0.44439	0.613364	0.154322	-0.14552	25.2968	0.543119	0.792597	0.864824
F1MZX2	0.369043	0.2997	0.903023	-0.08445	-0.37428	-0.2624	-0.36686	25.3369	0.510075	0.817067	0.889391
P82943	-0.42049	-0.68109	-0.50551	-0.63747	-0.06926	0.047259	-0.33848	30.8087	0.497989	0.825841	0.896796
A6QQ84	0.120283	0.657548	1.05268	0.823408	0.554443	-0.6573	-0.90646	29.0129	0.481092	0.837922	0.907749
G3X6N3	-0.31121	0.187054	0.959995	-0.0135	0.1651	0.026688	-0.68058	28.1371	0.477197	0.840674	0.908567
Q32LF7	-0.58784	0.029341	-0.35417	-0.99861	-0.36857	-0.5695	-0.37319	22.3459	0.456724	0.854913	0.921767
E1BDY3	0.822601	0.015519	0.719011	0.249724	-0.06905	0.383267	-0.6923	24.7758	0.44628	0.862021	0.927233
Q5E9E3	-0.35577	0.517124	0.485156	-0.04913	0.263838	-0.33073	-0.13418	27.5561	0.438058	0.867535	0.930963
Q58D84	0.13499	0.549685	0.849682	0.463608	0.569443	-0.10056	-0.50215	30.3088	0.426744	0.875	0.936765
F1MEW5	-0.45711	-0.05017	-0.46072	-0.17773	-0.20247	-0.33491	-0.36246	29.7995	0.42184	0.87819	0.937973
O62644	-0.34826	-0.23037	0.102411	-0.75337	-0.60901	-0.14964	-0.39967	27.0972	0.414703	0.88278	0.939262
P10152	-0.23171	0.285993	0.472656	0.011165	0.214514	-0.04542	-0.50134	26.671	0.413535	0.883525	0.939262
Q2HJB6	0.083531	0.046804	0.060415	-0.41746	-0.43593	-0.62835	-0.50873	28.0221	0.402939	0.890207	0.944158
Q2KJ39	0.505567	0.829705	1.04391	0.214417	0.438153	-0.34013	-0.48	26.471	0.388158	0.899277	0.94979
F1MUK3	-0.5741	-0.03732	0.1175	-0.40414	0.656263	-0.38166	-0.73898	25.4901	0.387472	0.899691	0.94979
P20414	0.181607	0.452801	0.347876	-0.01619	0.289223	-0.03615	-0.52836	28.1823	0.365737	0.912443	0.961022
E1BIM2	0.373106	0.019585	0.318589	-0.74533	-1.39492	-0.14487	-0.43081	23.2652	0.324698	0.93449	0.981969
F1N6D1	0.696137	1.04652	0.640285	0.643773	0.280201	-0.28872	-0.01671	23.1382	0.314032	0.939747	0.985218
Q28008	0.348044	0.383749	0.520174	0.324651	-0.45604	-0.62413	-0.26614	26.46	0.30735	0.942935	0.985897
F6S1Q0	-0.70713	0.21087	-0.28164	-0.15206	1.34671	-0.16183	0.457984	26.126	0.301079	0.945852	0.985897
F1MC11	-0.53966	-1.22726	-1.27104	-0.49066	-0.24707	-0.1005	0.959703	24.3875	0.298799	0.946895	0.985897
E1BJH6	0.579849	0.112033	0.114966	0.417313	-0.16631	0.122768	-0.04015	22.6416	0.292492	0.949727	0.986049
A6QNZ7	0.279699	-0.29047	-0.84437	-0.1348	-0.72555	-1.28574	0.511448	24.405	0.288742	0.951375	0.986049
A3KN30	0.215878	0.135287	0.188482	0.310539	0.164505	-0.40377	-0.54565	23.2343	0.278145	0.955884	0.988471
F1MER4	-0.15012	0.155155	0.186396	-0.10044	-0.25637	-0.48569	-0.25595	27.9611	0.244367	0.968761	0.999515
E1BKL4	-0.13853	-0.20663	-0.12643	-0.30804	-0.33978	-0.42144	-0.21452	29.7128	0.224175	0.975341	0.999965
P21793	-0.1659	-0.02044	0.05344	-0.53821	0.210758	-0.1995	-0.09114	29.4501	0.21496	0.978061	0.999965
G3N088	-0.26865	0.115916	-0.02342	-0.16144	0.06908	-0.24811	-0.29685	29.0129	0.207866	0.980035	0.999965
F1N6W9	0.1059	-0.17064	-0.1798	-0.20807	-0.0882	0.027854	-0.13941	20.9257	0.189343	0.984695	0.999965
Q17QC8	0.167355	-0.63102	-0.82396	-0.29259	-1.37719	0.298789	0.613541	20.7676	0.172099	0.988399	0.999965
P35445	0.100884	0.20112	0.317972	0.327956	0.213218	-0.37734	-0.27923	34.1662	0.146892	0.99275	0.999965
P39873	-0.15973	-0.05588	0.313797	-0.09053	-0.05901	0.066908	-0.35367	29.7046	0.121028	0.995983	0.999965
Q5XQN5	-0.76607	-0.75829	-0.50677	-0.54774	0.530839	0.877517	0.456713	23.2898	0.11498	0.996573	0.999965
Q8SPP7	-0.44928	-0.35587	-0.22491	-0.32666	0.168753	0.062036	-0.28154	25.8031	0.114249	0.99664	0.999965
Q3SWW8	-0.19003	-0.05875	-0.21551	-0.39122	-0.15226	-0.46519	0.1861	30.2759	0.109639	0.997045	0.999965
P24627	-0.1316	0.361857	0.230511	-0.01178	0.174088	-0.24575	-0.19949	27.0409	0.105698	0.997365	0.999965
P80311	-0.08503	0.231089	0.084432	0.180269	0.15463	-0.27081	-0.22152	30.0984	0.10279	0.997586	0.999965
P79119	-0.3467	-0.2018	-0.13611	-0.30044	0.092698	-0.06675	-0.09713	32.4249	0.078563	0.998976	0.999965
A6H6X2	0.147357	0.002632	0.137222	-0.04677	-0.06113	0.170562	-0.29456	24.0807	0.028569	0.999965	0.999965

## Sheet: injvscntrl
Accession	logFC	AveExpr	t	P.Value	adj.P.Val	B
F1MTZ4	-3.58903	21.2782	-4.94846	5.98e-05	0.016313	1.89714
P07995	3.40656	24.8352	4.87339	7.17e-05	0.016313	1.72844
F6Q751	-2.13046	23.7969	-4.26306	0.000318	0.048172	0.348897
Q08DP0	-2.26194	25.7099	-3.95604	0.000672	0.07642	-0.34463
Q3SWX1	-2.67759	21.1494	-3.71624	0.001203	0.084818	-0.88235
P21856	-1.84495	23.4452	-3.69777	0.001258	0.084818	-0.92354
F1N2L9	-3.74173	21.1191	-3.66379	0.001365	0.084818	-0.99921
F1MC31	2.02817	21.6389	3.6272	0.001491	0.084818	-1.08058
Q3ZBY4	-2.29898	25.1796	-3.57642	0.001685	0.085208	-1.1932
Q3ZC64	2.10557	22.6216	3.52092	0.001926	0.087632	-1.31587
P23356	-1.73847	20.4193	-3.42517	0.002422	0.100203	-1.52645
F1MS56	-2.0399	24.2886	-3.29443	0.003307	0.123298	-1.81148
F1MJI7	2.33654	24.291	3.22728	0.003876	0.123298	-1.95658
Q2YDE4	-2.24043	21.4098	-3.22454	0.003901	0.123298	-1.96249
P80177	-2.1945	24.6309	-3.20714	0.004065	0.123298	-1.99991
E1B8N6	1.89282	24.6104	3.17673	0.004366	0.12417	-2.06518
P56965	-2.17154	23.7753	-3.07391	0.005555	0.148687	-2.28429
P07107	-1.58067	25.4132	-3.03141	0.006133	0.155032	-2.3741
F1MVT9	-2.05525	22.1375	-2.98948	0.00676	0.160765	-2.46224
E1BQ37	-2.26383	22.4075	-2.97027	0.007067	0.160765	-2.50245
G3N303	-1.60377	24.5785	-2.94403	0.007508	0.162669	-2.55723
Q1JPB0	-1.75933	26.3367	-2.84542	0.009413	0.191412	-2.76127
O77834	-1.22083	22.8961	-2.83336	0.009676	0.191412	-2.78603
G3MYP1	2.42921	23.2634	2.78764	0.010735	0.203524	-2.87943
P19803	-1.4681	24.3846	-2.71279	0.012711	0.204712	-3.03087
Q3ZBV8	-2.41097	21.3075	-2.70597	0.012908	0.204712	-3.04456
F1MLB8	1.89239	22.8475	2.70506	0.012934	0.204712	-3.04641
A7E3S8	-1.15282	24.2911	-2.69898	0.013112	0.204712	-3.0586
F1MVX2	-1.98114	21.9293	-2.68634	0.013489	0.204712	-3.08393
G3N2Y0	1.49386	18.9834	2.66632	0.014107	0.204712	-3.12391
G5E5C8	-1.74986	25.501	-2.66362	0.014192	0.204712	-3.1293
Q0VCM4	-2.78027	23.0312	-2.63606	0.015091	0.204712	-3.18408
F1N3V0	-1.71568	23.7894	-2.61889	0.015678	0.204712	-3.21807
Q5E946	-1.62979	26.6809	-2.61459	0.015829	0.204712	-3.22657
P0C0S4	1.31364	24.5977	2.61152	0.015937	0.204712	-3.23262
F1MYS7	-1.6439	22.6635	-2.59916	0.01638	0.204712	-3.25699
F1N3L5	-1.63653	25.1908	-2.59185	0.016647	0.204712	-3.27137
P55106	3.14085	22.5413	2.56418	0.017696	0.205871	-3.32562
Q1LZ72	-3.19756	23.1749	-2.54972	0.018268	0.205871	-3.35384
A5PKA3	1.92911	23.8936	2.54837	0.018322	0.205871	-3.35647
F1MDN4	-2.04657	22.7501	-2.54273	0.018551	0.205871	-3.36747
P08814	-1.73967	25.0234	-2.49105	0.020773	0.208177	-3.46753
A0A0A0MP90	1.38852	24.9469	2.48751	0.020934	0.208177	-3.47436
P51122	-1.70952	23.9908	-2.47215	0.021646	0.208177	-3.50385
A6QPW7	1.80732	24.6492	2.46562	0.021955	0.208177	-3.51637
P17404	-1.26819	25.7771	-2.46481	0.021994	0.208177	-3.51793
Q0VCY7	-1.35485	24.0544	-2.45264	0.022583	0.208177	-3.5412
Q3ZCJ2	-1.74958	24.984	-2.45123	0.022652	0.208177	-3.54389
P20959	3.1189	22.6388	2.44725	0.022848	0.208177	-3.55149
A0A096P6K4	-1.63827	24.2005	-2.44191	0.023114	0.208177	-3.56167
P34955	2.51089	24.8046	2.43602	0.02341	0.208177	-3.57286
P10462	1.54513	22.0889	2.42735	0.023853	0.208177	-3.58935
F1MU79	-2.04786	22.0087	-2.4096	0.024783	0.208177	-3.62298
P55052	-1.63559	25.2371	-2.40445	0.025059	0.208177	-3.63271
P00570	-1.29566	23.602	-2.40251	0.025164	0.208177	-3.63637
G3X6L4	-1.7113	24.7189	-2.32464	0.029721	0.241481	-3.78201
A5D7R1	2.12119	23.7852	2.31114	0.030584	0.244136	-3.80698
A6QNL5	-1.26258	26.6419	-2.27171	0.033238	0.246812	-3.87939
E1BFB9	-1.80247	20.9592	-2.26187	0.033933	0.246812	-3.89735
A6QNL0	1.97144	21.4981	2.26094	0.033999	0.246812	-3.89904
D3JUI8	1.27329	24.9773	2.25915	0.034128	0.246812	-3.90231
Q3T145	-1.45777	25.5434	-2.25894	0.034143	0.246812	-3.90269
A7Z057	-1.42689	24.1906	-2.2585	0.034174	0.246812	-3.90349
Q3ZBV4	2.92223	20.5698	2.24429	0.035207	0.250297	-3.92931
F1MXX6	-1.14302	26.1006	-2.20693	0.03806	0.259798	-3.99673
G3MZD8	-1.13834	23.6776	-2.20448	0.038254	0.259798	-4.00113
F1MEN8	-1.61121	27.8449	-2.19716	0.03884	0.259798	-4.01425
F1ME65	1.1207	29.4105	2.19208	0.039251	0.259798	-4.02333
F1MS32	2.10081	25.3551	2.19028	0.039398	0.259798	-4.02655
Q76I81	-1.64669	22.2886	-2.14567	0.043196	0.280775	-4.10576
E1BEG2	1.31098	24.0064	2.13833	0.043851	0.280858	-4.11868
A1L573	-2.23104	22.1627	-2.12113	0.045423	0.280858	-4.14888
F1MNQ4	-1.41207	27.4974	-2.11644	0.04586	0.280858	-4.15708
E1BPX2	-1.13073	27.6786	-2.11545	0.045953	0.280858	-4.15882
F1MKS3	-1.23942	23.959	-2.10617	0.046832	0.280858	-4.17502
A7MB70	1.28502	25.831	2.09415	0.047991	0.280858	-4.19593
Q3ZCI4	-1.46869	22.4534	-2.09301	0.048102	0.280858	-4.1979
A7MAZ5	1.00621	24.7134	2.09255	0.048147	0.280858	-4.1987
A7Z014	-1.40584	26.606	-2.05733	0.051705	0.2906	-4.25948
F1MKG2	1.11777	26.9909	2.05558	0.051889	0.2906	-4.2625
A1A4Q4	1.18538	23.8317	2.05047	0.052425	0.2906	-4.27125
Q5E9E6	-1.24971	23.724	-2.04603	0.052896	0.2906	-4.27885
P13696	-1.40397	27.0048	-2.04495	0.053011	0.2906	-4.28069
Q3ZBD7	-1.16168	26.6518	-2.0254	0.055132	0.293286	-4.314
Q3T0I4	1.25972	21.8075	2.01946	0.055792	0.293286	-4.32409
P81623	-1.56671	24.0224	-2.01749	0.056012	0.293286	-4.32742
P00727	-1.75655	21.8343	-2.01689	0.056079	0.293286	-4.32844
P09867	-1.30461	25.3839	-2.00631	0.057276	0.296145	-4.34632
P52556	-1.49723	22.3251	-1.97871	0.060507	0.309336	-4.39269
F1MJ12	-0.91164	26.1923	-1.9689	0.061695	0.311435	-4.40907
G8JKY5	-1.36568	26.8169	-1.96407	0.062287	0.311435	-4.41711
Q2HJG0	-1.71687	23.7059	-1.94251	0.064991	0.321421	-4.45284
A0A0A0MPA2	1.10615	26.4318	1.92632	0.067088	0.325488	-4.47948
F1MTX6	2.15876	28.1012	1.91549	0.068524	0.325488	-4.49722
Q9BGI1	-1.03306	22.3824	-1.91371	0.068763	0.325488	-4.50013
A5D7J6	-1.20149	28.2035	-1.91146	0.069066	0.325488	-4.50381
F1MYG5	1.03804	29.2536	1.90576	0.069838	0.325488	-4.51311
Q2KJH6	1.02246	26.9252	1.90099	0.07049	0.325488	-4.52086
A6QLZ0	1.17898	26.1124	1.89858	0.070821	0.325488	-4.52478
F1MZ85	-1.01886	25.1989	-1.88649	0.072505	0.329768	-4.54439
P62935	-1.46458	23.9983	-1.88156	0.073201	0.329768	-4.55235
P62261	-1.19331	27.7191	-1.86895	0.075008	0.332098	-4.57265
Q2HJ60	-1.03369	25.7792	-1.86778	0.075178	0.332098	-4.57454
E1BB48	-1.26789	24.0822	-1.85735	0.076706	0.33271	-4.59126
E1B9F6	1.05419	26.7554	1.85685	0.076779	0.33271	-4.59205
Q3MHK9	-1.13293	23.4868	-1.84024	0.07927	0.340261	-4.61852
Q0P5K3	-1.18401	24.2706	-1.82682	0.081333	0.341262	-4.63979
Q76LV2	-0.86091	26.2773	-1.82679	0.081338	0.341262	-4.63984
A6H6Y0	-0.89056	23.795	-1.82413	0.081753	0.341262	-4.64405
Q3MHL4	-1.95334	20.2218	-1.81266	0.083561	0.344865	-4.66212
Q5E956	-1.27142	29.2268	-1.80596	0.084633	0.344865	-4.67262
P13909	1.51981	25.0906	1.80436	0.08489	0.344865	-4.67512
G5E6G2	-0.93914	20.6392	-1.79432	0.086525	0.348395	-4.69083
Q5E9B1	-1.24052	26.7845	-1.77714	0.089382	0.356744	-4.71753
Q9BGI3	-0.77071	24.2176	-1.76643	0.091204	0.360852	-4.73409
Q29S11	-1.51757	24.2624	-1.76124	0.092099	0.361251	-4.74209
F1MDX5	-1.40438	24.0858	-1.75061	0.093955	0.36538	-4.75841
F1N6Y1	-1.11973	25.5453	-1.72205	0.099099	0.382119	-4.80188
F1MX63	0.932665	21.5487	1.70932	0.101469	0.387971	-4.82109
Q865V6	1.21566	24.5821	1.70264	0.102732	0.389524	-4.83113
Q3T0P6	-1.05267	28.7402	-1.67583	0.107934	0.405866	-4.8711
P19858	-1.03537	27.9343	-1.66772	0.109551	0.40857	-4.8831
F1MW26	-1.30703	21.3624	-1.6421	0.114795	0.421269	-4.92072
F1N1W3	1.81974	24.2544	1.64204	0.114807	0.421269	-4.9208
P07507	-0.95094	29.3801	-1.63428	0.116436	0.423828	-4.9321
E1BHA5	0.959029	23.4676	1.61363	0.120868	0.436467	-4.96198
Q3T0Q4	-1.30966	25.9531	-1.60344	0.123105	0.438822	-4.97661
F1MDS0	-0.97215	29.5744	-1.59981	0.12391	0.438822	-4.9818
F1MX61	1.85542	19.2852	1.59756	0.124413	0.438822	-4.98503
P17697	-0.87326	29.3431	-1.58143	0.128058	0.444955	-5.00798
F1N6C0	-0.73434	24.6061	-1.57746	0.128968	0.444955	-5.0136
Q07130	-0.88118	28.2845	-1.57523	0.129483	0.444955	-5.01675
E1BEV7	0.817328	24.8557	1.57272	0.130064	0.444955	-5.0203
Q6EWQ7	-1.52238	23.3222	-1.56225	0.132507	0.44993	-5.03503
Q28034	-1.0256	26.0583	-1.55473	0.134285	0.452591	-5.04556
G3MZT8	-1.03036	24.5174	-1.54866	0.135735	0.454115	-5.05403
O02675	-1.17247	30.6527	-1.54185	0.137378	0.456256	-5.06351
E1BJF9	1.004	22.0213	1.51926	0.142946	0.469288	-5.09471
A2VE87	-0.98691	26.3995	-1.51759	0.143365	0.469288	-5.097
F6QLF1	-0.80182	23.9823	-1.48209	0.152507	0.493164	-5.14523
Q32PB8	-0.7429	24.4398	-1.47715	0.153815	0.493164	-5.15186
P63103	-0.81986	27.6661	-1.47621	0.154066	0.493164	-5.15313
E1BKX7	0.799648	25.3189	1.47273	0.154994	0.493164	-5.15779
P04272	0.717899	28.6239	1.45516	0.159754	0.504777	-5.1812
F1MDC2	-0.60692	27.8428	-1.40527	0.173911	0.541501	-5.24639
Q05588	1.17377	24.1387	1.40466	0.174091	0.541501	-5.24718
A5D984	-0.7398	28.7807	-1.40175	0.174946	0.541501	-5.25092
P28801	-0.81368	24.916	-1.39263	0.177655	0.54524	-5.26262
A6QLL8	-0.86477	28.2925	-1.38963	0.178551	0.54524	-5.26645
G5E507	-1.02744	22.9736	-1.38506	0.179925	0.545772	-5.27227
E1BHJ0	-0.81438	22.5214	-1.37885	0.181806	0.547827	-5.28016
Q56JX6	-0.73721	24.6919	-1.3666	0.185562	0.555466	-5.29564
Q2HJ89	0.817131	24.8615	1.34539	0.192211	0.571609	-5.32217
P50397	-0.58427	25.1005	-1.33578	0.195284	0.576974	-5.33406
A0JN47	-1.15269	24.0075	-1.32117	0.200027	0.584065	-5.35201
A5PJT7	1.0019	28.1876	1.32049	0.200251	0.584065	-5.35285
Q05927	1.164	22.7491	1.29866	0.207514	0.591424	-5.37935
Q3MHR5	-1.00139	24.6177	-1.29607	0.20839	0.591424	-5.38247
O02853	-1.67883	24.1811	-1.29598	0.208421	0.591424	-5.38258
F1MND9	-0.86997	30.7658	-1.2949	0.208787	0.591424	-5.38388
Q27965	-0.87252	25.4747	-1.28709	0.211445	0.591424	-5.39324
Q1JQB0	0.576305	24.8244	1.28693	0.211502	0.591424	-5.39344
P61603	0.730282	25.3473	1.28585	0.211873	0.591424	-5.39474
Q28038	-0.58143	26.5233	-1.28106	0.213519	0.592385	-5.40045
A7MB83	0.780434	25.9503	1.2653	0.219007	0.600517	-5.41913
Q95L54	0.532687	27.9206	1.26507	0.21909	0.600517	-5.41941
O97680	-0.87079	25.6089	-1.24388	0.226641	0.617496	-5.4442
A6QL77	0.929404	22.6665	1.23869	0.228519	0.618906	-5.45022
F1MXS8	-0.92809	30.7065	-1.23199	0.230963	0.621824	-5.45795
Q3T147	-0.75793	22.9865	-1.19771	0.243781	0.645245	-5.49698
F1N650	0.839239	24.7712	1.19619	0.244362	0.645245	-5.49869
A0A140T881	-0.60243	26.3995	-1.19529	0.244705	0.645245	-5.4997
O97919	-1.03032	19.8885	-1.19365	0.245335	0.645245	-5.50154
Q95117	-0.51194	27.8262	-1.18598	0.248286	0.649254	-5.51011
F1MUJ0	0.711794	21.9423	1.18061	0.250371	0.650965	-5.51609
Q5E9A3	0.649258	22.0277	1.1667	0.255831	0.656256	-5.53146
F1MUD2	0.57306	28.0114	1.16494	0.256525	0.656256	-5.53338
F1MB08	-0.7208	30.9733	-1.16442	0.256733	0.656256	-5.53396
E1BMJ0	0.586249	25.9902	1.1538	0.260969	0.662872	-5.54556
Q17QG2	-0.88916	21.142	-1.15065	0.262235	0.662872	-5.54898
F1N026	-0.6363	25.2968	-1.13359	0.269173	0.671479	-5.56737
Q5E9D5	1.05059	21.2994	1.12843	0.271299	0.671479	-5.57289
G3MYH0	-0.91897	27.0325	-1.12583	0.272374	0.671479	-5.57566
F1MX51	-0.79965	22.6388	-1.12483	0.272791	0.671479	-5.57673
P01966	1.3464	23.514	1.12125	0.274277	0.671479	-5.58053
Q2HJ86	0.515426	23.8865	1.11705	0.276028	0.671479	-5.58498
E1BGN3	0.700097	30.3003	1.11615	0.276405	0.671479	-5.58593
P81187	-1.3953	25.6447	-1.11116	0.2785	0.671479	-5.59119
P10895	-0.9765	24.724	-1.10765	0.279984	0.671479	-5.59489
F1N3H1	-0.66239	27.816	-1.10667	0.280398	0.671479	-5.59592
E1BDY3	0.822601	24.7758	1.10261	0.282119	0.671905	-5.60017
E1BKZ9	-0.81371	21.4986	-1.09819	0.284002	0.671905	-5.60478
F6R9Y9	-0.72604	30.904	-1.09584	0.285006	0.671905	-5.60722
P31976	0.592249	27.6716	1.08271	0.290667	0.678714	-5.6208
E1BJH6	0.579849	22.6416	1.08223	0.290877	0.678714	-5.62129
F1MT97	1.07509	25.1703	1.07393	0.294497	0.683653	-5.62979
A0A140T894	-0.76411	25.6895	-1.06798	0.297116	0.686232	-5.63586
P02465	1.5423	26.7314	1.03493	0.311949	0.714588	-5.66896
P10096	0.519077	26.9593	1.03365	0.312534	0.714588	-5.67022
Q2KIS7	0.65874	25.7004	1.02938	0.314489	0.715462	-5.67442
Q3MHZ5	0.699274	22.0418	1.02363	0.31714	0.717062	-5.68006
F1MYX9	-0.80326	24.7382	-1.01924	0.319174	0.717062	-5.68435
F1N431	-0.68885	24.2593	-1.01487	0.321205	0.717062	-5.6886
F1MPP2	-0.75651	25.1373	-1.01422	0.321506	0.717062	-5.68922
Q5E9F7	-0.58863	24.8382	-1.01087	0.323072	0.717062	-5.69247
Q0IIH5	-0.7023	24.7293	-1.00519	0.32574	0.717445	-5.69795
E1BI98	0.511261	32.0795	1.00379	0.326398	0.717445	-5.69929
P26452	0.541843	23.6685	0.976972	0.33921	0.742021	-5.72474
Q2KJ20	-1.64994	24.768	-0.96936	0.342909	0.746525	-5.73185
A6H7J6	-0.58538	30.3425	-0.94934	0.352766	0.761595	-5.7503
Q3ZC35	0.739408	24.4947	0.944017	0.355418	0.761595	-5.75515
F1MDC1	0.521242	27.3859	0.943356	0.355749	0.761595	-5.75575
A1L5B7	-1.49463	19.8	-0.9418	0.356527	0.761595	-5.75716
E1BHY6	0.732475	23.2495	0.938244	0.358311	0.761829	-5.76037
F1N7D7	0.660382	25.8169	0.933727	0.360585	0.763099	-5.76444
P68301	0.600312	22.0425	0.929707	0.362617	0.763847	-5.76805
E1BLC2	0.546658	30.95	0.92369	0.365673	0.766734	-5.77342
Q95M18	-0.48699	26.7078	-0.91234	0.371485	0.774537	-5.78347
E1BN89	-0.48935	27.8277	-0.90864	0.373393	0.774537	-5.78672
Q0VCX2	-0.48734	29.207	-0.90649	0.374501	0.774537	-5.7886
F1N1E3	-0.65468	22.3942	-0.89986	0.377942	0.778116	-5.79438
O18739	-0.55144	27.1169	-0.88412	0.386197	0.79153	-5.80795
F1N6D1	0.696137	23.1382	0.874456	0.391321	0.793113	-5.81617
E1BJX6	0.574226	23.0539	0.872149	0.392551	0.793113	-5.81812
B8Y9S9	0.520018	33.1423	0.868705	0.394392	0.793113	-5.82102
Q3T0R1	0.505026	23.6301	0.866754	0.395436	0.793113	-5.82266
Q3SZR3	-0.69099	22.9137	-0.86629	0.395685	0.793113	-5.82304
E1BB91	0.525919	31.0549	0.854109	0.402254	0.798886	-5.8332
A5D989	0.513478	23.488	0.847243	0.405987	0.798886	-5.83886
Q32KL2	-0.79463	21.3693	-0.84178	0.408972	0.798886	-5.84333
P82943	-0.42049	30.8087	-0.83807	0.411008	0.798886	-5.84635
F1MZ92	0.493376	24.2213	0.833376	0.413594	0.798886	-5.85016
Q5E947	-0.4394	26.7336	-0.83245	0.414103	0.798886	-5.85091
E1B8K6	-0.3828	25.0369	-0.83204	0.414333	0.798886	-5.85124
F1MUK3	-0.5741	25.4901	-0.83189	0.414414	0.798886	-5.85136
P07688	-0.48031	25.8177	-0.82897	0.41603	0.798886	-5.85372
F1MPY2	-0.82499	20.9851	-0.82542	0.417998	0.798886	-5.85657
E1BMV3	-0.38702	30.3736	-0.82196	0.419924	0.798886	-5.85934
P07224	-0.52998	26.0541	-0.82053	0.420719	0.798886	-5.86048
E1BNG2	0.503356	22.6402	0.81933	0.42139	0.798886	-5.86144
F1MMW8	0.65618	24.656	0.810844	0.426145	0.804547	-5.86816
Q2KIV9	-0.61919	26.8229	-0.80105	0.431676	0.811623	-5.87584
G3N0V2	-1.13526	25.5331	-0.7968	0.434084	0.812791	-5.87914
Q3B7M5	-0.46989	24.7706	-0.79111	0.437329	0.812928	-5.88354
A1A4K5	-0.68342	23.6766	-0.79041	0.43773	0.812928	-5.88408
P42899	-0.3764	25.4614	-0.77833	0.444667	0.818699	-5.89331
P11116	-0.47927	23.6248	-0.77463	0.446809	0.818699	-5.89611
Q3SZI4	-0.42555	25.8986	-0.7746	0.446824	0.818699	-5.89613
P35466	0.434196	25.1576	0.772512	0.448035	0.818699	-5.89771
E1B6Z6	0.524336	24.3211	0.768352	0.450451	0.819821	-5.90083
Q58DU5	-0.40261	21.3732	-0.7536	0.459082	0.827455	-5.91179
Q9GLX9	-0.44071	27.1584	-0.75322	0.459305	0.827455	-5.91207
F1N1I6	-0.44377	31.1061	-0.74565	0.463775	0.827455	-5.91761
A0A140T8D4	-0.74881	20.9817	-0.74545	0.463891	0.827455	-5.91775
A2VE41	-0.4741	24.0523	-0.73794	0.468355	0.827455	-5.9232
Q3SZ62	-0.39024	28.3358	-0.7373	0.468735	0.827455	-5.92366
E1BNY1	0.746391	21.6969	0.734911	0.470159	0.827455	-5.92538
F1MKH8	-0.51907	24.3911	-0.73085	0.472585	0.827455	-5.92829
F1MF56	0.989839	22.7395	0.728783	0.473825	0.827455	-5.92976
F1MEW5	-0.45711	29.7995	-0.72864	0.473909	0.827455	-5.92986
A5D9E9	0.66135	23.1219	0.725621	0.475723	0.827455	-5.93201
Q32LF7	-0.58784	22.3459	-0.71946	0.479432	0.827455	-5.93636
P02081	0.827097	24.0154	0.717881	0.480389	0.827455	-5.93748
F1MKY3	-0.47121	25.9009	-0.71608	0.481479	0.827455	-5.93874
F1N430	-0.39572	26.7193	-0.71534	0.481925	0.827455	-5.93926
P07456	-0.33689	24.2605	-0.70848	0.48609	0.828082	-5.94404
Q8SPP7	-0.44928	25.8031	-0.70023	0.491128	0.828082	-5.94974
G3MZZ6	-0.55564	22.2537	-0.6999	0.49133	0.828082	-5.94996
E1B9J9	-0.43953	28.8526	-0.69942	0.491624	0.828082	-5.95029
F6S1Q0	-0.70713	26.126	-0.6956	0.493964	0.828082	-5.9529
P31096	-0.58192	28.2536	-0.69436	0.494728	0.828082	-5.95375
Q9BGI2	-0.36818	26.2424	-0.69387	0.495029	0.828082	-5.95408
P10103	0.433687	26.4258	0.681282	0.502805	0.836805	-5.96257
F1MG05	-0.53835	22.4002	-0.67944	0.50395	0.836805	-5.9638
Q1RMM9	-0.51761	22.7356	-0.67653	0.505761	0.836805	-5.96574
E1BAB5	-0.60057	21.8708	-0.6704	0.50958	0.840069	-5.96978
G3X6S5	-0.4693	27.0686	-0.66722	0.511576	0.840315	-5.97188
A0JNE0	-0.402	28.2458	-0.65703	0.517983	0.847778	-5.97851
P62992	-0.31266	26.9725	-0.65273	0.520697	0.849165	-5.98127
A6QPC2	-0.32439	29.842	-0.63578	0.531483	0.859354	-5.99201
P79119	-0.3467	32.4249	-0.63513	0.531897	0.859354	-5.99241
F1MD77	0.739031	22.5944	0.634016	0.532611	0.859354	-5.99311
Q2KJ39	0.505567	26.471	0.623375	0.539451	0.867315	-5.99969
P60661	0.280413	25.0249	0.61704	0.543545	0.867933	-6.00356
Q29RS5	-0.40751	26.756	-0.61688	0.54365	0.867933	-6.00366
F1MF86	-0.392	26.0538	-0.61126	0.547293	0.870694	-6.00706
Q1RMU3	0.325137	22.2631	0.605084	0.551317	0.874039	-6.01076
F1MYE4	-0.34307	28.1934	-0.59379	0.558713	0.88119	-6.01744
G3N088	-0.26865	29.0129	-0.59229	0.559701	0.88119	-6.01831
Q0VCP3	0.685625	22.3191	0.586454	0.563543	0.881728	-6.0217
F1MZB4	0.413293	24.4375	0.585885	0.563919	0.881728	-6.02203
F1MCK2	-0.34711	26.0387	-0.57835	0.568904	0.883926	-6.02636
Q05716	-0.5421	22.359	-0.57608	0.570412	0.883926	-6.02766
F1N444	0.326404	26.2868	0.571871	0.573209	0.883926	-6.03004
F1MY84	0.31491	29.638	0.5691	0.575056	0.883926	-6.0316
Q05717	-0.39975	27.8258	-0.56834	0.57556	0.883926	-6.03203
F1MER7	-0.29887	31.7563	-0.56524	0.577633	0.883926	-6.03376
A5D7E8	0.317688	29.4935	0.56331	0.578923	0.883926	-6.03484
F1MZX2	0.369043	25.3369	0.548108	0.589139	0.89451	-6.04319
Q05443	0.299726	28.1973	0.544849	0.591341	0.89451	-6.04495
P68509	0.636583	22.3417	0.542245	0.593103	0.89451	-6.04635
Q5E9E3	-0.35577	27.5561	-0.54134	0.593718	0.89451	-6.04684
A3KMV5	-0.3837	23.5817	-0.53676	0.596821	0.896216	-6.04927
F1N7F3	-0.49396	21.802	-0.53028	0.601235	0.896863	-6.0527
P02316	0.664627	23.7573	0.528714	0.602301	0.896863	-6.05352
Q5XQN5	-0.76607	23.2898	-0.52745	0.603165	0.896863	-6.05418
Q3T054	0.324298	22.7372	0.513518	0.61271	0.904101	-6.06135
Q28008	0.348044	26.46	0.508619	0.616085	0.904101	-6.06383
P48427	0.433297	22.1612	0.49901	0.622728	0.904101	-6.06863
A7MB82	0.632492	19.8111	0.498522	0.623066	0.904101	-6.06887
A0A140T866	0.364849	21.1153	0.498203	0.623288	0.904101	-6.06903
F1N368	-0.27219	35.1017	-0.49578	0.624968	0.904101	-6.07022
F1MSZ6	0.324555	21.2742	0.494675	0.625736	0.904101	-6.07077
F1MCU5	-0.26427	28.9533	-0.49461	0.625782	0.904101	-6.0708
E1BFC8	0.208159	27.4517	0.494415	0.625916	0.904101	-6.07089
E1BDF3	-0.29225	26.7886	-0.48005	0.63593	0.914012	-6.07783
F1N1C7	-0.27285	29.0703	-0.47431	0.639957	0.914012	-6.08055
P10152	-0.23171	26.671	-0.4706	0.642558	0.914012	-6.08229
Q0P569	-0.24363	29.513	-0.47033	0.642753	0.914012	-6.08242
P79345	0.398299	25.3063	0.46411	0.647131	0.914012	-6.0853
F1MGS9	0.292439	19.1513	0.454938	0.653614	0.914012	-6.08948
Q1RMH5	-0.36841	28.2429	-0.45462	0.653838	0.914012	-6.08963
O46375	-0.2159	21.2416	-0.45044	0.656804	0.914012	-6.09151
O62644	-0.34826	27.0972	-0.44824	0.658362	0.914012	-6.09248
Q58DP6	-0.2641	29.7816	-0.44801	0.658529	0.914012	-6.09259
F1MD95	-0.20865	26.6793	-0.44735	0.658999	0.914012	-6.09288
Q9GKR3	-0.26313	23.8428	-0.44516	0.660559	0.914012	-6.09386
F1MET0	0.205668	22.8866	0.439375	0.664678	0.914012	-6.0964
F1MHR8	0.261691	25.5524	0.439288	0.664739	0.914012	-6.09643
P04973	-0.29213	24.4161	-0.43928	0.664744	0.914012	-6.09644
G3N2L2	0.203711	26.7869	0.439037	0.664919	0.914012	-6.09654
F1MM32	-0.25656	27.197	-0.43311	0.669154	0.917063	-6.09911
Q9XSA7	0.220171	26.6236	0.43158	0.670249	0.917818	-6.09974
F1MC11	-0.53966	24.3875	-0.4232	0.67626	0.920251	-6.10333
F1MXR3	-0.22031	24.8258	-0.42031	0.678334	0.920251	-6.10454
G3N0B6	0.242604	26.0728	0.419743	0.678746	0.920251	-6.10478
F1MYN5	-0.44175	23.7888	-0.41433	0.682646	0.920251	-6.10702
A0A140T8A5	-0.23852	25.7701	-0.41198	0.684344	0.920251	-6.10799
Q3SYU2	0.271192	28.0945	0.408787	0.68665	0.920251	-6.10929
G3X7A5	-0.23125	24.5329	-0.40403	0.690093	0.920251	-6.11121
G3X6N3	-0.31121	28.1371	-0.39672	0.6954	0.920251	-6.11413
G3X6Q8	-0.3066	25.7235	-0.39453	0.69699	0.920251	-6.11499
P60712	-0.17404	27.7311	-0.39317	0.697978	0.920251	-6.11552
F1N126	-0.15897	27.0996	-0.39313	0.698011	0.920251	-6.11554
F1N6Y7	-0.28808	24.7038	-0.39294	0.698148	0.920251	-6.11561
A5D7S7	-0.1749	25.3048	-0.38879	0.701167	0.920251	-6.11723
E1BA17	-0.15549	30.8349	-0.38765	0.702001	0.920251	-6.11767
P02453	0.212994	31.3973	0.385053	0.703898	0.920251	-6.11867
Q3MHM5	-0.29709	21.37	-0.38475	0.704119	0.920251	-6.11878
F1MZ40	-0.18252	27.08	-0.38236	0.705863	0.920251	-6.11969
A0A0N4STN1	-0.62456	19.7849	-0.37035	0.714664	0.929063	-6.1242
F1N1R6	-0.14111	25.0026	-0.35357	0.727032	0.942449	-6.13025
P02459	-0.20079	36.3976	-0.34655	0.732227	0.945344	-6.1327
Q08E54	-0.23412	24.3508	-0.34494	0.73342	0.945344	-6.13326
A6H737	0.239202	27.1664	0.341671	0.735842	0.945786	-6.13437
E1B9T2	0.328957	21.6433	0.338208	0.738414	0.946418	-6.13555
E1BHG3	-0.29425	22.126	-0.33459	0.741107	0.947202	-6.13676
A2VDY0	0.141343	26.5746	0.328829	0.745396	0.950014	-6.13867
Q27971	0.239275	22.0014	0.317776	0.753653	0.956129	-6.14223
Q3T0L2	-0.19036	24.1853	-0.31678	0.754396	0.956129	-6.14255
P20414	0.181607	28.1823	0.310736	0.758927	0.956318	-6.14444
E1BIM2	0.373106	23.2652	0.30872	0.76044	0.956318	-6.14506
P48616	-0.16281	29.9247	-0.3068	0.761881	0.956318	-6.14565
A3KN30	0.215878	23.2343	0.302603	0.765037	0.956318	-6.14693
F1N7F6	-0.27006	24.8797	-0.29868	0.767986	0.956318	-6.14811
Q3SZ65	0.227617	23.3376	0.291802	0.773173	0.956318	-6.15014
F1MRP6	-0.13867	31.0933	-0.28971	0.774752	0.956318	-6.15074
O62827	0.152621	29.13	0.28913	0.77519	0.956318	-6.15091
F1MF97	-0.14764	30.1736	-0.28653	0.777155	0.956318	-6.15166
A5D7L1	0.286455	23.7532	0.284065	0.779018	0.956318	-6.15236
Q3MHN2	-0.17177	23.7182	-0.28168	0.780822	0.956318	-6.15303
P25508	-0.25148	23.4914	-0.2746	0.786185	0.956318	-6.155
P21793	-0.1659	29.4501	-0.27459	0.786197	0.956318	-6.15501
F1MPE1	0.139162	27.1153	0.273029	0.787378	0.956318	-6.15543
P98133	-0.20138	23.75	-0.26729	0.791739	0.956318	-6.15698
F1MTP5	-0.18058	25.0042	-0.26547	0.793119	0.956318	-6.15746
P41976	-0.15473	25.1558	-0.26292	0.795057	0.956318	-6.15814
A5D7D1	-0.15518	27.0377	-0.2555	0.800713	0.956318	-6.16006
Q0VD44	-0.20515	22.8134	-0.25096	0.804178	0.956318	-6.16121
F1MER4	-0.15012	27.9611	-0.25066	0.804403	0.956318	-6.16128
F1MQB1	-0.26419	25.0114	-0.24945	0.805326	0.956318	-6.16159
P39873	-0.15973	29.7046	-0.24664	0.807478	0.956318	-6.16229
A6QLD2	0.129681	19.818	0.245999	0.807965	0.956318	-6.16244
O77588	-0.13999	29.2773	-0.24531	0.808489	0.956318	-6.16261
Q28046	-0.17642	23.5615	-0.2436	0.809795	0.956318	-6.16303
G3X6K8	-0.17477	25.2619	-0.24262	0.810546	0.956318	-6.16327
F1N3A1	-0.14392	28.8895	-0.23648	0.815247	0.956318	-6.16474
Q3SWW8	-0.19003	30.2759	-0.23625	0.815425	0.956318	-6.16479
F1MAZ3	-0.15748	22.8168	-0.23616	0.815497	0.956318	-6.16481
F1N6W9	0.1059	20.9257	0.232073	0.818628	0.957521	-6.16577
E1BKL4	-0.13853	29.7128	-0.22695	0.822556	0.958685	-6.16695
Q58D84	0.13499	30.3088	0.223355	0.825321	0.958685	-6.16776
F1MD94	-0.19078	30.867	-0.22254	0.825944	0.958685	-6.16794
P01888	-0.17673	26.8767	-0.21908	0.828611	0.959334	-6.1687
Q32LA3	-0.16247	27.2231	-0.20939	0.836069	0.96223	-6.17078
E1BH06	-0.19566	22.2938	-0.2059	0.838764	0.96223	-6.1715
F1MCF1	-0.10984	24.8904	-0.20576	0.838871	0.96223	-6.17153
P13605	-0.10825	31.6695	-0.20388	0.840319	0.96223	-6.17192
P24627	-0.1316	27.0409	-0.19599	0.846421	0.96223	-6.1735
G1K122	-0.12374	26.3136	-0.19568	0.84666	0.96223	-6.17356
F1N211	0.131902	27.8544	0.194973	0.847204	0.96223	-6.1737
E1BLS8	-0.09672	28.4966	-0.1939	0.848031	0.96223	-6.1739
Q0IIG2	-0.08832	27.3564	-0.1892	0.851673	0.963959	-6.17481
A6QNZ7	0.279699	24.405	0.185838	0.854275	0.964504	-6.17544
G3N2F2	-0.13516	23.3189	-0.1823	0.857016	0.964763	-6.17609
P55252	-0.1141	31.3388	-0.17722	0.860961	0.964763	-6.177
E1BIY5	-0.09388	22.9969	-0.17103	0.865768	0.964763	-6.17808
E1BL59	-0.14633	21.3564	-0.16618	0.869532	0.964763	-6.1789
F1MWK6	-0.10325	26.7525	-0.16331	0.871762	0.964763	-6.17937
A6H6X2	0.147357	24.0807	0.155097	0.878159	0.964763	-6.18068
A6QR60	-0.31047	21.1865	-0.15407	0.87896	0.964763	-6.18084
F1N401	-0.09565	31.4819	-0.1538	0.879166	0.964763	-6.18088
A3KLR9	-0.10956	26.9282	-0.15187	0.880671	0.964763	-6.18118
P80311	-0.08503	30.0984	-0.15108	0.881292	0.964763	-6.1813
P35445	0.100884	34.1662	0.150043	0.882099	0.964763	-6.18146
F1MUC5	0.068559	27.1807	0.144141	0.886702	0.964763	-6.18233
A6QQ84	0.120283	29.0129	0.14248	0.887999	0.964763	-6.18256
F1MYG0	0.084257	22.0411	0.139833	0.890065	0.964763	-6.18294
E1BLA8	-0.08878	22.2616	-0.13931	0.89047	0.964763	-6.18301
F1N0H9	0.086177	24.1562	0.139144	0.890603	0.964763	-6.18304
Q2HJB6	0.083531	28.0221	0.136665	0.892539	0.964763	-6.18338
P15691	-0.1136	24.6186	-0.1365	0.892671	0.964763	-6.1834
F1N0K0	0.081837	32.3746	0.129374	0.898238	0.968479	-6.18435
G3X745	-0.12279	23.6374	-0.12064	0.905072	0.972427	-6.18544
Q3MHN0	-0.08216	22.2493	-0.11904	0.906325	0.972427	-6.18564
Q2HJ49	-0.07765	28.4785	-0.1165	0.908311	0.972427	-6.18593
Q17QC8	0.167355	20.7676	0.108971	0.914214	0.975843	-6.18679
Q24JZ6	-0.0535	23.6067	-0.10636	0.916264	0.975843	-6.18707
F1N663	0.064962	26.2493	0.104225	0.917936	0.975843	-6.18729
G3MYU9	0.099451	24.684	0.098287	0.922595	0.97629	-6.18789
P62739	0.034445	25.4446	0.095495	0.924787	0.97629	-6.18817
F1N4M7	0.063175	23.4255	0.093632	0.92625	0.97629	-6.18834
Q1RMR1	-0.05168	29.0652	-0.0908	0.92847	0.97629	-6.1886
Q28104	0.050427	21.9474	0.090022	0.929085	0.97629	-6.18867
Q5KR47	0.040866	23.6846	0.076763	0.939506	0.982667	-6.18978
G3MZI7	0.054296	27.6957	0.074087	0.941611	0.982667	-6.18999
P19120	-0.04171	25.9808	-0.07406	0.941633	0.982667	-6.18999
F1MQT9	0.078384	22.2813	0.070203	0.944667	0.983578	-6.19027
P01252	0.044851	22.8641	0.06473	0.948974	0.985806	-6.19064
G3X7D2	0.029127	30.2048	0.052095	0.958924	0.989887	-6.19138
A6H7A3	-0.04044	22.0974	-0.05115	0.959665	0.989887	-6.19143
F1MRZ6	-0.02292	30.0494	-0.04793	0.962206	0.989887	-6.19159
P25975	-0.02197	21.9892	-0.04481	0.96466	0.989887	-6.19173
Q8SQ28	0.037159	28.54	0.042057	0.966833	0.989887	-6.19185
E1B8P3	0.036224	23.987	0.039868	0.968558	0.989887	-6.19194
Q3SZH5	0.029029	23.5553	0.039087	0.969174	0.989887	-6.19197
F1N152	0.022071	26.4753	0.037167	0.970687	0.989887	-6.19204
P21809	0.016754	31.3652	0.033075	0.973913	0.989887	-6.19219
P30932	0.019629	23.9948	0.03213	0.974658	0.989887	-6.19222
E1BG25	0.009995	27.083	0.01821	0.985635	0.99736	-6.19257
P21214	0.008652	22.813	0.017241	0.9864	0.99736	-6.19259
Q3T0D0	0.010644	24.0599	0.010772	0.991503	0.998179	-6.19268
P53619	0.010264	22.2854	0.010652	0.991597	0.998179	-6.19268
E1BF59	-0.00355	25.7466	-0.00612	0.995168	0.999562	-6.19272
P13213	0.000666	34.522	0.001161	0.999084	1	-6.19274
A6QL81	3.55e-15	21.651	5.21e-15	1	1	-6.19274

## Sheet: cytvscntrl
Accession	logFC	AveExpr	t	P.Value	adj.P.Val	B
F1MGS9	9.90227	19.1513	15.4046	2.9e-13	1.32e-10	19.2492
F1MMW8	11.381	24.656	14.0635	1.8e-12	4.09e-10	17.7501
A6QLD2	6.74905	19.818	12.8027	1.14e-11	1.73e-09	16.1818
O46375	5.48452	21.2416	11.4425	9.91e-11	1.13e-08	14.2944
G3X7D2	6.20918	30.2048	11.1053	1.74e-10	1.37e-08	13.7921
A5PJT7	8.41141	28.1876	11.0861	1.8e-10	1.37e-08	13.7631
F1N444	5.794	26.2868	10.1513	9.22e-10	6e-08	12.2915
Q9GKR3	5.92797	23.8428	10.0287	1.15e-09	6.55e-08	12.0898
F1MJ12	4.60177	26.1923	9.93857	1.36e-09	6.86e-08	11.9402
Q3SZR3	7.87314	22.9137	9.87052	1.54e-09	6.99e-08	11.8265
P41976	5.33617	25.1558	9.06739	6.98e-09	2.89e-07	10.4347
Q8SQ28	7.93674	28.54	8.98272	8.22e-09	3.12e-07	10.2825
F1MUJ0	-5.29512	21.9423	-8.78269	1.22e-08	4.26e-07	9.91879
P68301	5.59818	22.0425	8.66993	1.52e-08	4.94e-07	9.71115
A5D9E9	7.60996	23.1219	8.34951	2.89e-08	8.77e-07	9.11071
F1MT97	7.96125	25.1703	7.95267	6.54e-08	1.86e-06	8.34566
E1BMJ0	3.99399	25.9902	7.8606	7.92e-08	2.12e-06	8.16476
F1MW26	6.13174	21.3624	7.70367	1.1e-07	2.78e-06	7.85348
A6QNL0	6.69622	21.4981	7.67955	1.16e-07	2.78e-06	7.8053
P07995	5.29343	24.8352	7.57274	1.45e-07	3.31e-06	7.59092
O97919	6.38859	19.8885	7.40134	2.1e-07	4.55e-06	7.24334
G3MYP1	6.24573	23.2634	7.16727	3.49e-07	7.22e-06	6.76162
E1BJF9	4.43318	22.0213	6.70832	9.65e-07	1.91e-05	5.79389
A6QL81	4.47884	21.651	6.56778	1.32e-06	2.51e-05	5.49159
A7MAZ5	3.14901	24.7134	6.54882	1.38e-06	2.52e-05	5.4506
F1MYG0	3.86452	22.0411	6.41357	1.88e-06	3.29e-05	5.15679
F1MF86	3.87151	26.0538	6.03708	4.48e-06	7.43e-05	4.3264
P10462	3.83721	22.0889	6.02812	4.57e-06	7.43e-05	4.30643
E1BEV7	3.04767	24.8557	5.86438	6.7e-06	0.000105	3.93971
F1MF56	7.78086	22.7395	5.72877	9.22e-06	0.00014	3.63372
E1BNY1	5.74552	21.6969	5.65715	1.09e-05	0.000155	3.47131
F1N6Y7	-4.14756	24.7038	-5.65718	1.09e-05	0.000155	3.47138
P17404	-2.88564	25.7771	-5.60841	1.23e-05	0.000169	3.36049
E1BPX2	-2.98695	27.6786	-5.5882	1.29e-05	0.000172	3.31447
F1MTZ4	4.04143	21.2782	5.57221	1.34e-05	0.000174	3.27803
Q3T0I4	3.45202	21.8075	5.53391	1.46e-05	0.000185	3.19066
F1MLB8	3.81519	22.8475	5.45358	1.77e-05	0.000218	3.00694
Q3MHM5	4.18044	21.37	5.41398	1.95e-05	0.000233	2.91616
F1MXR3	2.7997	24.8258	5.34144	2.32e-05	0.00027	2.74952
E1BLA8	-3.36461	22.2616	-5.28	2.69e-05	0.000305	2.60804
G3X6K8	3.62004	25.2619	5.02537	4.96e-05	0.000551	2.01877
F1MSZ6	3.28392	21.2742	5.00522	5.21e-05	0.000563	1.97196
P55106	6.12015	22.5413	4.99649	5.32e-05	0.000563	1.95166
P0C0S4	2.47531	24.5977	4.92093	6.39e-05	0.000661	1.77593
F1MS32	4.65465	25.3551	4.85289	7.54e-05	0.000748	1.61744
P81187	6.08896	25.6447	4.849	7.61e-05	0.000748	1.60838
Q2HJ86	2.23447	23.8865	4.84264	7.73e-05	0.000748	1.59354
F1MX61	5.53406	19.2852	4.76495	9.33e-05	0.000885	1.41232
F1MTX6	5.35606	28.1012	4.7525	9.62e-05	0.000893	1.38326
F1MC31	2.56023	21.6389	4.57872	0.000147	0.001337	0.977243
F1MG05	3.58709	22.4002	4.52721	0.000167	0.001486	0.856794
Q865V6	3.20285	24.5821	4.48586	0.000184	0.001601	0.760114
F1MKG2	2.43452	26.9909	4.47706	0.000188	0.001601	0.739517
E1BIY5	-2.45572	22.9969	-4.4735	0.00019	0.001601	0.73121
A0A0N4STN1	7.52209	19.7849	4.46044	0.000196	0.001622	0.700658
F6QLF1	2.39939	23.9823	4.43505	0.000209	0.001674	0.64129
E1BEG2	2.71785	24.0064	4.43308	0.00021	0.001674	0.636684
A5D989	2.66899	23.488	4.40386	0.000225	0.001766	0.568362
G3N0B6	2.53996	26.0728	4.39452	0.00023	0.001777	0.546541
Q3T054	2.75325	22.7372	4.3597	0.000251	0.001902	0.46513
Q95L54	1.82239	27.9206	4.32795	0.000271	0.002022	0.39093
P19120	2.38827	25.9808	4.24031	0.000336	0.002464	0.186256
Q3MHN0	2.88009	22.2493	4.17285	0.000396	0.002859	0.028863
Q3ZCI4	2.8981	22.4534	4.13005	0.00044	0.003125	-0.07089
P60661	1.87007	25.0249	4.11505	0.000456	0.003191	-0.10584
G5E507	3.04709	22.9736	4.10771	0.000464	0.0032	-0.12292
E1BF59	2.34249	25.7466	4.04204	0.000545	0.0037	-0.2757
A7E3S8	1.72133	24.2911	4.02998	0.000561	0.003754	-0.30373
Q58DU5	2.14727	21.3732	4.01928	0.000576	0.003797	-0.32858
P62739	1.44509	25.4446	4.00637	0.000594	0.003863	-0.35858
P61603	2.24996	25.3473	3.96163	0.000663	0.004247	-0.4624
Q9BGI3	1.72522	24.2176	3.95414	0.000675	0.004265	-0.47976
F1MRZ6	1.88242	30.0494	3.93602	0.000705	0.004397	-0.52176
F1MJI7	2.81667	24.291	3.89046	0.000788	0.004846	-0.62723
Q5E9A3	2.15593	22.0277	3.87414	0.00082	0.004974	-0.66496
F1N0H9	-2.3907	24.1562	-3.86011	0.000848	0.005079	-0.69738
P13909	3.23693	25.0906	3.84299	0.000884	0.005226	-0.73691
Q3ZC64	2.27209	22.6216	3.79937	0.000983	0.005736	-0.83751
F1MAZ3	2.49849	22.8168	3.7466	0.001117	0.006436	-0.95891
Q2KJ20	-6.32234	24.768	-3.71444	0.001208	0.00687	-1.03276
F1MQT9	4.10376	22.2813	3.67546	0.001327	0.007456	-1.12209
P11116	2.26939	23.6248	3.66794	0.001352	0.0075	-1.1393
E1B6Z6	2.49063	24.3211	3.64973	0.001412	0.007743	-1.18095
Q76LV2	1.71338	26.2773	3.63569	0.001461	0.007914	-1.21302
F1MD95	-1.67652	26.6793	-3.59441	0.001614	0.008599	-1.30717
Q95M18	1.9171	26.7078	3.59151	0.001625	0.008599	-1.31378
E1BHJ0	2.10603	22.5214	3.56577	0.001729	0.009043	-1.37235
Q5KR47	1.88775	23.6846	3.54594	0.001814	0.009377	-1.41741
G5E6G2	1.84799	20.6392	3.53076	0.001881	0.009559	-1.45185
Q2HJ60	1.95284	25.7792	3.52858	0.001891	0.009559	-1.4568
Q24JZ6	-1.75356	23.6067	-3.48612	0.002094	0.01041	-1.55295
P19803	1.8854	24.3846	3.48389	0.002105	0.01041	-1.558
F1MYG5	1.88239	29.2536	3.45593	0.002251	0.010832	-1.62113
G3X7A5	1.97751	24.5329	3.455	0.002256	0.010832	-1.62321
P10096	1.7341	26.9593	3.45316	0.002266	0.010832	-1.62736
Q27971	2.59739	22.0014	3.44954	0.002285	0.010832	-1.63552
A6QLZ0	2.12539	26.1124	3.42264	0.002437	0.01137	-1.69612
Q3ZBV8	3.04771	21.3075	3.42062	0.002449	0.01137	-1.70066
A6H6Y0	1.66194	23.795	3.40415	0.002547	0.011707	-1.73768
Q9GLX9	-1.98204	27.1584	-3.38752	0.00265	0.012059	-1.775
Q3MHL4	3.64107	20.2218	3.37884	0.002706	0.012189	-1.79446
P34955	-3.45602	24.8046	-3.35298	0.002878	0.012836	-1.85236
E1BKX7	1.80016	25.3189	3.31539	0.003146	0.013851	-1.93628
A5PKA3	2.50778	23.8936	3.31281	0.003166	0.013851	-1.94203
P10103	2.10364	26.4258	3.30462	0.003228	0.013891	-1.96025
A6QPW7	2.42153	24.6492	3.30355	0.003236	0.013891	-1.96264
E1B8N6	1.96179	24.6104	3.29248	0.003322	0.014127	-1.98728
Q3B7M5	1.93624	24.7706	3.2599	0.003589	0.015057	-2.05961
P01966	3.91193	23.514	3.25775	0.003607	0.015057	-2.06437
Q28038	-1.4739	26.5233	-3.24745	0.003696	0.015288	-2.08718
A2VDY0	-1.39421	26.5746	-3.24358	0.00373	0.015289	-2.09575
P42899	1.55803	25.4614	3.22174	0.003927	0.015954	-2.14403
E1B9F6	1.82639	26.7554	3.21702	0.003971	0.01599	-2.15445
A0A096P6K4	2.15542	24.2005	3.21273	0.004012	0.016011	-2.1639
F1MDN4	2.56193	22.7501	3.18302	0.004302	0.016949	-2.22935
P26452	1.76432	23.6685	3.18117	0.004321	0.016949	-2.23341
A5D984	1.66371	28.7807	3.15238	0.004624	0.017953	-2.29661
Q5E9E6	1.92365	23.724	3.14941	0.004656	0.017953	-2.30311
O77834	1.33841	22.8961	3.10624	0.005151	0.019696	-2.39745
F1MUD2	1.52182	28.0114	3.09362	0.005306	0.020117	-2.42495
Q32PB8	1.54446	24.4398	3.07094	0.005594	0.021035	-2.47424
Q5E9D5	2.84974	21.2994	3.06088	0.005727	0.021358	-2.49606
Q3MHK9	1.87566	23.4868	3.04668	0.005919	0.02173	-2.52682
Q28104	1.70653	21.9474	3.04647	0.005922	0.02173	-2.52727
Q5E9F7	1.76746	24.8382	3.0353	0.006078	0.022124	-2.55142
Q2HJG0	-2.66298	23.7059	-3.01296	0.006402	0.023117	-2.59963
Q9BGI1	1.62052	22.3824	3.00197	0.006567	0.023527	-2.62329
Q05717	2.09483	27.8258	2.97834	0.006936	0.024481	-2.67404
Q0VCP3	3.48165	22.3191	2.97805	0.006941	0.024481	-2.67466
P28801	1.73531	24.916	2.97002	0.007071	0.024745	-2.69187
P07688	1.71894	25.8177	2.96674	0.007124	0.024745	-2.69889
P62935	2.3015	23.9983	2.95676	0.007291	0.02513	-2.72025
P35466	1.65508	25.1576	2.94469	0.007496	0.025646	-2.74604
Q08DP0	1.68037	25.7099	2.9389	0.007597	0.025796	-2.7584
F1N1C7	-1.68594	29.0703	-2.93073	0.007741	0.025838	-2.7758
P48616	1.55523	29.9247	2.93062	0.007743	0.025838	-2.77604
F6R9Y9	-1.94029	30.904	-2.92858	0.00778	0.025838	-2.78038
P23356	1.48438	20.4193	2.92455	0.007852	0.02589	-2.78896
A2VE41	1.87639	24.0523	2.92063	0.007923	0.025936	-2.7973
F1N6C0	1.3558	24.6061	2.91245	0.008074	0.026182	-2.81469
E1BL59	-2.56265	21.3564	-2.91031	0.008113	0.026182	-2.81923
G3MZD8	1.4853	23.6776	2.87641	0.00877	0.0281	-2.89107
E1BI98	1.45805	32.0795	2.86268	0.009049	0.028793	-2.92004
A0A0A0MP90	1.58574	24.9469	2.84083	0.009512	0.030057	-2.96606
P60712	1.25459	27.7311	2.83423	0.009656	0.030301	-2.97991
A0A140T866	2.07104	21.1153	2.82801	0.009794	0.030341	-2.99298
P07107	1.47442	25.4132	2.82764	0.009803	0.030341	-2.99374
Q3T0P6	1.76321	28.7402	2.80698	0.010274	0.031586	-3.037
A5D7D1	1.69506	27.0377	2.79078	0.010659	0.03255	-3.07082
F1MKY3	-1.82197	25.9009	-2.76875	0.011205	0.033988	-3.11668
Q32KL2	2.60799	21.3693	2.76276	0.011357	0.034223	-3.12911
E1B8K6	1.2626	25.0369	2.74431	0.011841	0.035367	-3.16734
F1MDC2	-1.18439	27.8428	-2.74237	0.011893	0.035367	-3.17135
F1MZ92	1.61604	24.2213	2.7297	0.012237	0.036041	-3.19753
A5D7S7	-1.22717	25.3048	-2.72797	0.012285	0.036041	-3.20109
G3MZZ6	2.16361	22.2537	2.72534	0.012358	0.036041	-3.20651
F1MVT9	-1.87172	22.1375	-2.72253	0.012436	0.036041	-3.21231
P02459	-1.55938	36.3976	-2.69129	0.01334	0.038337	-3.27652
D3JUI8	1.51578	24.9773	2.68939	0.013397	0.038337	-3.2804
A2VE87	-1.74697	26.3995	-2.68634	0.013489	0.038358	-3.28664
P09867	1.74011	25.3839	2.67605	0.013803	0.039009	-3.3077
F1MDX5	2.12482	24.0858	2.64866	0.014674	0.041213	-3.36353
Q05716	-2.47043	22.359	-2.62526	0.015458	0.04315	-3.41099
F6Q751	1.30413	23.7969	2.60957	0.016006	0.044407	-3.4427
F1ME65	1.32485	29.4105	2.59141	0.016663	0.04595	-3.47929
Q3SZ62	1.36949	28.3358	2.58743	0.01681	0.046077	-3.48729
E1BHG3	-2.26373	22.126	-2.57406	0.017314	0.046993	-3.51412
F1MDC1	1.42174	27.3859	2.57309	0.017351	0.046993	-3.51605
F1MKS3	1.50623	23.959	2.55955	0.017877	0.048131	-3.54315
Q3SZH5	1.89624	23.5553	2.55329	0.018125	0.048302	-3.55564
F1MX63	1.39279	21.5487	2.55259	0.018153	0.048302	-3.55704
Q3SWX1	1.83018	21.1494	2.54011	0.018658	0.049357	-3.5819
P53619	2.43756	22.2854	2.52967	0.01909	0.04992	-3.60265
P52556	1.91235	22.3251	2.52733	0.019189	0.04992	-3.60729
P04272	1.24672	28.6239	2.52706	0.0192	0.04992	-3.60784
F1MXX6	-1.30562	26.1006	-2.52089	0.019462	0.050313	-3.62008
Q3SZI4	1.37144	25.8986	2.49636	0.020534	0.052737	-3.66855
A5D7J6	1.56778	28.2035	2.49419	0.020631	0.052737	-3.67283
P01252	1.7228	22.8641	2.48637	0.020986	0.053344	-3.68821
A0A0A0MPA2	1.42614	26.4318	2.48358	0.021114	0.053371	-3.6937
Q3T0R1	1.44135	23.6301	2.47372	0.021572	0.053944	-3.71306
F1MND9	-1.66026	30.7658	-2.47119	0.021691	0.053944	-3.71804
Q05443	1.35936	28.1973	2.47108	0.021696	0.053944	-3.71824
Q2HJ89	1.49477	24.8615	2.46111	0.022171	0.054825	-3.73776
G3N2L2	1.13685	26.7869	2.45012	0.022706	0.055435	-3.75923
P01888	1.97606	26.8767	2.44954	0.022735	0.055435	-3.76036
P02081	2.81917	24.0154	2.4469	0.022865	0.055435	-3.76551
F1MCF1	1.30548	24.8904	2.44549	0.022935	0.055435	-3.76826
A6QNL5	1.35813	26.6419	2.44364	0.023027	0.055435	-3.77186
F1MYS7	1.53863	22.6635	2.43272	0.023578	0.056462	-3.79312
P55052	1.65316	25.2371	2.43029	0.023702	0.056462	-3.79784
P19858	1.49984	27.9343	2.41587	0.024451	0.057943	-3.82579
Q56JX6	1.30146	24.6919	2.41258	0.024624	0.057968	-3.83215
F1MD77	2.81018	22.5944	2.41086	0.024716	0.057968	-3.83548
F1MCK2	1.43849	26.0387	2.39682	0.025474	0.05944	-3.86259
P68509	2.78971	22.3417	2.37629	0.026621	0.061799	-3.90205
Q9XSA7	1.20607	26.6236	2.36414	0.0273225	0.0629245	-3.926
Q1RMU3	1.2704	22.2631	2.36423	0.027317	0.063093	-3.92513
Q3SYU2	1.55732	28.0945	2.34746	0.028313	0.065062	-3.95712
P62261	1.48509	27.7191	2.32594	0.029639	0.067768	-3.99799
F1MS56	1.42788	24.2886	2.30602	0.030917	0.070056	-4.03559
F1N1W3	2.553	24.2544	2.30369	0.03107	0.070056	-4.03999
P63103	1.27917	27.6661	2.30321	0.031102	0.070056	-4.0409
A0A140T8A5	1.32436	25.7701	2.28748	0.032153	0.07178	-4.07045
Q76I81	1.75453	22.2886	2.2862	0.03224	0.07178	-4.07285
F1N431	1.55076	24.2593	2.28471	0.032341	0.07178	-4.07562
E1BH06	2.13209	22.2938	2.24369	0.035251	0.077861	-4.15205
A0A140T894	1.60197	25.6895	2.23904	0.035596	0.078242	-4.16066
P51122	1.5373	23.9908	2.2231	0.0368	0.080262	-4.19008
E1BGN3	1.39387	30.3003	2.22222	0.036868	0.080262	-4.1917
Q3T147	1.40336	22.9865	2.21764	0.037222	0.080647	-4.20014
Q3ZBD7	1.26832	26.6518	2.21132	0.037714	0.081326	-4.21174
P21856	1.0999	23.4452	2.20449	0.038253	0.0821	-4.22427
A7Z014	1.50187	26.606	2.19788	0.038782	0.082845	-4.23638
Q0VCX2	1.17959	29.207	2.19415	0.039083	0.083098	-4.24319
Q1JQB0	0.979491	24.8244	2.18727	0.039645	0.083505	-4.25575
O02853	2.83323	24.1811	2.18713	0.039656	0.083505	-4.25601
E1BFB9	1.74127	20.9592	2.18507	0.039825	0.083505	-4.25976
P17697	1.20316	29.3431	2.17887	0.04034	0.084195	-4.27105
Q2HJ49	1.44805	28.4785	2.17265	0.040861	0.084557	-4.28235
F1N2L9	2.21859	21.1191	2.17238	0.040884	0.084557	-4.28285
F1N3V0	1.41892	23.7894	2.1659	0.041434	0.085306	-4.29459
A6QLL8	1.34183	28.2925	2.15623	0.042268	0.086631	-4.3121
P31096	1.79229	28.2536	2.13861	0.043826	0.089421	-4.34384
F1MNQ4	1.42496	27.4974	2.13576	0.044084	0.089545	-4.34897
B8Y9S9	1.27559	33.1423	2.13091	0.044523	0.090036	-4.35766
G3N2Y0	-1.1914	18.9834	-2.12648	0.044929	0.090454	-4.36561
G3X6S5	1.4903	27.0686	2.1188	0.04564	0.091482	-4.37935
P13213	-1.21152	34.522	-2.11129	0.046345	0.092486	-4.39274
Q0VCM4	2.21373	23.0312	2.0989	0.047529	0.094436	-4.41478
Q3ZBV4	2.67701	20.5698	2.05597	0.051848	0.102568	-4.4905
A5D7E8	1.15688	29.4935	2.05132	0.052336	0.102857	-4.49864
P79345	1.75954	25.3063	2.05027	0.052446	0.102857	-4.50046
Q07130	1.13035	28.2845	2.02066	0.055658	0.108688	-4.55198
Q3T145	1.30098	25.5434	2.01598	0.056182	0.109242	-4.56008
O18739	1.25429	27.1169	2.01097	0.056747	0.109608	-4.56873
G3X6L4	1.47971	24.7189	2.01004	0.056852	0.109608	-4.57032
P07224	-1.29426	26.0541	-2.00382	0.057561	0.110508	-4.58104
P98133	1.50472	23.75	1.99723	0.058322	0.110817	-4.59238
Q5E9B1	1.39291	26.7845	1.99546	0.058528	0.110817	-4.59541
F1MHR8	1.18831	25.5524	1.99475	0.05861	0.110817	-4.59663
A0JNE0	-1.22005	28.2458	-1.99402	0.058696	0.110817	-4.59789
Q28046	1.43555	23.5615	1.98225	0.060085	0.112969	-4.61804
F1MTP5	1.34609	25.0042	1.97888	0.060487	0.113258	-4.62379
F1N6Y1	1.28253	25.5453	1.97242	0.061267	0.114248	-4.63481
P07507	-1.14487	29.3801	-1.96758	0.061856	0.114876	-4.64304
Q28034	1.29156	26.0583	1.9579	0.06305	0.116617	-4.65947
Q05588	1.63296	24.1387	1.95418	0.063514	0.116999	-4.66576
P00570	1.0495	23.602	1.94606	0.064539	0.118408	-4.67949
P04973	1.29118	24.4161	1.94159	0.065108	0.1188	-4.68702
F1MB08	1.20108	30.9733	1.94029	0.065275	0.1188	-4.68921
P00727	1.67977	21.8343	1.92873	0.066772	0.121041	-4.70862
Q3SZ65	1.50266	23.3376	1.92639	0.067079	0.121105	-4.71254
A6QPC2	-0.98096	29.842	-1.92264	0.067574	0.121105	-4.71882
P31976	1.05156	27.6716	1.92239	0.067606	0.121105	-4.71924
F1N7F3	-1.78679	21.802	-1.91814	0.068171	0.121638	-4.72635
G3N303	1.04131	24.5785	1.91153	0.069056	0.122737	-4.73736
A6H7A3	-1.50311	22.0974	-1.9011	0.070475	0.124771	-4.75471
F1N3H1	1.1342	27.816	1.89494	0.071324	0.125785	-4.76492
Q3ZCJ2	1.33967	24.984	1.87693	0.07386	0.129754	-4.79463
Q3ZBY4	1.1964	25.1796	1.86119	0.07614	0.133246	-4.82044
F1MU79	1.57919	22.0087	1.85814	0.076589	0.133516	-4.82541
Q27965	1.25537	25.4747	1.85187	0.07752	0.134624	-4.83565
G5E5C8	1.21352	25.501	1.8472	0.078219	0.134938	-4.84324
Q0VCY7	1.02013	24.0544	1.84669	0.078294	0.134938	-4.84406
F1MEN8	1.35056	27.8449	1.84173	0.079044	0.135718	-4.85212
E1BQ37	1.40182	22.4075	1.83927	0.079418	0.135846	-4.85611
Q3T0Q4	1.49295	25.9531	1.82786	0.081173	0.138328	-4.87456
P30932	1.11366	23.9948	1.82298	0.081933	0.139102	-4.88242
F1N1E3	1.31759	22.3942	1.81103	0.083821	0.141266	-4.90161
Q1LZ72	2.27112	23.1749	1.81098	0.083828	0.141266	-4.90169
Q5E946	1.12697	26.6809	1.80794	0.084315	0.141562	-4.90656
A7Z057	1.14031	24.1906	1.8049	0.084803	0.141859	-4.91142
P48427	1.5639	22.1612	1.80108	0.085421	0.141938	-4.91752
P02465	2.68356	26.7314	1.80075	0.085475	0.141938	-4.91804
Q9BGI2	0.953523	26.2424	1.79701	0.086084	0.142429	-4.92401
Q3T0D0	1.76703	24.0599	1.78832	0.087513	0.144269	-4.93782
F1N368	0.976892	35.1017	1.77938	0.089005	0.1462	-4.952
P07456	-0.84291	24.2605	-1.77265	0.090142	0.147534	-4.96262
F1MD94	1.51095	30.867	1.7625	0.091881	0.149842	-4.9786
A6QL77	1.30364	22.6665	1.73748	0.096291	0.15607	-5.01768
E1BHA5	1.03232	23.4676	1.73695	0.096386	0.15607	-5.01851
F1MVX2	1.26617	21.9293	1.71687	0.100057	0.16144	-5.04955
P08814	1.18674	25.0234	1.69931	0.103365	0.166187	-5.07648
Q29S11	1.46098	24.2624	1.69555	0.104085	0.166306	-5.08222
Q6EWQ7	1.65185	23.3222	1.69511	0.10417	0.166306	-5.08289
E1BLC2	0.999426	30.95	1.68873	0.105403	0.167686	-5.09261
F1N211	-1.14047	27.8544	-1.68581	0.105972	0.168004	-5.09705
E1BB91	1.03496	31.0549	1.6808	0.106953	0.168621	-5.10465
P10895	1.48112	24.724	1.68004	0.107102	0.168621	-5.1058
F1N126	-0.67708	27.0996	-1.67435	0.108227	0.169805	-5.1144
A7MB83	1.02895	25.9503	1.66822	0.109451	0.17092	-5.12365
F1MET0	0.780325	22.8866	1.66703	0.10969	0.17092	-5.12544
Q0P5K3	1.07128	24.2706	1.65288	0.112562	0.174798	-5.14667
Q5E956	1.15463	29.2268	1.64007	0.115218	0.178313	-5.16577
O97680	1.1414	25.6089	1.63044	0.11725	0.180844	-5.18006
Q5E947	0.85176	26.7336	1.6137	0.120853	0.185771	-5.20474
E1B9J9	-0.98319	28.8526	-1.56452	0.131973	0.202181	-5.27606
F1MWK6	-0.98598	26.7525	-1.5596	0.133131	0.203271	-5.2831
Q2KJH6	0.834207	26.9252	1.55098	0.135181	0.205711	-5.2954
P50397	0.674471	25.1005	1.542	0.137344	0.208304	-5.30814
F1MKH8	-1.09063	24.3911	-1.53561	0.138898	0.209962	-5.31717
P56965	1.08008	23.7753	1.52891	0.140546	0.211674	-5.32662
F1MPY2	-1.52643	20.9851	-1.52723	0.140961	0.211674	-5.32898
A1A4Q4	0.866784	23.8317	1.49937	0.147999	0.221512	-5.36784
F1N4M7	0.988138	23.4255	1.46451	0.157205	0.233926	-5.41564
F1N1R6	-0.58431	25.0026	-1.46408	0.157322	0.233926	-5.41622
P13696	0.999266	27.0048	1.45548	0.159665	0.236637	-5.42788
P20959	1.8491	22.6388	1.4509	0.160925	0.237729	-5.43406
A6QR60	-2.9169	21.1865	-1.44752	0.16186	0.238337	-5.43861
P81623	1.10243	24.0224	1.41963	0.169738	0.249131	-5.47584
F1MY84	0.782068	29.638	1.41334	0.171557	0.250991	-5.48415
A6H7J6	0.868691	30.3425	1.4088	0.172879	0.252115	-5.49013
A0A140T881	-0.70615	26.3995	-1.40108	0.175145	0.254604	-5.50026
F1MX51	0.987029	22.6388	1.38841	0.178917	0.259259	-5.51679
E1BDF3	0.833855	26.7886	1.36971	0.184604	0.266431	-5.54096
O62827	-0.72146	29.13	-1.36676	0.185512	0.266431	-5.54474
E1BB48	-0.93262	24.0822	-1.36619	0.185688	0.266431	-5.54547
G3N0V2	-1.9441	25.5331	-1.36451	0.186209	0.266431	-5.54763
P82943	-0.68109	30.8087	-1.35748	0.188399	0.26872	-5.55662
G3X745	-1.37247	23.6374	-1.34847	0.191233	0.271909	-5.56807
A7MB70	0.816216	25.831	1.33015	0.1971	0.279378	-5.59117
E1BLS8	0.662351	28.4966	1.32788	0.197838	0.279554	-5.59402
F1N6D1	1.04652	23.1382	1.31459	0.202194	0.284824	-5.61058
F1MUC5	0.61287	27.1807	1.28853	0.210956	0.296249	-5.64266
Q2YDE4	-0.89052	21.4098	-1.28167	0.213307	0.298371	-5.651
E1BHY6	0.99952	23.2495	1.28031	0.213778	0.298371	-5.65266
A5D7R1	1.17275	23.7852	1.27777	0.214657	0.298682	-5.65574
F1MZ40	-0.60749	27.08	-1.27263	0.216443	0.300248	-5.66196
Q32LA3	0.983094	27.2231	1.26706	0.21839	0.302029	-5.66867
F1N7D7	0.881947	25.8169	1.247	0.225516	0.310388	-5.69263
Q1RMH5	1.00877	28.2429	1.24481	0.226305	0.310388	-5.69522
F1MPP2	-0.92815	25.1373	-1.24432	0.226481	0.310388	-5.6958
F1N0K0	-0.78124	32.3746	-1.23504	0.229849	0.314058	-5.70676
A5D7L1	-1.23469	23.7532	-1.22439	0.233761	0.318447	-5.71924
F1N152	-0.71832	26.4753	-1.20963	0.239266	0.324973	-5.73638
P80177	0.81588	24.6309	1.19236	0.245827	0.33289	-5.75621
Q3MHR5	0.897107	24.6177	1.16111	0.258049	0.348404	-5.79146
A7MB82	-1.46176	19.8111	-1.15214	0.261636	0.351252	-5.80142
E1BN89	-0.62041	27.8277	-1.15198	0.261702	0.351252	-5.8016
P15691	-0.9526	24.6186	-1.14461	0.264677	0.3542	-5.80973
F1MPE1	-0.58193	27.1153	-1.14171	0.265855	0.354733	-5.81292
O02675	-0.85429	30.6527	-1.12344	0.273368	0.363691	-5.83284
Q2KIV9	0.854409	26.8229	1.10534	0.280958	0.3727	-5.85229
P21214	0.551344	22.813	1.09864	0.283811	0.37539	-5.85943
Q3ZC35	0.840235	24.4947	1.07275	0.295017	0.389081	-5.88661
G1K122	0.676355	26.3136	1.06953	0.296432	0.389816	-5.88995
Q05927	0.938052	22.7491	1.04658	0.306663	0.402109	-5.9135
E1BA17	0.415246	30.8349	1.03527	0.311793	0.407661	-5.92493
Q2KJ39	0.829705	26.471	1.02304	0.317411	0.413817	-5.93716
Q1RMR1	0.578293	29.0652	1.01613	0.320619	0.416805	-5.94403
F1N663	-0.61858	26.2493	-0.99244	0.331779	0.430084	-5.96721
F1MC11	-1.22726	24.3875	-0.96241	0.346307	0.447641	-5.99588
E1BG25	0.517654	27.083	0.943134	0.35586	0.458686	-6.01386
Q0P569	-0.47796	29.513	-0.9227	0.366177	0.470651	-6.03255
Q1JPB0	-0.56624	26.3367	-0.9158	0.369705	0.473848	-6.03877
Q58D84	0.549685	30.3088	0.909514	0.372941	0.476652	-6.04441
P25975	-0.42696	21.9892	-0.87089	0.39322	0.501163	-6.07824
G3MYU9	0.860669	24.684	0.8506	0.404159	0.513666	-6.09547
G3MZI7	-0.60996	27.6957	-0.83229	0.414192	0.52495	-6.11068
F1N3L5	-0.52395	25.1908	-0.8298	0.415567	0.525231	-6.11272
Q3T0L2	0.495166	24.1853	0.824038	0.418767	0.526822	-6.11744
F1MCU5	0.439922	28.9533	0.823363	0.419142	0.526822	-6.11799
A6H737	-0.5728	27.1664	-0.81818	0.422033	0.528182	-6.1222
O77588	-0.46639	29.2773	-0.81726	0.422546	0.528182	-6.12294
Q5E9E3	0.517124	27.5561	0.786847	0.43977	0.548206	-6.14711
F1MF97	0.402921	30.1736	0.781935	0.442591	0.550216	-6.15093
A6QQ84	0.657548	29.0129	0.778889	0.444347	0.550893	-6.15329
P20414	0.452801	28.1823	0.774759	0.446734	0.552347	-6.15647
G3X6Q8	0.594204	25.7235	0.764614	0.452629	0.55812	-6.16422
P55252	0.489747	31.3388	0.760674	0.454932	0.559443	-6.16721
E1BJX6	0.493899	23.0539	0.750146	0.461118	0.565522	-6.17511
A3KMV5	0.52872	23.5817	0.739629	0.467348	0.571622	-6.1829
A1L573	-0.7505	22.1627	-0.71353	0.483024	0.589211	-6.20179
F1MRP6	-0.33162	31.0933	-0.69281	0.495684	0.603038	-6.21632
Q0IIG2	-0.32069	27.3564	-0.68695	0.499293	0.605809	-6.22035
F1N401	0.417395	31.4819	0.671162	0.509107	0.616073	-6.23106
F1MER7	0.349538	31.7563	0.66107	0.515434	0.622076	-6.23778
F1N7F6	0.592766	24.8797	0.655594	0.518886	0.624585	-6.24139
Q0VD44	0.533546	22.8134	0.652673	0.520733	0.625154	-6.2433
Q3MHZ5	-0.40708	22.0418	-0.5959	0.557328	0.667327	-6.27882
A0JN47	-0.51481	24.0075	-0.59006	0.561164	0.670157	-6.28229
P10152	0.285993	26.671	0.580852	0.567246	0.675647	-6.28771
Q28008	0.383749	26.46	0.560797	0.580606	0.689753	-6.29921
Q8SPP7	-0.35587	25.8031	-0.55464	0.584737	0.692852	-6.30266
A1L5B7	0.875589	19.8	0.551729	0.586698	0.693371	-6.30428
A3KLR9	-0.39147	26.9282	-0.54268	0.592808	0.698776	-6.30927
P24627	0.361857	27.0409	0.538887	0.595379	0.699993	-6.31133
Q5XQN5	-0.75829	23.2898	-0.52209	0.606828	0.711615	-6.32031
F1MYE4	-0.29261	28.1934	-0.50646	0.617576	0.720883	-6.32841
Q3MHN2	0.308562	23.7182	0.505989	0.6179	0.720883	-6.32865
E1BNG2	0.304239	22.6402	0.495219	0.625358	0.727718	-6.33408
F1N430	-0.26423	26.7193	-0.47765	0.637612	0.740086	-6.34271
P21809	-0.23659	31.3652	-0.46707	0.645046	0.746809	-6.34776
Q17QG2	-0.34871	21.142	-0.45126	0.656223	0.757821	-6.35509
F1MZX2	0.2997	25.3369	0.445119	0.660585	0.760927	-6.35787
E1BKZ9	0.320237	21.4986	0.432192	0.669811	0.769606	-6.36361
Q58DP6	0.249874	29.7816	0.423883	0.675769	0.774496	-6.36721
A1A4K5	-0.36369	23.6766	-0.42062	0.678113	0.77523	-6.3686
E1B8P3	-0.375	23.987	-0.41272	0.683806	0.777627	-6.37193
Q17QC8	-0.63102	20.7676	-0.41088	0.685135	0.777627	-6.3727
P80311	0.231089	30.0984	0.410602	0.685338	0.777627	-6.37281
F1MM32	0.240312	27.197	0.405685	0.688894	0.779719	-6.37485
Q0IIH5	0.268113	24.7293	0.383744	0.704853	0.795802	-6.38362
F1N6W9	-0.17064	20.9257	-0.37395	0.712024	0.801474	-6.38738
P25508	0.33924	23.4914	0.370438	0.714601	0.801474	-6.3887
P79119	-0.2018	32.4249	-0.36967	0.715162	0.801474	-6.38899
P02453	-0.20128	31.3973	-0.36388	0.719426	0.804272	-6.39115
Q95117	-0.1505	27.8262	-0.34866	0.730663	0.814485	-6.39665
F1MZ85	0.187204	25.1989	0.346621	0.732171	0.814485	-6.39736
E1BFC8	0.1449	27.4517	0.344164	0.733992	0.814485	-6.39823
G3MYH0	0.279024	27.0325	0.341834	0.735721	0.814485	-6.39904
E1BKL4	-0.20663	29.7128	-0.33851	0.738188	0.815231	-6.40018
Q08E54	-0.22266	24.3508	-0.32806	0.74597	0.821831	-6.40372
E1B9T2	-0.31372	21.6433	-0.32254	0.75009	0.824374	-6.40554
F1N1I6	0.189385	31.1061	0.318213	0.753326	0.825935	-6.40695
P35445	0.20112	34.1662	0.299122	0.767656	0.839624	-6.41294
O62644	-0.23037	27.0972	-0.29651	0.769621	0.839755	-6.41373
F1MER4	0.155155	27.9611	0.259073	0.797988	0.868624	-6.4243
G3N088	0.115916	29.0129	0.255561	0.800665	0.869457	-6.42522
G3X6N3	0.187054	28.1371	0.238451	0.81374	0.881551	-6.42952
F1MYN5	0.232086	23.7888	0.217679	0.829686	0.896692	-6.43434
G3MZT8	0.139508	24.5174	0.209685	0.835844	0.898818	-6.43608
E1BJH6	0.112033	22.6416	0.209097	0.836298	0.898818	-6.43621
F6S1Q0	0.21087	26.126	0.207434	0.83758	0.898818	-6.43656
A6QNZ7	-0.29047	24.405	-0.193	0.848733	0.90504	-6.4395
Q2KIS7	0.121826	25.7004	0.190373	0.850763	0.90504	-6.44001
G8JKY5	0.132318	26.8169	0.190295	0.850824	0.90504	-6.44003
A3KN30	0.135287	23.2343	0.189636	0.851334	0.90504	-6.44016
F1MXS8	0.138279	30.7065	0.183558	0.856042	0.90777	-6.44131
F1MQB1	-0.19187	25.0114	-0.18117	0.857892	0.90777	-6.44176
E1BMV3	0.081258	30.3736	0.172576	0.864564	0.910396	-6.4433
P02316	0.215518	23.7573	0.171446	0.865441	0.910396	-6.4435
P13605	-0.09039	31.6695	-0.17024	0.866377	0.910396	-6.44371
Q1RMM9	0.123593	22.7356	0.161539	0.873144	0.915393	-6.44518
F1MYX9	0.119479	24.7382	0.151603	0.880882	0.921383	-6.44677
G3N2F2	-0.10664	23.3189	-0.14383	0.886941	0.925593	-6.44794
F1N026	-0.07658	25.2968	-0.13643	0.89272	0.929491	-6.449
F1MDS0	-0.06585	29.5744	-0.10837	0.914686	0.950187	-6.4525
E1BAB5	0.082928	21.8708	0.09257	0.927083	0.960872	-6.45412
P39873	-0.05588	29.7046	-0.08628	0.932022	0.963796	-6.45469
F1MEW5	-0.05017	29.7995	-0.07997	0.936982	0.965106	-6.45522
F1MZB4	-0.05487	24.4375	-0.07779	0.938702	0.965106	-6.4554
Q2HJB6	0.046804	28.0221	0.076576	0.939653	0.965106	-6.4555
Q3SWW8	-0.05875	30.2759	-0.07303	0.942439	0.965788	-6.45577
F1MUK3	-0.03732	25.4901	-0.05407	0.957366	0.97888	-6.457
F1N650	0.026137	24.7712	0.037254	0.970619	0.988529	-6.45778
Q32LF7	0.029341	22.3459	0.035911	0.971678	0.988529	-6.45783
P21793	-0.02044	29.4501	-0.03383	0.973321	0.988529	-6.4579
F1N3A1	-0.01625	28.8895	-0.0267	0.97894	0.991326	-6.45812
A0A140T8D4	-0.02492	20.9817	-0.02481	0.980432	0.991326	-6.45817
E1BDY3	0.015519	24.7758	0.020801	0.983592	0.992316	-6.45827
E1BIM2	0.019585	23.2652	0.016206	0.987216	0.993769	-6.45835
Q29RS5	0.006749	26.756	0.010217	0.99194	0.995563	-6.45843
P62992	-0.00402	26.9725	-0.0084	0.993375	0.995563	-6.45845
A6H6X2	0.002632	24.0807	0.00277	0.997815	0.997815	-6.45848

## Sheet: injcytvscntrl
Accession	logFC	AveExpr	t	P.Value	adj.P.Val	B
F1MGS9	10.0411	19.1513	15.6206	2.18e-13	9.94e-11	19.4758
F1MMW8	10.9884	24.656	13.5784	3.6e-12	8.2e-10	17.1659
A6QLD2	6.74331	19.818	12.7918	1.16e-11	1.76e-09	16.1675
O46375	5.58596	21.2416	11.6542	7e-11	7.96e-09	14.6024
A5PJT7	8.23621	28.1876	10.8552	2.67e-10	2.43e-08	13.4103
G3X7D2	5.80597	30.2048	10.3842	6.08e-10	4.61e-08	12.669
Q3SZR3	7.7009	22.9137	9.65459	2.29e-09	1.49e-07	11.4613
P07995	6.64209	24.8352	9.50211	3.05e-09	1.73e-07	11.1995
F1MJ12	4.3216	26.1923	9.33347	4.19e-09	2.12e-07	10.9061
Q9GKR3	5.37826	23.8428	9.09875	6.57e-09	2.99e-07	10.4908
F1N444	5.08149	26.2868	8.90293	9.61e-09	3.97e-07	10.1381
Q8SQ28	7.82205	28.54	8.85291	1.06e-08	4.02e-07	10.0472
A5D9E9	7.34208	23.1219	8.0556	5.28e-08	1.85e-06	8.54637
P41976	4.70311	25.1558	7.99167	6.03e-08	1.96e-06	8.4219
F1MW26	6.29421	21.3624	7.90779	7.18e-08	2.18e-06	8.25764
A7MAZ5	3.69874	24.7134	7.69207	1.13e-07	3.21e-06	7.83032
F1MT97	7.6536	25.1703	7.64535	1.25e-07	3.34e-06	7.73686
A6QNL0	6.49207	21.4981	7.44543	1.91e-07	4.83e-06	7.33318
P68301	4.60115	22.0425	7.12583	3.82e-07	9e-06	6.67549
E1BMJ0	3.61274	25.9902	7.11025	3.95e-07	9e-06	6.64304
E1BEV7	3.53071	24.8557	6.79385	7.97e-07	1.73e-05	5.97651
G3MYP1	5.79852	23.2634	6.65408	1.09e-06	2.25e-05	5.67754
O97919	5.59741	19.8885	6.48474	1.6e-06	3.16e-05	5.3117
F1MF86	4.10412	26.0538	6.39979	1.94e-06	3.68e-05	5.12672
Q3T0I4	3.92982	21.8075	6.29988	2.44e-06	4.44e-05	4.90794
A6QL81	4.22664	21.651	6.19794	3.09e-06	5.4e-05	4.68339
E1BNY1	6.13404	21.6969	6.03969	4.45e-06	7.5e-05	4.33223
P0C0S4	2.94494	24.5977	5.85455	6.86e-06	0.000111	3.91761
F1MF56	7.89056	22.7395	5.80954	7.63e-06	0.00012	3.81621
P10462	3.61812	22.0889	5.68394	1.03e-05	0.000156	3.53213
F1MS32	5.25328	25.3551	5.47701	1.68e-05	0.000239	3.0606
F1MLB8	3.83119	22.8475	5.47645	1.68e-05	0.000239	3.05929
F1MKG2	2.96531	26.9909	5.45318	1.77e-05	0.000245	3.00602
F1N6Y7	-3.92049	24.7038	-5.34746	2.28e-05	0.000306	2.76336
E1BPX2	-2.81662	27.6786	-5.26953	2.75e-05	0.000354	2.58389
F1MYG0	3.17108	22.0411	5.26273	2.8e-05	0.000354	2.56821
F1MXR3	2.74643	24.8258	5.23981	2.96e-05	0.000364	2.51534
A5PKA3	3.94752	23.8936	5.21472	3.14e-05	0.000376	2.45739
P17404	-2.617	25.7771	-5.0863	4.28e-05	0.0005	2.16016
G3N0B6	2.87682	26.0728	4.97734	5.57e-05	0.000632	1.90715
F1MJI7	3.59355	24.291	4.9635	5.76e-05	0.000632	1.87498
F1MC31	2.77247	21.6389	4.95829	5.84e-05	0.000632	1.86287
E1B8N6	2.92008	24.6104	4.90078	6.71e-05	0.000693	1.72901
A0A0A0MP90	2.73349	24.9469	4.897	6.77e-05	0.000693	1.72022
E1BLA8	-3.1138	22.2616	-4.88642	6.95e-05	0.000693	1.69557
Q2KJ20	-8.31149	24.768	-4.88309	7e-05	0.000693	1.68781
P81187	6.10395	25.6447	4.86094	7.39e-05	0.000715	1.63621
F1MTZ4	3.50693	21.2782	4.83526	7.87e-05	0.000746	1.57635
Q865V6	3.42408	24.5821	4.79571	8.66e-05	0.000804	1.4841
A0A0N4STN1	8.02251	19.7849	4.75717	9.51e-05	0.000866	1.39417
P55106	5.75465	22.5413	4.69809	0.00011	0.00098	1.2562
P13909	3.89637	25.0906	4.6259	0.000131	0.001146	1.08752
F1MTX6	5.15955	28.1012	4.57813	0.000147	0.001263	0.975861
A0A0A0MPA2	2.58218	26.4318	4.49679	0.000179	0.001512	0.785666
F1MSZ6	2.92435	21.2742	4.45718	0.000198	0.001635	0.693049
F1MRZ6	2.10687	30.0494	4.40534	0.000224	0.001823	0.571824
P23356	-2.21518	20.4193	-4.36441	0.000248	0.001979	0.476139
Q2HJG0	-3.84561	23.7059	-4.35101	0.000256	0.00201	0.444825
Q05443	2.38442	28.1973	4.33446	0.000267	0.002057	0.406147
Q24JZ6	-2.12748	23.6067	-4.22947	0.000345	0.002615	0.160939
Q95L54	1.76308	27.9206	4.1871	0.000382	0.002852	0.062098
A5D989	2.52665	23.488	4.16901	0.0004	0.002933	0.019905
F1MYG5	2.18681	29.2536	4.01482	0.000582	0.004205	-0.33896
Q17QG2	-3.067	21.142	-3.96897	0.000651	0.004628	-0.44537
E1BI98	2.00437	32.0795	3.9353	0.000707	0.004946	-0.52342
F1MX61	4.47765	19.2852	3.85535	0.000858	0.005917	-0.70836
E1BIY5	-2.10604	22.9969	-3.8365	0.000898	0.006041	-0.75189
F1MUD2	1.88629	28.0114	3.83454	0.000903	0.006041	-0.75641
A6QLZ0	2.37076	26.1124	3.81778	0.00094	0.0062	-0.79507
Q1JQB0	1.70476	24.8244	3.80685	0.000966	0.006276	-0.82026
P21214	1.90219	22.813	3.79039	0.001005	0.00644	-0.85819
F1ME65	1.90535	29.4105	3.72687	0.001172	0.007407	-1.00423
F6QLF1	2.01284	23.9823	3.72054	0.00119	0.007418	-1.01876
P60661	1.66676	25.0249	3.66766	0.001353	0.008316	-1.13993
P61603	2.07754	25.3473	3.65802	0.001384	0.008399	-1.16198
A6QPW7	2.65245	24.6492	3.61858	0.001523	0.009116	-1.25208
Q3ZBV4	4.66101	20.5698	3.57969	0.001672	0.009881	-1.34069
Q3ZC64	2.09635	22.6216	3.5055	0.001999	0.011621	-1.5091
P10103	2.22899	26.4258	3.50153	0.002018	0.011621	-1.51809
Q05716	-3.25429	22.359	-3.45825	0.002238	0.01273	-1.61589
A7MB70	2.09083	25.831	3.40734	0.002528	0.014178	-1.7305
P20959	4.33571	22.6388	3.40202	0.00256	0.014178	-1.74245
P07456	-1.61566	24.2605	-3.39776	0.002586	0.014178	-1.75201
D3JUI8	1.86034	24.9773	3.30072	0.003258	0.017325	-1.96895
F1MX63	1.79986	21.5487	3.29865	0.003274	0.017325	-1.97356
F1N7F3	-3.07268	21.802	-3.29857	0.003275	0.017325	-1.97373
A5D7R1	2.99908	23.7852	3.26766	0.003523	0.018427	-2.04241
Q2YDE4	-2.2496	21.4098	-3.23773	0.003782	0.019553	-2.10869
E1BEG2	1.97618	24.0064	3.22334	0.003912	0.020002	-2.1405
G3X7A5	1.83374	24.5329	3.20381	0.004097	0.020712	-2.18358
Q0VCP3	3.73418	22.3191	3.19406	0.004192	0.02096	-2.20506
P04272	1.55918	28.6239	3.16041	0.004537	0.022439	-2.27901
F6R9Y9	-2.07642	30.904	-3.13404	0.004827	0.023615	-2.33676
E1B9F6	1.77658	26.7554	3.12928	0.004881	0.023625	-2.34716
E1BGN3	1.95978	30.3003	3.12444	0.004936	0.023643	-2.35773
G3X6K8	2.23961	25.2619	3.10905	0.005118	0.024143	-2.39134
E1BF59	1.80038	25.7466	3.10661	0.005147	0.024143	-2.39666
F1MQT9	3.45797	22.2813	3.09707	0.005263	0.024435	-2.41743
B8Y9S9	1.84044	33.1423	3.0745	0.005548	0.025497	-2.4665
E1BJF9	2.01314	22.0213	3.0463	0.005924	0.026956	-2.52764
A5D7S7	-1.35883	25.3048	-3.02065	0.006288	0.028294	-2.58305
F1N0H9	-1.86849	24.1562	-3.01693	0.006343	0.028294	-2.59107
P35466	1.68841	25.1576	3.00399	0.006536	0.028873	-2.61894
F1MD95	-1.39572	26.6793	-2.99239	0.006714	0.029375	-2.64388
P11116	1.80863	23.6248	2.92323	0.007876	0.03413	-2.79177
P07224	-1.85756	26.0541	-2.87594	0.008779	0.037535	-2.89206
F1N1W3	3.18454	24.2544	2.87356	0.008827	0.037535	-2.89709
A1A4Q4	1.65643	23.8317	2.8653	0.008995	0.037897	-2.91453
Q05717	2.00372	27.8258	2.84881	0.009341	0.038991	-2.94928
F1MG05	2.19542	22.4002	2.7708	0.011153	0.046131	-3.11241
E1B6Z6	1.87377	24.3211	2.7458	0.011801	0.047869	-3.16426
E1BLC2	1.62356	30.95	2.74334	0.011866	0.047869	-3.16934
F1MPP2	-2.04566	25.1373	-2.74252	0.011888	0.047869	-3.17103
E1BHG3	-2.4044	22.126	-2.73401	0.012119	0.048369	-3.18863
Q2KJH6	1.46181	26.9252	2.71783	0.012568	0.049727	-3.22199
E1BKX7	1.46416	25.3189	2.69658	0.013183	0.051708	-3.26566
A2VE41	1.71251	24.0523	2.66555	0.014131	0.054953	-3.32913
Q05588	2.20506	24.1387	2.63882	0.014999	0.057834	-3.38352
P01888	2.08361	26.8767	2.58287	0.016981	0.063882	-3.49646
P19120	1.45468	25.9808	2.58276	0.016985	0.063882	-3.49668
F1MD77	3.01044	22.5944	2.58267	0.016988	0.063882	-3.49686
A6QPC2	-1.31399	29.842	-2.57536	0.017265	0.064149	-3.51151
G3N2L2	1.19403	26.7869	2.57335	0.017341	0.064149	-3.51553
E1BJX6	1.67987	23.0539	2.55143	0.018199	0.06678	-3.55935
E1BH06	2.38735	22.2938	2.51231	0.01983	0.072183	-3.63706
A0A140T881	-1.25733	26.3995	-2.4947	0.020608	0.074418	-3.67182
Q5KR47	1.32591	23.6846	2.49059	0.020794	0.074497	-3.67991
F1MHR8	1.48118	25.5524	2.48638	0.020986	0.074597	-3.6882
F1N368	1.36206	35.1017	2.48094	0.021236	0.074901	-3.6989
P79345	2.08121	25.3063	2.42509	0.023969	0.083804	-3.80793
F1MZ92	1.43319	24.2213	2.42084	0.02419	0.083804	-3.81616
E1BB91	1.4892	31.0549	2.4185	0.024312	0.083804	-3.82069
P98133	1.81723	23.75	2.41202	0.024654	0.084344	-3.83324
F1MDC2	-1.0323	27.8428	-2.39023	0.025837	0.087599	-3.87527
F1N1C7	-1.37331	29.0703	-2.38727	0.026002	0.087599	-3.88096
E1BHA5	1.4169	23.4676	2.38402	0.026184	0.087599	-3.8872
Q5E9A3	1.32298	22.0277	2.37736	0.02656	0.088212	-3.9
Q3ZCI4	1.63635	22.4534	2.33194	0.029263	0.096377	-3.9866
F1MVX2	-1.71766	21.9293	-2.32907	0.029443	0.096377	-3.99206
Q27971	1.74583	22.0014	2.3186	0.030104	0.097839	-4.01187
Q3SZH5	1.70786	23.5553	2.29964	0.031337	0.101123	-4.0476
F1MDC1	1.26571	27.3859	2.29072	0.031933	0.102322	-4.06436
Q3MHM5	1.74648	21.37	2.26182	0.033937	0.107433	-4.11838
F1MKY3	-1.4878	25.9009	-2.26092	0.034001	0.107433	-4.12005
F1N7D7	1.58959	25.8169	2.24755	0.034967	0.109726	-4.14489
A6H7A3	-1.76023	22.0974	-2.2263	0.036556	0.113924	-4.18419
E1BNG2	1.35715	22.6402	2.20907	0.037891	0.117282	-4.21587
A0A140T8A5	1.27581	25.7701	2.20362	0.038322	0.117816	-4.22586
F1MUC5	1.04152	27.1807	2.18974	0.039442	0.120444	-4.25125
F1N4M7	1.47224	23.4255	2.182	0.040079	0.121574	-4.26535
F1MND9	-1.44515	30.7658	-2.151	0.042725	0.126869	-4.32153
P10096	1.07894	26.9593	2.14852	0.042944	0.126869	-4.32601
F1MD94	1.84182	30.867	2.14845	0.042949	0.126869	-4.32612
Q05927	1.92485	22.7491	2.14754	0.04303	0.126869	-4.32778
Q2HJ86	0.989925	23.8865	2.14541	0.043219	0.126869	-4.33162
Q3T054	1.31293	22.7372	2.07898	0.049491	0.144348	-4.45004
Q5E9D5	1.87401	21.2994	2.01287	0.056532	0.163835	-4.56545
P48616	1.06244	29.9247	2.00202	0.057769	0.166359	-4.58415
F1MXX6	-1.02599	26.1006	-1.98097	0.060237	0.172376	-4.62022
A2VE87	-1.28542	26.3995	-1.97661	0.06076	0.172787	-4.62766
F1N3L5	-1.23941	25.1908	-1.96292	0.062428	0.176148	-4.65095
F1N1E3	1.4264	22.3942	1.96059	0.062716	0.176148	-4.65491
P21856	-0.96328	23.4452	-1.93067	0.066518	0.18568	-4.70536
F1MUJ0	-1.15905	21.9423	-1.92244	0.0676	0.187548	-4.71916
P02459	-1.09112	36.3976	-1.88314	0.072976	0.201238	-4.7844
P13213	-1.07648	34.522	-1.87597	0.073998	0.202547	-4.79621
Q3MHN0	1.29313	22.2493	1.87357	0.074342	0.202547	-4.80015
E1BA17	0.742329	30.8349	1.85074	0.077688	0.209227	-4.83748
Q3T0R1	1.07826	23.6301	1.85057	0.077713	0.209227	-4.83775
A5D7E8	1.03911	29.4935	1.84251	0.078926	0.210454	-4.85086
P10895	1.62337	24.724	1.8414	0.079094	0.210454	-4.85265
A0JNE0	-1.12266	28.2458	-1.83485	0.080093	0.211874	-4.86326
P62739	0.656016	25.4446	1.81875	0.082597	0.217235	-4.88923
E1BLS8	0.902172	28.4966	1.80867	0.084198	0.220172	-4.90539
P30932	1.09506	23.9948	1.79252	0.08682	0.225733	-4.93116
P01966	2.1337	23.514	1.77689	0.089424	0.231181	-4.95593
Q2HJ89	1.07276	24.8615	1.76627	0.091232	0.234523	-4.97268
F6Q751	-0.86579	23.7969	-1.73244	0.0972	0.248459	-5.02549
Q1RMU3	0.919908	22.2631	1.71196	0.100974	0.256665	-5.05711
Q58DU5	0.909452	21.3732	1.70232	0.102791	0.259834	-5.07188
A6QL77	1.25941	22.6665	1.67853	0.107401	0.269079	-5.10809
P31096	1.40573	28.2536	1.67736	0.107632	0.269079	-5.10986
F1MY84	0.921004	29.638	1.66442	0.110215	0.274032	-5.12937
G3X745	-1.67638	23.6374	-1.64707	0.113761	0.28131	-5.15535
A5D7D1	0.985454	27.0377	1.62247	0.118953	0.291679	-5.19183
F1N650	1.13545	24.7712	1.61839	0.119834	0.291679	-5.19784
Q28038	-0.73326	26.5233	-1.61559	0.12044	0.291679	-5.20195
F1MX51	-1.14828	22.6388	-1.61524	0.120518	0.291679	-5.20248
Q1RMR1	0.91365	29.0652	1.60539	0.122675	0.295329	-5.21691
Q9BGI3	0.696071	24.2176	1.59537	0.124903	0.298049	-5.23153
F1MAZ3	1.06327	22.8168	1.59442	0.125115	0.298049	-5.2329
A0A140T8D4	-1.57708	20.9817	-1.57001	0.130691	0.309711	-5.26818
A2VDY0	-0.67021	26.5746	-1.55922	0.133221	0.314069	-5.28364
F1MM32	0.921584	27.197	1.55578	0.134037	0.314364	-5.28856
A7MB83	0.948105	25.9503	1.53714	0.138524	0.323223	-5.31501
Q0VD44	1.24079	22.8134	1.51783	0.143305	0.332672	-5.34216
F1MCF1	0.795817	24.8904	1.49077	0.150229	0.346976	-5.37972
F1MTP5	1.01014	25.0042	1.48501	0.151737	0.348688	-5.38764
G3N2F2	-1.09663	23.3189	-1.47914	0.153288	0.348909	-5.3957
A1L573	-1.55547	22.1627	-1.47884	0.153366	0.348909	-5.3961
P02316	1.85231	23.7573	1.47352	0.154783	0.349695	-5.40338
P07507	-0.85638	29.3801	-1.47178	0.155249	0.349695	-5.40575
E1BN89	-0.79004	27.8277	-1.46695	0.156546	0.35088	-5.41233
Q1RMM9	-1.11466	22.7356	-1.45689	0.159279	0.353855	-5.42597
F1MDS0	-0.88465	29.5744	-1.45582	0.159571	0.353855	-5.42741
Q3MHZ5	-0.99294	22.0418	-1.45351	0.160207	0.353855	-5.43054
Q3ZBV8	1.28136	21.3075	1.43814	0.164474	0.361525	-5.45119
A6QR60	-2.85001	21.1865	-1.41432	0.171271	0.374655	-5.48285
P19858	0.875596	27.9343	1.41037	0.172421	0.375367	-5.48807
Q58D84	0.849682	30.3088	1.40589	0.173729	0.375666	-5.49395
G8JKY5	-0.97642	26.8169	-1.40426	0.17421	0.375666	-5.4961
Q32LA3	1.07923	27.2231	1.39097	0.178151	0.382353	-5.51346
A0A096P6K4	0.927966	24.2005	1.38317	0.180497	0.383678	-5.52359
E1BDF3	0.840515	26.7886	1.38065	0.181261	0.383678	-5.52686
E1BB48	-0.94106	24.0822	-1.37856	0.181895	0.383678	-5.52955
P28801	0.804983	24.916	1.37775	0.182141	0.383678	-5.5306
P07688	0.791679	25.8177	1.36637	0.185632	0.389229	-5.54524
O77588	-0.77231	29.2773	-1.35333	0.189698	0.395007	-5.56189
Q2HJ49	0.901084	28.4785	1.35198	0.190124	0.395007	-5.56361
Q9GLX9	-0.78841	27.1584	-1.34748	0.191546	0.396004	-5.56932
Q3ZBY4	-0.86378	25.1796	-1.34375	0.192732	0.396004	-5.57405
F1MZX2	0.903023	25.3369	1.34118	0.193551	0.396004	-5.57729
A5D984	0.706945	28.7807	1.33951	0.194086	0.396004	-5.57941
P00570	-0.70837	23.602	-1.3135	0.202554	0.411438	-5.61193
E1B9T2	-1.26734	21.6433	-1.30299	0.206059	0.41562	-5.62493
E1BHJ0	0.768905	22.5214	1.30185	0.20644	0.41562	-5.62633
Q3SZ65	-1.00641	23.3376	-1.2902	0.210383	0.420071	-5.64061
G1K122	0.814245	26.3136	1.28758	0.21128	0.420071	-5.64382
Q2KJ39	1.04391	26.471	1.28717	0.211421	0.420071	-5.64432
Q1RMH5	1.03195	28.2429	1.27342	0.216167	0.427634	-5.661
O77834	-0.54571	22.8961	-1.26652	0.218579	0.430534	-5.66932
G5E507	0.934615	22.9736	1.25993	0.220902	0.433234	-5.67722
F1N152	-0.74218	26.4753	-1.24981	0.224509	0.438418	-5.6893
A6QQ84	1.05268	29.0129	1.24693	0.22554	0.438551	-5.69271
F1N211	-0.84071	27.8544	-1.24271	0.227064	0.439635	-5.69771
A0JN47	-1.07872	24.0075	-1.2364	0.229355	0.442188	-5.70516
E1B9J9	-0.76989	28.8526	-1.2251	0.2335	0.444531	-5.71842
G3X6N3	0.959995	28.1371	1.22378	0.233988	0.444531	-5.71996
P01252	0.847095	22.8641	1.22254	0.234446	0.444531	-5.7214
E1BFC8	0.514567	27.4517	1.22219	0.234576	0.444531	-5.72181
F1N1I6	-0.72598	31.1061	-1.21982	0.235455	0.444531	-5.72457
E1BFB9	-0.96561	20.9592	-1.21172	0.23848	0.447138	-5.73397
Q3T147	-0.76626	22.9865	-1.21086	0.238801	0.447138	-5.73496
P62935	0.918238	23.9983	1.17967	0.250738	0.465732	-5.77063
F1MCU5	0.63024	28.9533	1.17956	0.250779	0.465732	-5.77074
G3X6L4	-0.85739	24.7189	-1.16469	0.256625	0.473459	-5.78746
E1B8P3	-1.05713	23.987	-1.16349	0.257102	0.473459	-5.7888
F1MKH8	-0.82462	24.3911	-1.16107	0.258061	0.473459	-5.79149
E1BL59	-1.01715	21.3564	-1.15514	0.26043	0.475881	-5.79809
Q3SYU2	0.764608	28.0945	1.15254	0.261473	0.475881	-5.80097
P04973	0.761212	24.4161	1.14466	0.264656	0.479754	-5.80967
Q2KIV9	0.875182	26.8229	1.13222	0.269739	0.487029	-5.82331
F1N663	-0.70365	26.2493	-1.12892	0.271097	0.487545	-5.82689
Q9BGI2	0.595554	26.2424	1.12238	0.273806	0.49003	-5.83398
F1MF97	0.577326	30.1736	1.1204	0.274632	0.49003	-5.83613
G3X6S5	0.784237	27.0686	1.11497	0.276901	0.492148	-5.84198
F1MZ40	-0.5256	27.08	-1.10107	0.282771	0.500029	-5.85684
F1MER7	0.580913	31.7563	1.09866	0.283799	0.500029	-5.8594
G3MZZ6	0.870666	22.2537	1.09672	0.284632	0.500029	-5.86146
A7MB82	-1.36336	19.8111	-1.07458	0.294212	0.514871	-5.8847
P55252	0.686739	31.3388	1.06664	0.297705	0.518988	-5.89294
P56965	-0.74955	23.7753	-1.06103	0.300192	0.521327	-5.89873
P50397	-0.46184	25.1005	-1.05588	0.302486	0.523312	-5.90401
P31976	0.574135	27.6716	1.0496	0.305304	0.526186	-5.91043
Q32KL2	0.986294	21.3693	1.04482	0.307455	0.527895	-5.91528
F1MDX5	0.830235	24.0858	1.03492	0.311955	0.533608	-5.92528
Q1JPB0	-0.63642	26.3367	-1.02931	0.314524	0.534823	-5.93091
F1N3V0	-0.67362	23.7894	-1.02824	0.315017	0.534823	-5.93198
P00727	-0.88827	21.8343	-1.01992	0.318858	0.539333	-5.94027
A0A140T866	-0.7413	21.1153	-1.01225	0.322429	0.540068	-5.94786
P60712	0.447454	27.7311	1.01084	0.323087	0.540068	-5.94924
P82943	-0.50551	30.8087	-1.00754	0.324634	0.540068	-5.95249
P55052	-0.68363	25.2371	-1.00499	0.325831	0.540068	-5.95498
G5E6G2	-0.52534	20.6392	-1.00371	0.326436	0.540068	-5.95624
O02853	1.29497	24.1811	0.999663	0.328348	0.540068	-5.96019
F1N1R6	-0.39855	25.0026	-0.99862	0.32884	0.540068	-5.9612
F1MC11	-1.27104	24.3875	-0.99674	0.329731	0.540068	-5.96303
F1MU79	-0.84393	22.0087	-0.99301	0.331509	0.540068	-5.96666
Q3ZCJ2	-0.70795	24.984	-0.99186	0.332056	0.540068	-5.96777
P53619	0.95515	22.2854	0.991243	0.33235	0.540068	-5.96837
Q3ZC35	0.773339	24.4947	0.987338	0.334217	0.540921	-5.97213
O18739	-0.61448	27.1169	-0.98518	0.335252	0.540921	-5.97421
P19803	0.531388	24.3846	0.981913	0.336824	0.541536	-5.97735
P09867	0.628685	25.3839	0.966833	0.344141	0.548285	-5.99171
Q5E9F7	0.561262	24.8382	0.96387	0.345592	0.548285	-5.9945
E1BDY3	0.719011	24.7758	0.963759	0.345647	0.548285	-5.99461
A3KMV5	-0.68865	23.5817	-0.96336	0.345841	0.548285	-5.99498
P10152	0.472656	26.671	0.959964	0.34751	0.549018	-5.99818
P80177	-0.64974	24.6309	-0.94956	0.352657	0.553426	-6.0079
P42899	0.458292	25.4614	0.947671	0.353596	0.553426	-6.00966
F1MCK2	0.568336	26.0387	0.946962	0.353949	0.553426	-6.01031
Q0IIH5	-0.65629	24.7293	-0.93934	0.357763	0.557473	-6.01736
P26452	0.513784	23.6685	0.926379	0.364305	0.56573	-6.02921
O02675	-0.69927	30.6527	-0.91958	0.367772	0.567839	-6.03537
G3MYU9	0.929696	24.684	0.918819	0.368159	0.567839	-6.03606
Q0P569	-0.47179	29.513	-0.9108	0.372278	0.572251	-6.04326
P68509	1.06368	22.3417	0.906052	0.37473	0.574081	-6.0475
E1BG25	0.493413	27.083	0.898969	0.378408	0.57777	-6.05378
A0A140T894	0.636377	25.6895	0.889451	0.383388	0.583417	-6.06215
G3N0V2	-1.26258	25.5331	-0.88617	0.385116	0.584093	-6.06502
Q58DP6	0.518806	29.7816	0.880095	0.388325	0.587003	-6.0703
Q3T0D0	0.864653	24.0599	0.875071	0.390994	0.588244	-6.07464
G3X6Q8	0.678966	25.7235	0.873685	0.391732	0.588244	-6.07584
F1N431	0.589223	24.2593	0.868092	0.39472	0.590729	-6.08064
Q3SWX1	-0.62377	21.1494	-0.86573	0.395983	0.590729	-6.08265
Q0P5K3	-0.55418	24.2706	-0.85505	0.401742	0.595616	-6.09172
F1MXS8	0.643945	30.7065	0.854805	0.401877	0.595616	-6.09193
P25508	0.775344	23.4914	0.846647	0.406312	0.600234	-6.09878
F1N401	0.524206	31.4819	0.842913	0.408352	0.601295	-6.10189
P13696	-0.57282	27.0048	-0.83435	0.413059	0.606264	-6.10899
G3N2Y0	0.460865	18.9834	0.822576	0.41958	0.613855	-6.11863
Q0VCX2	0.439204	29.207	0.816959	0.422715	0.616459	-6.12319
F1N6D1	0.640285	23.1382	0.804297	0.429836	0.624841	-6.13335
G5E5C8	-0.52117	25.501	-0.79331	0.436074	0.63189	-6.14204
P15691	-0.65785	24.6186	-0.79045	0.437708	0.632244	-6.14429
Q3SZI4	0.422956	25.8986	0.769883	0.449561	0.647311	-6.16021
Q28008	0.520174	26.46	0.760164	0.45523	0.652928	-6.16759
P34955	-0.78107	24.8046	-0.75778	0.456629	0.652928	-6.16939
F1MPE1	0.385249	27.1153	0.755838	0.457767	0.652928	-6.17085
E1BHY6	0.584834	23.2495	0.749128	0.461719	0.656507	-6.17587
G3MYH0	0.60896	27.0325	0.746041	0.463544	0.657049	-6.17817
Q5E9E3	0.485156	27.5561	0.738205	0.468196	0.661581	-6.18395
F1MEW5	-0.46072	29.7995	-0.73439	0.470468	0.662734	-6.18674
P02465	1.08748	26.7314	0.72973	0.473258	0.664605	-6.19014
Q3MHN2	0.439482	23.7182	0.720676	0.478701	0.668847	-6.19668
F1N7F6	0.650836	24.8797	0.719819	0.479218	0.668847	-6.1973
Q5E947	0.372412	26.7336	0.705549	0.487876	0.677247	-6.20743
Q3B7M5	0.418739	24.7706	0.704996	0.488213	0.677247	-6.20782
P02453	-0.38532	31.3973	-0.69658	0.493362	0.679958	-6.2137
Q3SZ62	0.367723	28.3358	0.694753	0.494486	0.679958	-6.21497
F1N2L9	-0.70926	21.1191	-0.69449	0.494651	0.679958	-6.21516
Q95M18	0.366837	26.7078	0.687235	0.499119	0.683289	-6.22016
Q3MHL4	0.738902	20.2218	0.685686	0.500077	0.683289	-6.22122
Q2HJ60	0.371581	25.7792	0.671409	0.508952	0.693333	-6.2309
P52556	-0.50377	22.3251	-0.66577	0.512481	0.696056	-6.23466
A3KLR9	-0.47579	26.9282	-0.65958	0.516373	0.699255	-6.23877
O62827	-0.34409	29.13	-0.65186	0.521247	0.703761	-6.24383
O97680	0.452534	25.6089	0.646423	0.524696	0.704047	-6.24736
F1MPY2	-0.64597	20.9851	-0.6463	0.524772	0.704047	-6.24744
Q29S11	-0.55509	24.2624	-0.64421	0.526101	0.704047	-6.24879
F1MDN4	-0.51086	22.7501	-0.6347	0.53217	0.71008	-6.25488
F1MET0	0.29225	22.8866	0.624342	0.538827	0.716861	-6.26141
F1MYS7	-0.38933	22.6635	-0.61556	0.544502	0.721566	-6.26687
Q76LV2	0.289343	26.2773	0.61397	0.545535	0.721566	-6.26785
Q9XSA7	0.308723	26.6236	0.605159	0.551268	0.722351	-6.27403
Q6EWQ7	-0.59368	23.3222	-0.60923	0.548614	0.722853	-6.27075
Q76I81	-0.46456	22.2886	-0.60534	0.551153	0.722853	-6.27313
P81623	-0.46994	24.0224	-0.60515	0.551275	0.722853	-6.27324
Q5E946	-0.37234	26.6809	-0.59732	0.556394	0.727175	-6.27796
P20414	0.347876	28.1823	0.595228	0.557767	0.727175	-6.27922
A6QLL8	0.365615	28.2925	0.587518	0.562841	0.731693	-6.28379
Q27965	0.389105	25.4747	0.57399	0.5718	0.741222	-6.29169
Q08E54	-0.38338	24.3508	-0.56486	0.577888	0.746985	-6.29691
A6QNZ7	-0.84437	24.405	-0.56102	0.580458	0.748182	-6.29909
P62992	-0.26036	26.9725	-0.54355	0.592219	0.761185	-6.30879
Q17QC8	-0.82396	20.7676	-0.53651	0.596992	0.764211	-6.31262
P17697	0.295494	29.3431	0.535127	0.597932	0.764211	-6.31336
P02081	0.602271	24.0154	0.522742	0.606381	0.771331	-6.31996
Q29RS5	0.344829	26.756	0.521994	0.606893	0.771331	-6.32036
P63103	0.282469	27.6661	0.5086	0.616098	0.780848	-6.32731
F1MS56	-0.31164	24.2886	-0.5033	0.619758	0.783305	-6.33002
Q56JX6	0.269594	24.6919	0.499761	0.622207	0.784222	-6.33181
P39873	0.313797	29.7046	0.484542	0.632793	0.794059	-6.33936
A5D7L1	-0.48759	23.7532	-0.48353	0.633502	0.794059	-6.33986
F1MRP6	0.227539	31.0933	0.475359	0.639219	0.797176	-6.34381
P35445	0.317972	34.1662	0.472914	0.640935	0.797176	-6.34498
Q5E9E6	0.288585	23.724	0.472473	0.641245	0.797176	-6.34519
A1L5B7	0.733669	19.8	0.462302	0.648407	0.803883	-6.34999
F1N6C0	0.211352	24.6061	0.454012	0.654269	0.808947	-6.35383
Q0VCM4	0.469	23.0312	0.444674	0.660901	0.811736	-6.35807
F1MVT9	-0.30481	22.1375	-0.44336	0.661839	0.811736	-6.35866
P48427	0.3846	22.1612	0.442928	0.662145	0.811736	-6.35886
E1BMV3	0.204659	30.3736	0.434655	0.668048	0.811736	-6.36253
F1N6Y1	-0.28215	25.5453	-0.43393	0.668568	0.811736	-6.36285
Q32LF7	-0.35417	22.3459	-0.43348	0.668889	0.811736	-6.36304
E1B8K6	0.199356	25.0369	0.433306	0.669013	0.811736	-6.36312
F1MQB1	-0.44841	25.0114	-0.4234	0.676116	0.818172	-6.36741
F1MB08	0.260176	30.9733	0.420301	0.678344	0.818691	-6.36874
Q9BGI1	0.222984	22.3824	0.41307	0.683555	0.82093	-6.37179
F1N026	0.231665	25.2968	0.412721	0.683808	0.82093	-6.37193
A1A4K5	-0.34989	23.6766	-0.40466	0.689638	0.824415	-6.37527
E1BKZ9	-0.29912	21.4986	-0.4037	0.690334	0.824415	-6.37566
F1N6W9	-0.1798	20.9257	-0.39402	0.697359	0.82958	-6.37957
G3N303	-0.21394	24.5785	-0.39272	0.698306	0.82958	-6.38009
Q5E9B1	0.271845	26.7845	0.38944	0.700697	0.830253	-6.38139
Q0VCY7	-0.20616	24.0544	-0.3732	0.712573	0.842132	-6.38766
P08814	-0.25491	25.0234	-0.36501	0.718589	0.845984	-6.39073
A7Z057	-0.22978	24.1906	-0.36371	0.719551	0.845984	-6.39121
Q8SPP7	-0.22491	25.8031	-0.35053	0.729278	0.852714	-6.39598
Q5XQN5	-0.50677	23.2898	-0.34892	0.73047	0.852714	-6.39655
Q95117	0.149986	27.8262	0.347466	0.731545	0.852714	-6.39707
P62261	0.220254	27.7191	0.34496	0.733402	0.852714	-6.39795
P24627	0.230511	27.0409	0.343283	0.734646	0.852714	-6.39853
A6H6Y0	0.163516	23.795	0.334929	0.740853	0.85773	-6.40141
P51122	0.223634	23.9908	0.323398	0.749449	0.864473	-6.40526
F1MYX9	-0.25379	24.7382	-0.32202	0.750477	0.864473	-6.40571
Q3T0P6	0.200213	28.7402	0.318735	0.752935	0.865053	-6.40678
P21809	0.158965	31.3652	0.31383	0.756608	0.865053	-6.40836
F1MER4	0.186396	27.9611	0.311239	0.75855	0.865053	-6.40918
F1N3A1	0.189386	28.8895	0.311192	0.758585	0.865053	-6.40919
F1MWK6	-0.19168	26.7525	-0.3032	0.764591	0.869722	-6.41169
Q3MHR5	0.216501	24.6177	0.280212	0.781934	0.883896	-6.4185
P13605	0.147937	31.6695	0.278635	0.783129	0.883896	-6.41895
F6S1Q0	-0.28164	26.126	-0.27705	0.784329	0.883896	-6.4194
F1MZB4	0.194093	24.4375	0.275147	0.785772	0.883896	-6.41993
Q3T145	-0.17432	25.5434	-0.27013	0.789578	0.883896	-6.42132
F1MEN8	-0.19665	27.8449	-0.26816	0.791076	0.883896	-6.42186
Q3SWW8	-0.21551	30.2759	-0.26793	0.791254	0.883896	-6.42193
A3KN30	0.188482	23.2343	0.264201	0.794086	0.883896	-6.42294
E1BIM2	0.318589	23.2652	0.26361	0.794535	0.883896	-6.42309
P07107	0.135107	25.4132	0.259108	0.797962	0.884814	-6.42429
A6H737	-0.17915	27.1664	-0.25589	0.800416	0.884814	-6.42513
A7Z014	0.174158	26.606	0.254867	0.801195	0.884814	-6.4254
F1N3H1	0.14987	27.816	0.250392	0.804609	0.885175	-6.42655
P79119	-0.13611	32.4249	-0.24934	0.805412	0.885175	-6.42682
A7E3S8	0.105165	24.2911	0.246212	0.807802	0.885662	-6.42761
Q32PB8	-0.12136	24.4398	-0.24132	0.811547	0.887629	-6.42882
F1MKS3	-0.13682	23.959	-0.23249	0.818304	0.892874	-6.43095
P25975	-0.10964	21.9892	-0.22363	0.825111	0.897333	-6.433
Q28104	0.124378	21.9474	0.222036	0.826335	0.897333	-6.43337
E1BJH6	0.114966	22.6416	0.214571	0.832079	0.901419	-6.43502
E1BKL4	-0.12643	29.7128	-0.20712	0.837821	0.905483	-6.43662
F1MNQ4	0.132733	27.4974	0.198943	0.844135	0.907015	-6.43831
A6QNL5	0.108865	26.6419	0.195876	0.846506	0.907015	-6.43893
E1BQ37	0.146401	22.4075	0.192087	0.849437	0.907015	-6.43968
G3MZT8	0.126452	24.5174	0.190061	0.851005	0.907015	-6.44007
Q3T0Q4	-0.15325	25.9531	-0.18763	0.852888	0.907015	-6.44054
E1BAB5	0.168069	21.8708	0.187612	0.852901	0.907015	-6.44055
Q07130	0.10474	28.2845	0.187236	0.853192	0.907015	-6.44062
F1MYE4	0.104708	28.1934	0.18123	0.857847	0.909838	-6.44174
F1MUK3	0.1175	25.4901	0.170261	0.866362	0.916641	-6.44371
Q28034	0.110678	26.0583	0.167779	0.86829	0.916641	-6.44414
Q08DP0	-0.08697	25.7099	-0.1521	0.880494	0.920883	-6.44669
Q3MHK9	0.093515	23.4868	0.151898	0.880652	0.920883	-6.44672
F1N0K0	-0.096	32.3746	-0.15176	0.880757	0.920883	-6.44674
P80311	0.084432	30.0984	0.150019	0.882117	0.920883	-6.44701
Q5E956	-0.10387	29.2268	-0.14754	0.884054	0.920883	-6.44739
Q3T0L2	0.088324	24.1853	0.146986	0.884483	0.920883	-6.44747
A6H6X2	0.137222	24.0807	0.14443	0.886477	0.920883	-6.44785
O62644	0.102411	27.0972	0.131814	0.89633	0.928998	-6.44963
Q1LZ72	0.142071	23.1749	0.113287	0.910831	0.941882	-6.45194
F1N430	-0.05544	26.7193	-0.10022	0.921081	0.94928	-6.45336
Q2HJB6	0.060415	28.0221	0.098844	0.922158	0.94928	-6.4535
F1N126	-0.03758	27.0996	-0.09294	0.926796	0.950588	-6.45408
F1MZ85	-0.04964	25.1989	-0.0919	0.927606	0.950588	-6.45418
P21793	0.05344	29.4501	0.088453	0.930317	0.951223	-6.4545
Q3ZBD7	0.04074	26.6518	0.071031	0.944015	0.958474	-6.45591
A5D7J6	0.043912	28.2035	0.06986	0.944937	0.958474	-6.456
Q2KIS7	0.044426	25.7004	0.069423	0.945281	0.958474	-6.45603
Q28046	-0.04977	23.5615	-0.06872	0.945835	0.958474	-6.45608
G3MZI7	0.047237	27.6957	0.064455	0.94919	0.959736	-6.45637
A6H7J6	-0.03341	30.3425	-0.05418	0.957277	0.963514	-6.45699
F1MYN5	-0.05745	23.7888	-0.05389	0.957513	0.963514	-6.45701
G3N088	-0.02342	29.0129	-0.05164	0.959278	0.963514	-6.45713
G3MZD8	0.007014	23.6776	0.013582	0.989286	0.990587	-6.45839
Q0IIG2	0.005571	27.3564	0.011933	0.990587	0.990587	-6.45841

## Sheet: dexvscntrl
Accession	logFC	AveExpr	t	P.Value	adj.P.Val	B
Q3SZH5	12.1647	23.5553	16.3799	8.33e-14	3.79e-11	20.2417
O18739	5.43495	27.1169	8.71374	1.39e-08	3.17e-06	9.79205
F1MVT9	5.25809	22.1375	7.64821	1.24e-07	1.88e-05	7.74257
G3N2Y0	-4.16994	18.9834	-7.44272	1.92e-07	2.19e-05	7.32767
P34955	7.43108	24.8046	7.20951	3.18e-07	2.9e-05	6.84915
Q05716	-5.78958	22.359	-6.15244	3.43e-06	0.00026	4.58273
G3MYU9	5.97534	24.684	5.90544	6.09e-06	0.000395	4.03196
F1N444	3.33887	26.2868	5.84982	6.94e-06	0.000395	3.90696
E1BIY5	-2.76726	22.9969	-5.04101	4.78e-05	0.002415	2.05509
Q3ZC64	2.96229	22.6216	4.95351	5.9e-05	0.002665	1.85174
P68301	3.17523	22.0425	4.91749	6.44e-05	0.002665	1.76792
A2VDY0	-2.06537	26.5746	-4.80502	8.47e-05	0.00321	1.50582
F1MPY2	4.72377	20.9851	4.72623	0.000103	0.003589	1.32194
F1N3L5	-2.65509	25.1908	-4.20499	0.000366	0.011896	0.103829
Q3MHZ5	-2.81947	22.0418	-4.12728	0.000443	0.013266	-0.07735
F1MZ40	-1.95983	27.08	-4.10563	0.000467	0.013266	-0.12776
A7MAZ5	-1.95544	24.7134	-4.06662	0.000513	0.013733	-0.21853
F1MUJ0	-2.42519	21.9423	-4.02252	0.000571	0.014443	-0.32107
E1BPX2	-2.08569	27.6786	-3.90205	0.000766	0.018347	-0.6004
P17404	-1.96562	25.7771	-3.8203	0.000935	0.02126	-0.78924
F1MW26	3.01489	21.3624	3.78779	0.001011	0.02191	-0.86418
B8Y9S9	2.23674	33.1423	3.73653	0.001145	0.023003	-0.98206
F1N126	-1.50841	27.0996	-3.73017	0.001163	0.023003	-0.99666
P20959	4.67815	22.6388	3.67072	0.001343	0.025453	-1.13294
Q08E54	-2.46639	24.3508	-3.63387	0.001467	0.026708	-1.21718
F1N1I6	2.14687	31.1061	3.60727	0.001565	0.027236	-1.27786
G3X6Q8	2.79287	25.7235	3.59383	0.001616	0.027236	-1.3085
G3X745	-3.62647	23.6374	-3.56307	0.00174	0.028282	-1.3785
Q0P569	-1.83613	29.513	-3.54466	0.001819	0.028543	-1.42033
P13909	2.9147	25.0906	3.46043	0.002227	0.03377	-1.61097
A6QR60	-6.54927	21.1865	-3.25008	0.003673	0.05391	-2.08136
Q9XSA7	1.61652	26.6236	3.16871	0.00444962	0.0634071	-2.2614
F1MXX6	-1.57463	26.1006	-3.04028	0.006008	0.085318	-2.54065
A1L5B7	-4.80475	19.8	-3.02758	0.006188	0.085318	-2.56809
A1L573	-3.10039	22.1627	-2.94765	0.007445	0.099487	-2.73972
A0A140T881	-1.47961	26.3995	-2.93572	0.007653	0.099487	-2.76516
F1MX61	3.36069	19.2852	2.89363	0.00843	0.104961	-2.85463
A2VE87	-1.87826	26.3995	-2.88823	0.008535	0.104961	-2.86606
A5PJT7	2.1462	28.1876	2.82865	0.00978	0.117104	-2.99163
E1BKZ9	2.06348	21.4986	2.78487	0.010803	0.124115	-3.08314
F1MDC2	-1.19782	27.8428	-2.77348	0.011085	0.124115	-3.10683
F1MXS8	-2.08638	30.7065	-2.76956	0.011184	0.124115	-3.11499
Q2HJG0	-2.40774	23.7059	-2.72418	0.01239	0.132137	-3.20891
G5E6G2	1.424	20.6392	2.72069	0.012488	0.132137	-3.2161
E1BEG2	1.60482	24.0064	2.61761	0.015723	0.160322	-3.42647
E1BHG3	-2.2987	22.126	-2.61381	0.015856	0.160322	-3.43414
E1BA17	-1.02943	30.8349	-2.56652	0.017605	0.174133	-3.52922
Q3SZR3	-2.02411	22.9137	-2.53762	0.018761	0.179523	-3.58687
P13213	1.45038	34.522	2.52755	0.01918	0.179523	-3.60687
G3MYH0	-2.06015	27.0325	-2.52391	0.019333	0.179523	-3.61409
Q865V6	1.79453	24.5821	2.51338	0.019784	0.179683	-3.63493
F1N1W3	-2.77634	24.2544	-2.50522	0.02014	0.179683	-3.65107
G3MYP1	2.1259	23.2634	2.43958	0.02323	0.200132	-3.77977
A5D9E9	2.21687	23.1219	2.43232	0.023598	0.200132	-3.7939
Q9GLX9	1.41025	27.1584	2.41027	0.024747	0.200132	-3.83662
Q5E9D5	2.24096	21.2994	2.40699	0.024923	0.200132	-3.84295
O77588	1.37247	29.2773	2.405	0.02503	0.200132	-3.8468
A0A140T8D4	2.41505	20.9817	2.40423	0.025071	0.200132	-3.84829
E1BL59	-2.09111	21.3564	-2.3748	0.026706	0.209504	-3.90489
P07456	-1.1153	24.2605	-2.34549	0.028432	0.213999	-3.96087
P30932	-1.43064	23.9948	-2.34185	0.028653	0.213999	-3.9678
Q05927	-2.09847	22.7491	-2.34124	0.02869	0.213999	-3.96895
P31976	1.27198	27.6716	2.32536	0.029676	0.21514	-3.99908
P02453	1.28529	31.3973	2.32357	0.029789	0.21514	-4.00247
P07107	1.18137	25.4132	2.26564	0.033666	0.236703	-4.11127
A7MB82	-2.87183	19.8111	-2.26353	0.033815	0.236703	-4.11519
P19803	1.203	24.3846	2.22293	0.036813	0.251768	-4.19039
P07995	1.55149	24.8352	2.21955	0.037074	0.251768	-4.19662
O77834	0.948206	22.8961	2.20064	0.038561	0.253535	-4.23132
G3MZZ6	1.74394	22.2537	2.19671	0.038876	0.253535	-4.23851
F1MF86	-1.4077	26.0538	-2.19511	0.039005	0.253535	-4.24143
O02853	-2.82159	24.1811	-2.17814	0.0404	0.256647	-4.27238
Q27971	1.63775	22.0014	2.17505	0.040659	0.256647	-4.27799
A2VE41	1.39345	24.0523	2.16893	0.041176	0.256647	-4.2891
A7E3S8	0.902701	24.2911	2.11341	0.046145	0.283729	-4.38897
A6QL81	1.42179	21.651	2.08492	0.048899	0.290993	-4.43956
P98133	-1.56876	23.75	-2.08222	0.049167	0.290993	-4.44432
F1MRP6	-0.99632	31.0933	-2.08144	0.049245	0.290993	-4.4457
F1MJ12	0.960342	26.1923	2.07408	0.049985	0.291579	-4.45869
Q3SZI4	1.12474	25.8986	2.0473	0.052761	0.29901	-4.50566
Q3T054	1.28952	22.7372	2.04193	0.053334	0.29901	-4.51503
A6QPW7	1.48897	24.6492	2.03132	0.054482	0.29901	-4.5335
F1MS32	1.94749	25.3551	2.03043	0.054579	0.29901	-4.53503
Q2KJ20	-3.44864	24.768	-2.02611	0.055054	0.29901	-4.54253
Q5E9A3	1.12677	22.0277	2.02477	0.055202	0.29901	-4.54486
Q3B7M5	1.17976	24.7706	1.98627	0.059608	0.319077	-4.61117
F1N1C7	-1.12647	29.0703	-1.95819	0.063014	0.333391	-4.65898
F1MXR3	1.01981	24.8258	1.94565	0.06459	0.3378	-4.68017
F1MAZ3	1.29152	22.8168	1.9367	0.065736	0.339886	-4.69524
A0A096P6K4	1.27447	24.2005	1.89964	0.070675	0.358041	-4.75712
F1MTZ4	1.37387	21.2782	1.89425	0.07142	0.358041	-4.76606
E1BFC8	0.796949	27.4517	1.89289	0.071608	0.358041	-4.7683
Q9BGI1	1.0131	22.3824	1.87674	0.073887	0.36542	-4.79494
Q8SQ28	1.63492	28.54	1.85038	0.077741	0.380345	-4.83806
P68509	2.16273	22.3417	1.84223	0.078969	0.382243	-4.85132
P07224	-1.17603	26.0541	-1.82077	0.082279	0.394075	-4.88598
Q3MHN0	1.25037	22.2493	1.81161	0.083727	0.396833	-4.90068
E1BMV3	-0.84366	30.3736	-1.79178	0.086942	0.407821	-4.93234
F6QLF1	-0.96247	23.9823	-1.77903	0.089063	0.41316	-4.95254
E1BH06	-1.68441	22.2938	-1.77258	0.090154	0.41316	-4.96273
P80177	1.21028	24.6309	1.76876	0.090804	0.41316	-4.96875
Q3ZBY4	1.11992	25.1796	1.74221	0.095443	0.429968	-5.01032
A0JNE0	-1.05877	28.2458	-1.73043	0.097564	0.435214	-5.02861
F1MD95	0.80442	26.6793	1.72465	0.09862	0.435654	-5.03755
P55106	-2.10562	22.5413	-1.71903	0.099658	0.436002	-5.04623
Q9BGI3	0.743321	24.2176	1.70366	0.102537	0.44321	-5.06983
Q08DP0	0.970446	25.7099	1.69727	0.103757	0.44321	-5.07961
F1MYX9	-1.33328	24.7382	-1.69176	0.104817	0.44321	-5.08801
F1MER7	-0.89346	31.7563	-1.68977	0.105201	0.44321	-5.09103
Q3ZBV8	1.49436	21.3075	1.6772	0.107662	0.449416	-5.11009
F1N6C0	0.767023	24.6061	1.64767	0.113637	0.465532	-5.15446
P21214	-0.82609	22.813	-1.64611	0.113961	0.465532	-5.15679
P13605	-0.86823	31.6695	-1.63527	0.116227	0.465532	-5.1729
A5D7S7	0.734213	25.3048	1.63213	0.116891	0.465532	-5.17755
Q05717	-1.14602	27.8258	-1.62937	0.117478	0.465532	-5.18165
F1MKY3	-1.06725	25.9009	-1.62184	0.119089	0.465532	-5.19276
P55052	1.1025	25.2371	1.62077	0.11932	0.465532	-5.19434
Q95117	-0.69884	27.8262	-1.61897	0.119708	0.465532	-5.19699
P21856	0.803915	23.4452	1.61126	0.121385	0.467519	-5.20832
F1N1E3	-1.1693	22.3942	-1.60721	0.122274	0.467519	-5.21425
Q0IIG2	-0.74729	27.3564	-1.60078	0.123696	0.469015	-5.22365
F1MDS0	0.963673	29.5744	1.58587	0.127046	0.472247	-5.24531
P07507	-0.92016	29.3801	-1.58139	0.128067	0.472247	-5.25179
Q3SZ62	0.83646	28.3358	1.58035	0.128304	0.472247	-5.25329
F1N431	1.07105	24.2593	1.57796	0.128853	0.472247	-5.25674
Q3MHN2	-0.95993	23.7182	-1.57412	0.129738	0.472247	-5.26227
P25508	-1.4327	23.4914	-1.56446	0.131988	0.473084	-5.27615
P61603	0.888373	25.3473	1.56421	0.132048	0.473084	-5.27651
Q5E9F7	0.907705	24.8382	1.55882	0.133315	0.473893	-5.28421
F1MPP2	1.14886	25.1373	1.54023	0.137773	0.483502	-5.31065
F1MMW8	1.24521	24.656	1.5387	0.138143	0.483502	-5.3128
E1B9F6	0.870359	26.7554	1.53306	0.139524	0.484607	-5.32077
P10895	1.33514	24.724	1.51445	0.144154	0.493964	-5.34687
A6QLZ0	0.936016	26.1124	1.50732	0.145962	0.493964	-5.35681
Q3ZBV4	1.96241	20.5698	1.50715	0.146005	0.493964	-5.35704
P04272	0.742474	28.6239	1.50497	0.146561	0.493964	-5.36007
A6QNL0	1.30208	21.4981	1.49329	0.149573	0.500409	-5.37624
F1N430	-0.82082	26.7193	-1.48379	0.152057	0.50278	-5.38931
F1MUC5	-0.70496	27.1807	-1.48215	0.152492	0.50278	-5.39157
A6H6Y0	0.718181	23.795	1.47105	0.155444	0.50606	-5.40674
F1MF97	-0.7575	30.1736	-1.47006	0.155711	0.50606	-5.4081
A6QL77	1.09893	22.6665	1.46464	0.157171	0.507184	-5.41547
P10103	0.929686	26.4258	1.46045	0.158308	0.507255	-5.42115
Q32PB8	0.727821	24.4398	1.44717	0.161957	0.513023	-5.43909
F1N152	-0.85851	26.4753	-1.4457	0.162363	0.513023	-5.44106
F1MQT9	-1.60782	22.2813	-1.44002	0.163948	0.514458	-5.44868
Q3ZC35	1.12171	24.4947	1.43211	0.166175	0.515452	-5.45926
P19120	0.80554	25.9808	1.43022	0.166711	0.515452	-5.46178
E1B9J9	-0.89668	28.8526	-1.42687	0.167664	0.515452	-5.46623
F1N3V0	0.9265	23.7894	1.41425	0.171292	0.523041	-5.48295
F1MB08	0.873028	30.9733	1.41033	0.172431	0.523041	-5.48811
P17697	-0.7757	29.3431	-1.40476	0.174062	0.52449	-5.49544
Q95L54	0.589214	27.9206	1.39931	0.175668	0.525849	-5.50258
F1MYG0	0.83764	22.0411	1.39015	0.178396	0.526306	-5.51453
E1BLA8	0.884873	22.2616	1.38861	0.178857	0.526306	-5.51653
A6QLL8	0.863241	28.2925	1.38717	0.179291	0.526306	-5.5184
Q3T0P6	0.864945	28.7402	1.37697	0.182378	0.529979	-5.5316
Q2YDE4	-0.95513	21.4098	-1.37466	0.183083	0.529979	-5.53458
Q07130	0.765716	28.2845	1.36882	0.184877	0.529979	-5.5421
Q2HJ49	0.911566	28.4785	1.36771	0.18522	0.529979	-5.54353
A6QNL5	0.756199	26.6419	1.3606	0.187423	0.529979	-5.55263
P63103	0.755466	27.6661	1.36026	0.187531	0.529979	-5.55307
P42899	0.654966	25.4614	1.35436	0.189376	0.53189	-5.56059
P01252	0.914649	22.8641	1.32004	0.200401	0.556231	-5.60381
G3X6S5	0.925013	27.0686	1.31512	0.202021	0.556231	-5.60993
P60661	0.597298	25.0249	1.31434	0.202279	0.556231	-5.6109
A0A140T894	0.938048	25.6895	1.31109	0.203354	0.556231	-5.61492
Q58DU5	0.696747	21.3732	1.30418	0.205659	0.556231	-5.62346
P26452	0.722866	23.6685	1.30336	0.205933	0.556231	-5.62447
F1N3A1	-0.792	28.8895	-1.30138	0.2066	0.556231	-5.62692
Q3SWX1	0.933937	21.1494	1.29621	0.208341	0.55698	-5.63326
E1BNG2	-0.79389	22.6402	-1.29224	0.209689	0.55698	-5.63812
F1MG05	1.02041	22.4002	1.28784	0.211191	0.55698	-5.6435
Q3ZBD7	0.73521	26.6518	1.28184	0.213249	0.55698	-5.6508
F1MS56	0.790673	24.2886	1.27693	0.214946	0.55698	-5.65675
P15691	-1.06201	24.6186	-1.27607	0.215245	0.55698	-5.6578
A0JN47	-1.1086	24.0075	-1.27065	0.217133	0.55698	-5.66435
P82943	-0.63747	30.8087	-1.27054	0.217172	0.55698	-5.66448
A7MB70	-0.77811	25.831	-1.26805	0.218043	0.55698	-5.66748
Q32KL2	1.18674	21.3693	1.25717	0.221883	0.55698	-5.68053
G8JKY5	0.870819	26.8169	1.25238	0.223588	0.55698	-5.68623
P62935	0.965208	23.9983	1.24001	0.228041	0.55698	-5.7009
E1BN89	-0.66781	27.8277	-1.23999	0.228049	0.55698	-5.70093
E1BB48	-0.84538	24.0822	-1.23841	0.228624	0.55698	-5.70279
Q9GKR3	0.731303	23.8428	1.23719	0.229065	0.55698	-5.70422
Q56JX6	0.66507	24.6919	1.23288	0.23064	0.55698	-5.7093
F1N0H9	0.762365	24.1562	1.23094	0.23135	0.55698	-5.71158
Q0VCM4	1.29038	23.0312	1.22345	0.234108	0.55698	-5.72033
G3MZD8	0.631703	23.6776	1.22334	0.234149	0.55698	-5.72046
Q32LF7	-0.99861	22.3459	-1.22222	0.234564	0.55698	-5.72177
F1MDC1	0.673662	27.3859	1.21921	0.235682	0.55698	-5.72528
Q5E9E6	0.744669	23.724	1.21918	0.235694	0.55698	-5.72531
F1MT97	-1.21936	25.1703	-1.21805	0.236115	0.55698	-5.72663
P62261	0.773881	27.7191	1.21205	0.238357	0.55698	-5.73359
F1MYE4	-0.69983	28.1934	-1.21128	0.238645	0.55698	-5.73448
F1MNQ4	0.808048	27.4974	1.21112	0.238706	0.55698	-5.73466
Q28046	0.873624	23.5615	1.20633	0.240509	0.557532	-5.74019
F1MPE1	0.613672	27.1153	1.20399	0.241393	0.557532	-5.74288
G3MZI7	-0.87735	27.6957	-1.19715	0.243995	0.560695	-5.75074
F1MZ92	0.699411	24.2213	1.18139	0.250066	0.571758	-5.76867
P51122	0.814202	23.9908	1.17742	0.251614	0.572421	-5.77316
Q0VCP3	-1.36296	22.3191	-1.16581	0.25618	0.57991	-5.7862
G3X6L4	0.851966	24.7189	1.15732	0.259561	0.58063	-5.79568
F1N401	-0.71916	31.4819	-1.1564	0.259926	0.58063	-5.79669
A5D984	0.60978	28.7807	1.1554	0.260327	0.58063	-5.7978
F1MVX2	0.848052	21.9293	1.14992	0.26253	0.582688	-5.80388
A5D7L1	-1.15531	23.7532	-1.14567	0.264248	0.583607	-5.80856
E1BHJ0	0.674012	22.5214	1.14119	0.266068	0.583607	-5.81349
Q1JPB0	-0.7045	26.3367	-1.13941	0.266792	0.583607	-5.81544
Q5E946	0.705379	26.6809	1.1316	0.269993	0.584003	-5.82398
F1MCK2	0.676629	26.0387	1.1274	0.271725	0.584003	-5.82855
Q95M18	0.601397	26.7078	1.12666	0.272031	0.584003	-5.82935
P09867	0.730551	25.3839	1.12349	0.273346	0.584003	-5.83279
F1N7F3	1.04645	21.802	1.12338	0.27339	0.584003	-5.8329
Q5KR47	0.593711	23.6846	1.11522	0.276795	0.588512	-5.84171
Q5E9B1	0.773337	26.7845	1.10787	0.27989	0.590809	-5.84959
P19858	0.686502	27.9343	1.10578	0.280772	0.590809	-5.85182
A6H7A3	0.87232	22.0974	1.10329	0.28183	0.590809	-5.85448
F1N663	0.684355	26.2493	1.09797	0.284095	0.590809	-5.86013
Q3ZCJ2	0.783229	24.984	1.09733	0.284368	0.590809	-5.86081
P62739	0.393246	25.4446	1.09024	0.287411	0.594418	-5.86831
Q3MHK9	0.656725	23.4868	1.06673	0.297665	0.612839	-5.89284
F1N1R6	-0.42405	25.0026	-1.06254	0.299522	0.613884	-5.89717
F1ME65	0.538811	29.4105	1.05391	0.303365	0.618974	-5.90602
F1MDN4	0.833175	22.7501	1.03516	0.311843	0.633432	-5.92504
Q3T0R1	0.593915	23.6301	1.01931	0.31914	0.640759	-5.94087
P00570	0.549567	23.602	1.01905	0.319262	0.640759	-5.94113
Q5E947	0.536302	26.7336	1.01605	0.320657	0.640759	-5.94411
E1BMJ0	-0.51567	25.9902	-1.01489	0.321196	0.640759	-5.94525
Q3T145	0.653149	25.5434	1.01211	0.322492	0.640759	-5.94799
G3X7A5	-0.57618	24.5329	-1.00668	0.325039	0.643012	-5.95333
F1MQB1	-1.05876	25.0114	-0.99971	0.328325	0.6467	-5.96014
P07688	0.573596	25.8177	0.98998	0.332953	0.651078	-5.96959
Q3ZCI4	0.687493	22.4534	0.979739	0.337872	0.651078	-5.97943
F1MF56	1.32996	22.7395	0.9792	0.338132	0.651078	-5.97995
E1BFB9	0.777715	20.9592	0.975932	0.339713	0.651078	-5.98307
A6QQ84	0.823408	29.0129	0.975355	0.339993	0.651078	-5.98362
F1MET0	-0.45536	22.8866	-0.9728	0.341231	0.651078	-5.98605
O62644	-0.75337	27.0972	-0.96967	0.342758	0.651078	-5.98902
F1MND9	-0.64862	30.7658	-0.96543	0.344826	0.651078	-5.99303
Q0P5K3	0.625282	24.2706	0.964754	0.345159	0.651078	-5.99367
P53619	0.927876	22.2854	0.962938	0.346049	0.651078	-5.99538
A1A4K5	-0.83151	23.6766	-0.96168	0.346669	0.651078	-5.99657
E1BLS8	-0.47676	28.4966	-0.9558	0.349563	0.651078	-6.00208
Q05443	-0.52509	28.1973	-0.95451	0.350199	0.651078	-6.00328
G3N0V2	-1.35886	25.5331	-0.95374	0.35058	0.651078	-6.004
P25975	-0.45493	21.9892	-0.92795	0.36351	0.667265	-6.02779
Q5E956	0.652825	29.2268	0.927294	0.363841	0.667265	-6.02838
O97919	-0.79916	19.8885	-0.92584	0.364577	0.667265	-6.0297
Q2HJ60	0.511088	25.7792	0.923485	0.365778	0.667265	-6.03184
P60712	0.408046	27.7311	0.921814	0.366629	0.667265	-6.03335
F1MYS7	0.577902	22.6635	0.913718	0.370775	0.672123	-6.04064
A5D7D1	0.552012	27.0377	0.908844	0.373286	0.673989	-6.04501
Q28104	0.504755	21.9474	0.901079	0.37731	0.677468	-6.05191
F1MKS3	0.529227	23.959	0.899321	0.378225	0.677468	-6.05347
P01966	1.0765	23.514	0.896481	0.379706	0.677468	-6.05598
P28801	0.521034	24.916	0.891764	0.382174	0.677468	-6.06013
P21793	-0.53821	29.4501	-0.89084	0.382658	0.677468	-6.06093
F1MUD2	-0.43611	28.0114	-0.88653	0.384923	0.678671	-6.0647
Q3T0Q4	0.721938	25.9531	0.883885	0.38632	0.678671	-6.06701
Q28038	-0.3973	26.5233	-0.87538	0.39083	0.683952	-6.07438
P21809	-0.43801	31.3652	-0.86473	0.396524	0.690376	-6.08351
F6Q751	0.430421	23.7969	0.861273	0.398382	0.690376	-6.08645
F1MX63	-0.46881	21.5487	-0.8592	0.399501	0.690376	-6.08821
E1BDF3	-0.5173	26.7886	-0.84973	0.404634	0.690376	-6.0962
A5D7R1	-0.77907	23.7852	-0.84884	0.405117	0.690376	-6.09694
A7Z057	0.535566	24.1906	0.847703	0.405736	0.690376	-6.09789
Q29S11	0.726704	24.2624	0.843384	0.408095	0.690376	-6.1015
E1B8K6	0.387561	25.0369	0.842377	0.408646	0.690376	-6.10234
F1MDX5	0.67433	24.0858	0.840577	0.409632	0.690376	-6.10383
D3JUI8	0.472752	24.9773	0.838784	0.410616	0.690376	-6.10532
Q1LZ72	1.0455	23.1749	0.833678	0.413427	0.690376	-6.10954
A0A140T8A5	0.482153	25.7701	0.83279	0.413917	0.690376	-6.11027
F1MKH8	-0.59107	24.3911	-0.83223	0.414225	0.690376	-6.11073
P52556	0.624113	22.3251	0.824819	0.418333	0.694676	-6.1168
F1N6D1	0.643773	23.1382	0.808678	0.427363	0.704328	-6.12985
Q58DP6	-0.47545	29.7816	-0.80655	0.428564	0.704328	-6.13155
P81623	0.626027	24.0224	0.80615	0.428789	0.704328	-6.13187
F1N0K0	-0.50489	32.3746	-0.79816	0.433314	0.704612	-6.13822
G3N303	0.432731	24.5785	0.794361	0.435475	0.704612	-6.14122
E1BHY6	-0.61999	23.2495	-0.79416	0.435592	0.704612	-6.14138
E1B8P3	0.719955	23.987	0.792386	0.436602	0.704612	-6.14277
F1N026	-0.44439	25.2968	-0.7917	0.436994	0.704612	-6.14331
P01888	-0.63689	26.8767	-0.7895	0.438253	0.704612	-6.14504
Q0VD44	0.642139	22.8134	0.785513	0.440535	0.705787	-6.14815
E1BJH6	0.417313	22.6416	0.778869	0.444358	0.709414	-6.1533
F1MM32	-0.4547	27.197	-0.76761	0.450886	0.715294	-6.16195
Q58D84	0.463608	30.3088	0.767091	0.451185	0.715294	-6.16234
G5E5C8	0.499919	25.501	0.76097	0.454758	0.716946	-6.16698
Q3T0D0	0.750516	24.0599	0.759559	0.455585	0.716946	-6.16805
P50397	0.33121	25.1005	0.757222	0.456955	0.716946	-6.16981
F1MTP5	0.512953	25.0042	0.754093	0.458793	0.717357	-6.17216
Q2HJ86	-0.34482	23.8865	-0.74731	0.462793	0.718841	-6.17722
F1MEN8	0.547878	27.8449	0.747127	0.462902	0.718841	-6.17736
F1MD77	-0.8495	22.5944	-0.72879	0.473822	0.733296	-6.19083
F1MCF1	0.386412	24.8904	0.723848	0.47679	0.733417	-6.1944
Q76I81	0.555089	22.2886	0.723292	0.477124	0.733417	-6.1948
G3X6K8	-0.51743	25.2619	-0.7183	0.480134	0.735559	-6.19838
O97680	0.4998	25.6089	0.71394	0.482774	0.736612	-6.2015
P04973	0.473368	24.4161	0.711822	0.484059	0.736612	-6.203
F1MC31	0.393089	21.6389	0.703002	0.489431	0.740097	-6.20922
P13696	0.482456	27.0048	0.702721	0.489603	0.740097	-6.20942
P41976	0.410944	25.1558	0.69829	0.492315	0.740781	-6.21251
P00727	0.605835	21.8343	0.695626	0.49395	0.740781	-6.21437
P55252	-0.4468	31.3388	-0.69396	0.494971	0.740781	-6.21552
F1MZ85	-0.3734	25.1989	-0.69137	0.496568	0.740781	-6.21731
Q2HJB6	-0.41746	28.0221	-0.683	0.501739	0.74605	-6.22305
E1BI98	0.342318	32.0795	0.672094	0.508524	0.749529	-6.23044
E1B8N6	0.399062	24.6104	0.669746	0.509992	0.749529	-6.23201
F1MYN5	-0.71351	23.7888	-0.66922	0.510322	0.749529	-6.23236
G3MZT8	-0.44488	24.5174	-0.66867	0.510668	0.749529	-6.23273
F1MTX6	-0.74717	28.1012	-0.66297	0.514238	0.750798	-6.23652
P48616	0.351328	29.9247	0.662027	0.514833	0.750798	-6.23715
E1B9T2	-0.63428	21.6433	-0.65212	0.521081	0.755894	-6.24366
Q3T147	0.412107	22.9865	0.651224	0.52165	0.755894	-6.24424
P08814	0.446898	25.0234	0.639919	0.528837	0.763854	-6.25155
G5E507	0.472758	22.9736	0.637314	0.530501	0.763854	-6.25321
P10096	0.31844	26.9593	0.634117	0.532547	0.764381	-6.25525
O62827	0.33214	29.13	0.629216	0.53569	0.766475	-6.25835
F1N3H1	0.37484	27.816	0.626256	0.537594	0.766788	-6.26021
E1BIM2	-0.74533	23.2652	-0.61671	0.54376	0.773159	-6.26616
P48427	0.531427	22.1612	0.612023	0.5468	0.775059	-6.26905
P02465	0.892843	26.7314	0.599125	0.555212	0.783598	-6.27688
Q28034	0.394159	26.0583	0.597514	0.556268	0.783598	-6.27785
F1MKG2	-0.32312	26.9909	-0.59421	0.558435	0.784222	-6.27982
F1MUK3	-0.40414	25.4901	-0.58561	0.564102	0.788941	-6.28492
E1BAB5	-0.52173	21.8708	-0.58239	0.566228	0.788941	-6.28681
F1MCU5	-0.30809	28.9533	-0.57662	0.570051	0.788941	-6.29016
A6H737	-0.40273	27.1664	-0.57525	0.570961	0.788941	-6.29096
P35466	0.321304	25.1576	0.571656	0.573352	0.788941	-6.29303
A5D7J6	0.358648	28.2035	0.570576	0.574072	0.788941	-6.29365
A5D7E8	0.319655	29.4935	0.566797	0.576592	0.788941	-6.29581
E1BHA5	-0.33579	23.4676	-0.56499	0.577799	0.788941	-6.29684
P56965	0.397746	23.7753	0.563027	0.579113	0.788941	-6.29795
P79345	-0.47931	25.3063	-0.55851	0.582141	0.788941	-6.3005
E1BEV7	0.289177	24.8557	0.556439	0.58353	0.788941	-6.30166
Q29RS5	-0.36746	26.756	-0.55625	0.583654	0.788941	-6.30176
Q24JZ6	-0.27824	23.6067	-0.55315	0.585739	0.788941	-6.30349
P79119	-0.30044	32.4249	-0.55038	0.587607	0.788941	-6.30503
Q1RMU3	0.295585	22.2631	0.550087	0.587804	0.788941	-6.30519
A7Z014	0.369004	26.606	0.540009	0.594618	0.79317	-6.31072
A0A140T866	0.394865	21.1153	0.539189	0.595174	0.79317	-6.31117
E1BG25	-0.29512	27.083	-0.5377	0.596185	0.79317	-6.31198
Q3SYU2	0.349398	28.0945	0.526671	0.603695	0.800456	-6.31789
G3X7D2	0.293222	30.2048	0.524437	0.605221	0.800456	-6.31907
F1MZB4	-0.36818	24.4375	-0.52193	0.606939	0.800456	-6.32039
F1MWK6	-0.32776	26.7525	-0.51844	0.609328	0.801284	-6.32222
Q8SPP7	-0.32666	25.8031	-0.50912	0.615742	0.805669	-6.32705
E1BJX6	0.332528	23.0539	0.505052	0.618547	0.805669	-6.32913
E1BKL4	-0.30804	29.7128	-0.50465	0.618824	0.805669	-6.32933
F1MY84	0.276159	29.638	0.499068	0.622688	0.805669	-6.33215
F1MLB8	0.347706	22.8475	0.497024	0.624105	0.805669	-6.33318
A7MB83	0.305742	25.9503	0.495693	0.625029	0.805669	-6.33385
A6H7J6	0.305628	30.3425	0.495652	0.625057	0.805669	-6.33387
P35445	0.327956	34.1662	0.487763	0.630545	0.809179	-6.33778
Q3SWW8	-0.39122	30.2759	-0.48637	0.631518	0.809179	-6.33847
A5PKA3	-0.36608	23.8936	-0.48359	0.633457	0.809179	-6.33983
Q1RMR1	-0.27405	29.0652	-0.48153	0.634895	0.809179	-6.34083
Q28008	0.324651	26.46	0.474434	0.639868	0.81324	-6.34426
A6QLD2	0.24859	19.818	0.471566	0.641882	0.813527	-6.34563
Q0VCX2	0.24901	29.207	0.463182	0.647785	0.818729	-6.34958
F1N6W9	-0.20807	20.9257	-0.45597	0.652885	0.822888	-6.35293
O46375	-0.2159	21.2416	-0.45044	0.656804	0.825541	-6.35547
E1BB91	0.271213	31.0549	0.440458	0.663905	0.832167	-6.35996
O02675	-0.33241	30.6527	-0.43713	0.666277	0.832206	-6.36143
A3KN30	0.310539	23.2343	0.435291	0.667594	0.832206	-6.36225
Q3MHL4	0.462904	20.2218	0.429565	0.671692	0.834459	-6.36475
Q9BGI2	-0.22686	26.2424	-0.42754	0.673147	0.834459	-6.36563
F1N4M7	-0.28682	23.4255	-0.42509	0.674903	0.834459	-6.36669
E1BLC2	-0.2487	30.95	-0.42023	0.678398	0.836507	-6.36877
F1N7F6	-0.37642	24.8797	-0.41632	0.681213	0.837708	-6.37042
Q2KJH6	0.209394	26.9252	0.389311	0.700791	0.859461	-6.38144
F1MC11	-0.49066	24.3875	-0.38477	0.704103	0.8611	-6.38322
Q05588	0.318311	24.1387	0.380926	0.706914	0.8611	-6.38471
E1BF59	0.219185	25.7466	0.378211	0.708901	0.8611	-6.38575
Q5XQN5	-0.54774	23.2898	-0.37712	0.709698	0.8611	-6.38617
Q6EWQ7	0.357382	23.3222	0.366742	0.717317	0.867436	-6.39009
F1N6Y7	-0.26747	24.7038	-0.36482	0.718733	0.867436	-6.3908
G3N088	-0.16144	29.0129	-0.35592	0.725294	0.873039	-6.39405
Q3SZ65	0.275117	23.3376	0.352696	0.727675	0.873594	-6.39521
E1BGN3	-0.21908	30.3003	-0.34927	0.730207	0.874327	-6.39643
E1BDY3	0.249724	24.7758	0.334728	0.741002	0.884924	-6.40148
Q2KIS7	-0.21193	25.7004	-0.33117	0.743653	0.885764	-6.40268
F1MU79	0.274225	22.0087	0.322666	0.749996	0.890759	-6.4055
P80311	0.180269	30.0984	0.320304	0.751762	0.890759	-6.40627
P02081	0.357733	24.0154	0.310495	0.759108	0.897128	-6.40941
F1N7D7	-0.21354	25.8169	-0.30193	0.765545	0.90127	-6.41208
E1BNY1	0.305253	21.6969	0.300558	0.766575	0.90127	-6.4125
P81187	-0.37176	25.6447	-0.29606	0.769966	0.901686	-6.41386
Q1JQB0	-0.13203	24.8244	-0.29483	0.770892	0.901686	-6.41423
F6R9Y9	0.192077	30.904	0.289911	0.7746	0.902827	-6.41569
F1MD94	-0.24713	30.867	-0.28827	0.775836	0.902827	-6.41617
F1MEW5	-0.17773	29.7995	-0.2833	0.779597	0.904889	-6.41762
Q3MHM5	0.216402	21.37	0.280256	0.7819	0.905254	-6.41849
Q2HJ89	0.164253	24.8615	0.270439	0.789345	0.909163	-6.42124
P23356	0.136077	20.4193	0.268102	0.79112	0.909163	-6.42188
P31096	0.22452	28.2536	0.267903	0.791271	0.909163	-6.42193
Q2KJ39	0.214417	26.471	0.26438	0.793949	0.909942	-6.42289
Q32LA3	-0.20062	27.2231	-0.25857	0.798375	0.91253	-6.42443
E1BKX7	0.138553	25.3189	0.255175	0.800959	0.91253	-6.42532
F1N6Y1	0.164669	25.5453	0.253246	0.802431	0.91253	-6.42582
P02459	0.144852	36.3976	0.249996	0.804911	0.91253	-6.42665
F1N368	-0.1363	35.1017	-0.24826	0.806235	0.91253	-6.42709
Q2KIV9	-0.18538	26.8229	-0.23982	0.812689	0.917552	-6.42918
G3N2F2	-0.17379	23.3189	-0.23441	0.816833	0.919948	-6.43049
F1MX51	0.158517	22.6388	0.222979	0.82561	0.927537	-6.43315
Q1RMH5	0.171663	28.2429	0.211831	0.83419	0.93448	-6.43562
F1MJI7	0.151761	24.291	0.209616	0.835897	0.93448	-6.43609
Q0IIH5	-0.14332	24.7293	-0.20513	0.83936	0.935662	-6.43704
A5D989	-0.12298	23.488	-0.20291	0.841068	0.935662	-6.4375
Q3T0I4	0.124653	21.8075	0.199831	0.843449	0.936023	-6.43813
Q17QC8	-0.29259	20.7676	-0.19051	0.850654	0.941722	-6.43999
P0C0S4	0.089368	24.5977	0.177663	0.860614	0.950435	-6.4424
A0A0A0MP90	0.094065	24.9469	0.168517	0.867717	0.95384	-6.44401
F1MER4	-0.10044	27.9611	-0.16771	0.868341	0.95384	-6.44415
F1N211	-0.11203	27.8544	-0.1656	0.869986	0.95384	-6.44451
E1BQ37	-0.11816	22.4075	-0.15504	0.878206	0.958277	-6.44623
A3KLR9	0.110153	26.9282	0.152702	0.880026	0.958277	-6.4466
G3N2L2	0.069665	26.7869	0.150141	0.882022	0.958277	-6.44699
F6S1Q0	-0.15206	26.126	-0.14958	0.882457	0.958277	-6.44708
P39873	-0.09053	29.7046	-0.13979	0.890095	0.96338	-6.44852
F1MGS9	-0.08716	19.1513	-0.13559	0.893383	0.96338	-6.44911
F1N650	-0.09501	24.7712	-0.13542	0.893509	0.96338	-6.44914
Q1RMM9	-0.09835	22.7356	-0.12855	0.898882	0.966882	-6.45006
F1MZX2	-0.08445	25.3369	-0.12542	0.90133	0.967229	-6.45047
Q3T0L2	0.06692	24.1853	0.111366	0.912336	0.976736	-6.45216
E1B6Z6	0.073508	24.3211	0.107717	0.915197	0.977499	-6.45257
A6QPC2	0.052597	29.842	0.103087	0.918828	0.979079	-6.45307
G3N0B6	-0.0578	26.0728	-0.10001	0.921244	0.97936	-6.45339
A6QNZ7	-0.1348	24.405	-0.08956	0.929444	0.985774	-6.4544
A1A4Q4	-0.04787	23.8317	-0.08281	0.93475	0.989096	-6.45499
Q5E9E3	-0.04913	27.5561	-0.07476	0.941082	0.989686	-6.45564
Q76LV2	0.033345	26.2773	0.070755	0.944232	0.989686	-6.45593
A3KMV5	-0.04875	23.5817	-0.0682	0.94624	0.989686	-6.45611
Q27965	0.04562	25.4747	0.067297	0.946954	0.989686	-6.45618
Q0VCY7	0.036783	24.0544	0.066587	0.947512	0.989686	-6.45623
F1MYG5	0.035683	29.2536	0.065511	0.948359	0.989686	-6.4563
P02316	-0.07472	23.7573	-0.05944	0.95314	0.990431	-6.45669
P62992	0.027051	26.9725	0.056473	0.955475	0.990431	-6.45686
Q17QG2	-0.04351	21.142	-0.05631	0.955603	0.990431	-6.45687
A6H6X2	-0.04677	24.0807	-0.04923	0.961184	0.993952	-6.45725
Q3MHR5	0.029361	24.6177	0.038001	0.97003	0.995684	-6.45775
F1N2L9	0.033903	21.1191	0.033197	0.973817	0.995684	-6.45793
A0A0A0MPA2	0.018733	26.4318	0.032622	0.97427	0.995684	-6.45794
P20414	-0.01619	28.1823	-0.0277	0.97815	0.995684	-6.4581
P11116	-0.01587	23.6248	-0.02565	0.979771	0.995684	-6.45815
F1MRZ6	-0.01101	30.0494	-0.02301	0.981848	0.995684	-6.45822
P10152	0.011165	26.671	0.022676	0.982113	0.995684	-6.45822
G1K122	-0.01352	26.3136	-0.02139	0.983131	0.995684	-6.45825
P24627	-0.01178	27.0409	-0.01755	0.986158	0.995684	-6.45833
G3X6N3	-0.0135	28.1371	-0.01721	0.986427	0.995684	-6.45834
A0A0N4STN1	0.027941	19.7849	0.016568	0.98693	0.995684	-6.45835
F1MHR8	-0.00667	25.5524	-0.0112	0.991164	0.997743	-6.45842
P10462	0.003315	22.0889	0.005207	0.995892	1	-6.45847
E1BJF9	-7.11e-15	22.0213	-1.08e-14	1	1	-6.45849
F1MSZ6	0	21.2742	0	1	1	-6.45849

## Sheet: injDEXvsinj
Accession	logFC	AveExpr	t	P.Value	adj.P.Val	B
Q3SZH5	11.1101	23.5553	14.9597	5.23e-13	2.38e-10	18.7699
F1MVT9	7.08986	22.1375	10.3126	6.91e-10	1.57e-07	12.5538
G3N2Y0	-5.56463	18.9834	-9.93205	1.37e-09	2.08e-07	11.9293
O18739	5.44147	27.1169	8.72419	1.37e-08	1.55e-06	9.81131
G3MYU9	6.34462	24.684	6.27039	2.61e-06	0.000238	4.84312
Q05716	-5.37825	22.359	-5.71532	9.52e-06	0.000722	3.60326
Q9GLX9	3.28491	27.1584	5.61426	1.21e-05	0.000786	3.37381
F1N1I6	2.89351	31.1061	4.86182	7.37e-05	0.003905	1.63825
P34955	4.99164	24.8046	4.84281	7.72e-05	0.003905	1.59395
E1BIY5	-2.55979	22.9969	-4.66309	0.00012	0.005442	1.17443
B8Y9S9	2.71612	33.1423	4.53735	0.000163	0.006723	0.88051
F1MX63	-2.3968	21.5487	-4.39267	0.000231	0.008774	0.542208
F1MYS7	2.75719	22.6635	4.35938	0.000251	0.008786	0.464405
Q08E54	-2.91778	24.3508	-4.29893	0.000291	0.009456	0.323149
F1N444	2.39867	26.2868	4.20256	0.000368	0.011169	0.098146
F1N1W3	-4.60071	24.2544	-4.15144	0.000417	0.011863	-0.02105
E1BMJ0	-2.09159	25.9902	-4.11647	0.000454	0.012098	-0.10252
F1MUJ0	-2.46898	21.9423	-4.09514	0.000479	0.012098	-0.15218
A7MAZ5	-1.95722	24.7134	-4.07032	0.000508	0.012177	-0.20995
F1MPY2	3.95666	20.9851	3.95872	0.000667	0.015184	-0.46913
F1MDC2	-1.6586	27.8428	-3.84038	0.00089	0.019285	-0.74293
F1MTZ4	2.70636	21.2782	3.73145	0.001159	0.023097	-0.99371
F1MZ40	-1.7798	27.08	-3.72848	0.001168	0.023097	-1.00053
A2VDY0	-1.51578	26.5746	-3.52642	0.001901	0.035519	-1.46171
Q0P569	-1.82098	29.513	-3.51542	0.001952	0.035519	-1.48664
E1BKZ9	2.59037	21.4986	3.49597	0.002045	0.035784	-1.53067
A1L573	-3.62558	22.1627	-3.44697	0.002299	0.03875	-1.64133
E1BHG3	-2.98161	22.126	-3.39033	0.002633	0.042779	-1.76868
F1N2L9	3.30026	21.1191	3.23152	0.003838	0.060211	-2.12242
F1N126	-1.28981	27.0996	-3.18958	0.004236	0.064252	-2.21491
A6QR60	-6.01173	21.1865	-2.98333	0.006856	0.100635	-2.66333
Q08DP0	1.65797	25.7099	2.89971	0.008313	0.118206	-2.84173
A5PJT7	2.14444	28.1876	2.82633	0.009832	0.133378	-2.99649
Q3MHZ5	-1.92667	22.0418	-2.82035	0.009967	0.133378	-3.00903
P30932	-1.71324	23.9948	-2.80444	0.010334	0.134339	-3.04232
P80177	1.90539	24.6309	2.78463	0.010809	0.136612	-3.08364
E1BPX2	-1.46685	27.6786	-2.74428	0.011841	0.145616	-3.16739
A6QL81	1.84767	21.651	2.70943	0.012808	0.150162	-3.23927
F1N0H9	1.67443	24.1562	2.70359	0.012977	0.150162	-3.25127
P19803	1.45899	24.3846	2.69596	0.013201	0.150162	-3.26694
P13909	2.23997	25.0906	2.65936	0.014327	0.159	-3.34175
G3X745	-2.66214	23.6374	-2.6156	0.015793	0.171095	-3.43054
F1N3L5	-1.58135	25.1908	-2.50447	0.020173	0.213463	-3.65256
P55106	-3.02359	22.5413	-2.46845	0.02182	0.216093	-3.7234
F1MW26	1.95782	21.3624	2.45972	0.022238	0.216093	-3.74048
E1BHJ0	1.44852	22.5214	2.45253	0.022588	0.216093	-3.75454
P13213	1.3928	34.522	2.42722	0.023859	0.216093	-3.8038
E1BQ37	1.84879	22.4075	2.42571	0.023937	0.216093	-3.80672
A5D7R1	-2.22294	23.7852	-2.42201	0.024129	0.216093	-3.8139
P21856	1.2077	23.4452	2.42055	0.024205	0.216093	-3.81673
Q3ZBY4	1.55577	25.1796	2.42024	0.024221	0.216093	-3.81733
P07995	-1.67707	24.8352	-2.3992	0.025344	0.221759	-3.85799
Q05927	-2.12198	22.7491	-2.36747	0.027128	0.232894	-3.91893
A0A140T866	-1.67058	21.1153	-2.28119	0.032582	0.266014	-4.08222
P17404	-1.1679	25.7771	-2.26989	0.033366	0.266014	-4.10333
A0A140T8D4	2.27558	20.9817	2.26538	0.033684	0.266014	-4.11175
O77834	0.975034	22.8961	2.2629	0.033859	0.266014	-4.11636
Q9GKR3	1.33719	23.8428	2.2622	0.033909	0.266014	-4.11767
G3X6Q8	1.70562	25.7235	2.19477	0.039033	0.29866	-4.24207
A0A140T881	-1.09581	26.3995	-2.17422	0.040729	0.29866	-4.27949
P20959	2.75461	22.6388	2.16141	0.041819	0.29866	-4.30272
O77588	1.23327	29.2773	2.16107	0.041849	0.29866	-4.30334
F1MTX6	-2.43522	28.1012	-2.1608	0.041872	0.29866	-4.30383
P07107	1.12588	25.4132	2.15921	0.042009	0.29866	-4.3067
Q8SQ28	1.84745	28.54	2.09093	0.048306	0.338144	-4.42893
O02853	-2.68461	24.1811	-2.0724	0.050155	0.345764	-4.46164
F1MX61	2.3053	19.2852	1.98491	0.059768	0.400791	-4.61349
F1N1E3	-1.4433	22.3942	-1.98382	0.059898	0.400791	-4.61536
P02453	1.07556	31.3973	1.9444	0.064749	0.426819	-4.68227
F1N1C7	-1.11443	29.0703	-1.93726	0.065664	0.426819	-4.6943
Q2HJG0	-1.69369	23.7059	-1.91628	0.068419	0.434385	-4.72945
A2VE87	-1.24464	26.3995	-1.9139	0.068738	0.434385	-4.73342
Q3ZBV8	1.69673	21.3075	1.90434	0.070031	0.436497	-4.74933
F1MJ12	0.873386	26.1923	1.88627	0.072535	0.445989	-4.77924
E1BA17	-0.7487	30.8349	-1.86663	0.075345	0.450897	-4.81153
F1MXR3	0.977613	24.8258	1.86515	0.075561	0.450897	-4.81396
F1MPE1	0.945982	27.1153	1.85597	0.07691	0.450897	-4.82896
A7MB82	-2.35143	19.8111	-1.85336	0.077297	0.450897	-4.83321
A0A096P6K4	1.22339	24.2005	1.8235	0.08185	0.471417	-4.88158
G8JKY5	1.2532	26.8169	1.80231	0.085222	0.47271	-4.91555
Q0VCM4	1.89496	23.0312	1.79667	0.086139	0.47271	-4.92455
G5E6G2	0.938672	20.6392	1.79342	0.086671	0.47271	-4.92972
F1MS56	1.10863	24.2886	1.79043	0.087164	0.47271	-4.93448
F1MPP2	1.33296	25.1373	1.78703	0.087726	0.47271	-4.93987
P68301	1.1488	22.0425	1.77915	0.089044	0.47271	-4.95236
E1BFC8	0.746511	27.4517	1.7731	0.090066	0.47271	-4.96192
P48427	-1.53316	22.1612	-1.76568	0.091333	0.47271	-4.9736
Q32KL2	1.6637	21.3693	1.76243	0.091893	0.47271	-4.97871
F1MYX9	-1.38638	24.7382	-1.75913	0.092464	0.47271	-4.98388
A2VE41	1.10013	24.0523	1.71238	0.100895	0.510082	-5.05647
Q1LZ72	2.08714	23.1749	1.66428	0.110242	0.54887	-5.12958
Q3SWX1	1.19591	21.1494	1.6598	0.111149	0.54887	-5.1363
Q2HJ86	-0.76351	23.8865	-1.65472	0.112187	0.54887	-5.14393
F1MD77	-1.91191	22.5944	-1.64023	0.115186	0.557548	-5.16554
F1N152	-0.96781	26.4753	-1.62976	0.117394	0.562257	-5.18107
E1BNG2	-0.98684	22.6402	-1.60631	0.122473	0.58047	-5.21557
F1MXX6	-0.81579	26.1006	-1.57512	0.129508	0.607486	-5.26084
Q2YDE4	-1.08701	21.4098	-1.56448	0.131984	0.612782	-5.27612
F1MRP6	-0.73815	31.0933	-1.54209	0.13732	0.631116	-5.308
Q9XSA7	0.776043	26.6236	1.5212	0.14246	0.649618	-5.33819
Q2KJ20	-2.49935	24.768	-1.4684	0.156157	0.710514	-5.41036
P17697	-0.80167	29.3431	-1.45179	0.160679	0.723849	-5.43286
F1MX51	-1.01792	22.6388	-1.43187	0.166243	0.741576	-5.45958
Q3MHN0	0.955316	22.2493	1.38412	0.18021	0.787401	-5.52236
Q3MHM5	1.0668	21.37	1.38159	0.180975	0.787401	-5.52564
P10462	-0.87639	22.0889	-1.37678	0.182437	0.787401	-5.53185
A5D7L1	-1.37093	23.7532	-1.35949	0.18777	0.787401	-5.55405
Q0IIG2	-0.63389	27.3564	-1.35787	0.188277	0.787401	-5.55612
F1N6C0	0.63196	24.6061	1.35753	0.188381	0.787401	-5.55654
G3MZD8	0.697033	23.6776	1.34986	0.190794	0.787401	-5.56631
E1BL59	-1.18469	21.3564	-1.34541	0.192205	0.787401	-5.57196
E1B9J9	-0.84346	28.8526	-1.34217	0.193234	0.787401	-5.57604
F6Q751	0.669832	23.7969	1.34033	0.193822	0.787401	-5.57837
F6S1Q0	1.34671	26.126	1.32476	0.198852	0.800689	-5.59791
Q3T054	0.831959	22.7372	1.31739	0.201272	0.801614	-5.60711
Q865V6	0.937714	24.5821	1.31335	0.202606	0.801614	-5.61213
Q3MHK9	0.804883	23.4868	1.30739	0.204586	0.802472	-5.6195
F1MXS8	-0.98019	30.7065	-1.30115	0.206676	0.803739	-5.62719
A0JNE0	-0.78871	28.2458	-1.28905	0.210775	0.812736	-5.64202
Q3ZCJ2	0.908253	24.984	1.2725	0.216488	0.825235	-5.66212
F1MUC5	-0.60367	27.1807	-1.26919	0.217644	0.825235	-5.66611
F1MD95	0.582233	26.6793	1.24829	0.225053	0.832216	-5.6911
A1L5B7	-1.97571	19.8	-1.24494	0.226259	0.832216	-5.69507
F1MF97	-0.63788	30.1736	-1.2379	0.228806	0.832216	-5.70338
F1MYE4	-0.71202	28.1934	-1.23238	0.230823	0.832216	-5.70989
P10103	0.780979	26.4258	1.22684	0.232855	0.832216	-5.71637
G3MZI7	-0.89856	27.6957	-1.2261	0.23313	0.832216	-5.71724
Q1JPB0	0.757385	26.3367	1.22494	0.233557	0.832216	-5.71859
G3MYH0	-0.99863	27.0325	-1.22343	0.234118	0.832216	-5.72037
P07224	-0.78632	26.0541	-1.21741	0.236354	0.833651	-5.72738
F6QLF1	-0.65541	23.9823	-1.21146	0.238578	0.835022	-5.73427
F1MER7	-0.63532	31.7563	-1.20155	0.242318	0.840997	-5.74569
F1MT97	-1.19194	25.1703	-1.19066	0.246483	0.840997	-5.75815
E1BMV3	-0.5575	30.3736	-1.18403	0.249042	0.840997	-5.76569
E1BLA8	0.75381	22.2616	1.18294	0.249466	0.840997	-5.76692
A5D9E9	-1.07048	23.1219	-1.17451	0.252753	0.840997	-5.77644
Q3MHN2	-0.71569	23.7182	-1.17361	0.253107	0.840997	-5.77746
P98133	-0.88398	23.75	-1.17331	0.253223	0.840997	-5.77779
E1BIM2	-1.39492	23.2652	-1.1542	0.260807	0.856508	-5.79913
A0JN47	-1.0015	24.0075	-1.14788	0.263351	0.856508	-5.80612
P15691	-0.95493	24.6186	-1.14742	0.263541	0.856508	-5.80664
G3N0V2	1.61128	25.5331	1.13092	0.270274	0.866845	-5.82472
E1BHA5	-0.67177	23.4676	-1.13029	0.270532	0.866845	-5.8254
P0C0S4	-0.56425	24.5977	-1.12172	0.27408	0.872071	-5.8347
Q3ZBD7	0.639644	26.6518	1.11522	0.276795	0.872758	-5.84171
Q05588	-0.92506	24.1387	-1.10703	0.280244	0.872758	-5.85049
F1MNQ4	0.729972	27.4974	1.0941	0.285753	0.872758	-5.86424
E1BI98	0.556997	32.0795	1.09359	0.285972	0.872758	-5.86477
P50397	0.47828	25.1005	1.09346	0.286027	0.872758	-5.86491
F1N026	0.613364	25.2968	1.09273	0.28634	0.872758	-5.86568
Q3T0I4	0.677292	21.8075	1.08576	0.289344	0.872758	-5.87302
A7E3S8	0.460616	24.2911	1.0784	0.292545	0.872758	-5.88073
E1BF59	-0.62383	25.7466	-1.07644	0.293398	0.872758	-5.88277
E1B9T2	-1.04336	21.6433	-1.0727	0.295036	0.872758	-5.88666
P52556	0.811061	22.3251	1.07189	0.295395	0.872758	-5.88751
Q0VCY7	0.580231	24.0544	1.05037	0.304956	0.895192	-5.90964
P07456	-0.49304	24.2605	-1.03686	0.311068	0.902569	-5.92333
P13605	-0.55008	31.6695	-1.03606	0.311436	0.902569	-5.92414
G3N0B6	-0.59468	26.0728	-1.02889	0.314715	0.90541	-5.93133
Q58DU5	0.547726	21.3732	1.02524	0.316396	0.90541	-5.93497
Q5E9D5	0.943116	21.2994	1.01299	0.32208	0.911673	-5.94712
F1MS32	0.970562	25.3551	1.0119	0.322592	0.911673	-5.9482
F1MKY3	-0.65881	25.9009	-1.00116	0.32764	0.915779	-5.95873
A7MB70	-0.61129	25.831	-0.9962	0.329992	0.915779	-5.96357
A6QPW7	0.728499	24.6492	0.993848	0.331108	0.915779	-5.96584
G3X6S5	0.690116	27.0686	0.981156	0.337188	0.915779	-5.97808
A6QPC2	0.500031	29.842	0.980034	0.33773	0.915779	-5.97915
Q5E946	0.601337	26.6809	0.964691	0.345189	0.915779	-5.99373
F1N663	0.600188	26.2493	0.962934	0.346051	0.915779	-5.99538
F1ME65	0.491099	29.4105	0.960591	0.347202	0.915779	-5.99759
A5D7S7	0.431635	25.3048	0.959512	0.347733	0.915779	-5.9986
F1MQB1	-1.01467	25.0114	-0.95808	0.348437	0.915779	-5.99994
P56965	0.675831	23.7753	0.956669	0.349135	0.915779	-6.00127
A6H737	-0.66918	27.1664	-0.95585	0.349541	0.915779	-6.00204
F1MUK3	0.656263	25.4901	0.950939	0.351971	0.915779	-6.00662
Q9BGI3	0.414682	24.2176	0.950433	0.352223	0.915779	-6.00709
Q58D84	0.569443	30.3088	0.942207	0.356324	0.921178	-6.01471
Q0VD44	0.762595	22.8134	0.932863	0.361021	0.928049	-6.0233
Q05717	-0.65017	27.8258	-0.92438	0.365321	0.933827	-6.03102
F1N7F6	-0.83209	24.8797	-0.92029	0.36741	0.933919	-6.03473
Q3ZC64	0.547949	22.6216	0.916275	0.369462	0.933919	-6.03835
P04272	0.449214	28.6239	0.910541	0.372411	0.93617	-6.04349
Q3SZI4	0.496668	25.8986	0.904056	0.375764	0.936369	-6.04927
E1BHY6	-0.70452	23.2495	-0.90243	0.376606	0.936369	-6.05071
Q17QC8	-1.37719	20.7676	-0.89673	0.379573	0.938619	-6.05575
Q3SZ62	0.468774	28.3358	0.885672	0.385377	0.939351	-6.06545
G3MYP1	0.767248	23.2634	0.880454	0.388135	0.939351	-6.06999
Q05443	0.48239	28.1973	0.876898	0.390022	0.939351	-6.07307
F1MKH8	-0.62259	24.3911	-0.8766	0.390178	0.939351	-6.07332
Q2KIS7	-0.55882	25.7004	-0.87325	0.391964	0.939351	-6.07621
A0A140T894	0.624393	25.6895	0.8727	0.392257	0.939351	-6.07669
F1N401	-0.53953	31.4819	-0.86756	0.395006	0.940982	-6.0811
F1MG05	-0.67906	22.4002	-0.85703	0.40067	0.94416	-6.09004
E1BKX7	-0.46362	25.3189	-0.85385	0.402392	0.94416	-6.09273
F1MF56	1.15669	22.7395	0.851627	0.403601	0.94416	-6.0946
E1BDF3	-0.51729	26.7886	-0.84972	0.40464	0.94416	-6.09621
E1BGN3	-0.5275	30.3003	-0.84098	0.409411	0.945082	-6.1035
F1MKS3	0.494675	23.959	0.840607	0.409616	0.945082	-6.10381
E1BJF9	-0.55173	22.0213	-0.83488	0.412764	0.945082	-6.10855
Q0VCP3	-0.97477	22.3191	-0.83378	0.413372	0.945082	-6.10946
P10895	0.727873	24.724	0.82563	0.417882	0.945082	-6.11614
P63103	0.457975	27.6661	0.824608	0.41845	0.945082	-6.11697
A0A0A0MP90	-0.45916	24.9469	-0.82259	0.419575	0.945082	-6.11862
Q2HJ60	0.444854	25.7792	0.803807	0.430113	0.956529	-6.13374
P13696	0.551022	27.0048	0.802592	0.4308	0.956529	-6.1347
O62644	-0.60901	27.0972	-0.78387	0.44148	0.956529	-6.14943
F1MZ92	0.460924	24.2213	0.778559	0.444537	0.956529	-6.15354
Q0P5K3	0.503007	24.2706	0.776095	0.445961	0.956529	-6.15544
Q5E9A3	0.431801	22.0277	0.775932	0.446055	0.956529	-6.15557
F6R9Y9	0.498072	30.904	0.751763	0.460165	0.956529	-6.1739
P55052	0.503769	25.2371	0.740583	0.466781	0.956529	-6.1822
Q2KJH6	0.398153	26.9252	0.740256	0.466976	0.956529	-6.18244
Q3SZR3	-0.58894	22.9137	-0.73835	0.468107	0.956529	-6.18384
P00727	-0.64218	21.8343	-0.73736	0.468698	0.956529	-6.18457
Q07130	0.411082	28.2845	0.734864	0.470188	0.956529	-6.1864
E1BLS8	-0.36428	28.4966	-0.73031	0.472911	0.956529	-6.18972
Q28046	0.526344	23.5615	0.726794	0.475019	0.956529	-6.19227
P55252	-0.46695	31.3388	-0.72527	0.475936	0.956529	-6.19337
Q56JX6	0.389981	24.6919	0.72293	0.477342	0.956529	-6.19506
F1N7F3	0.670191	21.802	0.719459	0.479435	0.956529	-6.19755
G1K122	0.454187	26.3136	0.718212	0.480188	0.956529	-6.19845
Q2HJB6	-0.43593	28.0221	-0.71321	0.483214	0.956529	-6.20201
Q5E9F7	0.409012	24.8382	0.702406	0.489795	0.956529	-6.20964
Q3T0P6	0.438271	28.7402	0.697717	0.492667	0.956529	-6.21291
G3X6K8	-0.49972	25.2619	-0.69372	0.495121	0.956529	-6.21569
A1A4K5	-0.59816	23.6766	-0.6918	0.496304	0.956529	-6.21702
A6QNL5	0.384414	26.6419	0.691662	0.496388	0.956529	-6.21711
A7Z057	0.436362	24.1906	0.690681	0.496993	0.956529	-6.21779
P62261	0.438978	27.7191	0.687524	0.49894	0.956529	-6.21996
O97919	0.592641	19.8885	0.686589	0.499518	0.956529	-6.2206
G3X7A5	-0.38803	24.5329	-0.67794	0.504881	0.956529	-6.22649
P31096	0.567274	28.2536	0.676886	0.505537	0.956529	-6.22721
A6H7A3	0.534738	22.0974	0.676323	0.505888	0.956529	-6.22759
F1MZ85	-0.36459	25.1989	-0.67506	0.506675	0.956529	-6.22844
Q3SYU2	-0.44625	28.0945	-0.67266	0.508172	0.956529	-6.23006
Q28008	-0.45604	26.46	-0.66644	0.512065	0.956529	-6.23422
F1MCK2	0.399719	26.0387	0.666013	0.51233	0.956529	-6.2345
Q5KR47	0.35345	23.6846	0.663919	0.513644	0.956529	-6.23589
Q1RMR1	-0.37774	29.0652	-0.66373	0.513766	0.956529	-6.23602
P60661	0.301478	25.0249	0.663393	0.513974	0.956529	-6.23624
F1MVX2	0.488735	21.9293	0.662703	0.514408	0.956529	-6.2367
Q9BGI1	0.356575	22.3824	0.660544	0.515766	0.956529	-6.23813
F1N7D7	-0.46713	25.8169	-0.66048	0.515806	0.956529	-6.23817
A6QLL8	0.409925	28.2925	0.658721	0.516914	0.956529	-6.23933
G5E5C8	0.432301	25.501	0.658043	0.517341	0.956529	-6.23978
A6QQ84	0.554443	29.0129	0.656757	0.518152	0.956529	-6.24062
P62992	-0.31315	26.9725	-0.65375	0.520051	0.956529	-6.24259
F1MB08	0.399356	30.9733	0.64514	0.525511	0.956529	-6.24819
F1MC31	0.359853	21.6389	0.643563	0.526514	0.956529	-6.24921
P19858	0.394426	27.9343	0.635322	0.531774	0.956529	-6.25448
A5D984	0.33221	28.7807	0.629467	0.535529	0.956529	-6.25819
P10096	-0.31471	26.9593	-0.62669	0.537313	0.956529	-6.25994
E1BLC2	-0.36513	30.95	-0.61695	0.543601	0.956529	-6.26601
P25508	-0.56294	23.4914	-0.61471	0.545055	0.956529	-6.26739
F1MDS0	0.373512	29.5744	0.61467	0.545081	0.956529	-6.26742
F1MU79	0.517502	22.0087	0.608916	0.548819	0.956529	-6.27095
P07688	0.349881	25.8177	0.603867	0.552112	0.956529	-6.27402
Q3T145	0.389293	25.5434	0.603244	0.552518	0.956529	-6.2744
Q5E9B1	0.418728	26.7845	0.599861	0.55473	0.956529	-6.27644
Q3ZBV4	0.777965	20.5698	0.597484	0.556288	0.956529	-6.27787
Q3SZ65	-0.4628	23.3376	-0.5933	0.559033	0.956529	-6.28037
F1MZB4	-0.41773	24.4375	-0.59218	0.55977	0.956529	-6.28103
F1MGS9	-0.37959	19.1513	-0.59052	0.560861	0.956529	-6.28202
Q95117	-0.25407	27.8262	-0.58859	0.562136	0.956529	-6.28316
F1MDN4	0.473711	22.7501	0.588554	0.562158	0.956529	-6.28318
F1MF86	-0.37721	26.0538	-0.58821	0.562387	0.956529	-6.28339
Q3B7M5	0.348159	24.7706	0.586168	0.563732	0.956529	-6.28459
G5E507	0.433951	22.9736	0.584999	0.564503	0.956529	-6.28528
Q3T0Q4	0.476481	25.9531	0.583367	0.565582	0.956529	-6.28623
Q29RS5	-0.38446	26.756	-0.58198	0.566499	0.956529	-6.28705
A0A0A0MPA2	-0.33122	26.4318	-0.57681	0.569928	0.956529	-6.29006
P09867	0.373855	25.3839	0.574939	0.571169	0.956529	-6.29114
F1MTP5	-0.39043	25.0042	-0.57397	0.571815	0.956529	-6.2917
E1BKL4	-0.33978	29.7128	-0.55664	0.583392	0.961878	-6.30154
P42899	0.269185	25.4614	0.55663	0.583401	0.961878	-6.30155
P01252	-0.38563	22.8641	-0.55654	0.583459	0.961878	-6.3016
F1MZX2	-0.37428	25.3369	-0.55588	0.583904	0.961878	-6.30197
P01966	0.655415	23.514	0.545813	0.590689	0.961878	-6.30755
P60712	0.241174	27.7311	0.544835	0.59135	0.961878	-6.30809
A5D7E8	0.305103	29.4935	0.540995	0.59395	0.961878	-6.31019
Q2KJ39	0.438153	26.471	0.540251	0.594454	0.961878	-6.31059
F1N0K0	-0.34094	32.3746	-0.53898	0.595316	0.961878	-6.31128
P79345	0.461238	25.3063	0.537448	0.596356	0.961878	-6.31211
F1MHR8	-0.31797	25.5524	-0.53376	0.598862	0.961878	-6.3141
F1MYN5	-0.56671	23.7888	-0.53153	0.600381	0.961878	-6.3153
F1MKG2	0.286948	26.9909	0.527693	0.602997	0.962679	-6.31734
P00570	0.282379	23.602	0.523608	0.605789	0.963755	-6.31951
P35466	-0.29129	25.1576	-0.51825	0.609459	0.965897	-6.32232
Q1RMH5	0.41771	28.2429	0.515452	0.611381	0.965897	-6.32378
Q17QG2	-0.39536	21.142	-0.51163	0.614009	0.966693	-6.32575
G3N2F2	-0.37384	23.3189	-0.50424	0.619108	0.971016	-6.32954
F1N4M7	-0.33835	23.4255	-0.50147	0.621023	0.971016	-6.33094
P20414	0.289223	28.1823	0.49487	0.6256	0.972411	-6.33426
Q2KIV9	0.37642	26.8229	0.486971	0.631097	0.972411	-6.33817
Q3MHR5	0.374946	24.6177	0.485284	0.632275	0.972411	-6.339
A6QNZ7	-0.72555	24.405	-0.48207	0.634518	0.972411	-6.34057
P02316	-0.59321	23.7573	-0.4719	0.641645	0.972411	-6.34546
F1MQT9	-0.52601	22.2813	-0.47111	0.642202	0.972411	-6.34584
P61603	0.263227	25.3473	0.463478	0.647576	0.972411	-6.34944
F1MAZ3	0.308925	22.8168	0.463248	0.647739	0.972411	-6.34955
P26452	-0.25421	23.6685	-0.45835	0.651201	0.972411	-6.35183
Q32LF7	-0.36857	22.3459	-0.4511	0.656332	0.972411	-6.35516
Q3T0D0	0.441736	24.0599	0.447058	0.659205	0.972411	-6.357
Q3ZC35	0.346501	24.4947	0.442386	0.662531	0.972411	-6.3591
P02459	0.256199	36.3976	0.442167	0.662687	0.972411	-6.3592
P10152	0.214514	26.671	0.435678	0.667318	0.972411	-6.36208
F1MER4	-0.25637	27.9611	-0.42809	0.672752	0.972411	-6.36539
P62739	0.154394	25.4446	0.428044	0.672782	0.972411	-6.36541
P81187	-0.53705	25.6447	-0.42768	0.673042	0.972411	-6.36557
F1MM32	-0.25261	27.197	-0.42644	0.673932	0.972411	-6.36611
Q5E956	0.298789	29.2268	0.42441	0.67539	0.972411	-6.36698
F1MUD2	-0.20852	28.0114	-0.42389	0.675761	0.972411	-6.3672
P11116	-0.26019	23.6248	-0.42054	0.678172	0.972411	-6.36863
Q5E947	0.22105	26.7336	0.418788	0.679434	0.972411	-6.36938
A0A0N4STN1	0.705543	19.7849	0.418372	0.679733	0.972411	-6.36955
Q58DP6	-0.24628	29.7816	-0.41779	0.680154	0.972411	-6.3698
A6QLD2	-0.21736	19.818	-0.41232	0.684096	0.972411	-6.3721
Q1RMU3	0.221085	22.2631	0.411441	0.684732	0.972411	-6.37246
P21214	0.204541	22.813	0.407578	0.687525	0.972411	-6.37407
Q5E9E3	0.263838	27.5561	0.401452	0.691962	0.972411	-6.37658
A3KLR9	-0.28895	26.9282	-0.40056	0.692609	0.972411	-6.37694
P41976	-0.23439	25.1558	-0.39829	0.694261	0.972411	-6.37786
P01888	-0.31693	26.8767	-0.39287	0.698198	0.972411	-6.38003
P53619	0.377648	22.2854	0.391918	0.698891	0.972411	-6.38041
Q3T0L2	-0.23548	24.1853	-0.39188	0.698918	0.972411	-6.38042
F1N211	-0.26292	27.8544	-0.38863	0.701284	0.972411	-6.3817
Q28038	-0.17383	26.5233	-0.383	0.705395	0.972411	-6.38391
F1MEN8	0.278398	27.8449	0.379644	0.707851	0.972411	-6.3852
Q9BGI2	0.20095	26.2424	0.378711	0.708535	0.972411	-6.38556
F1MDC1	0.208228	27.3859	0.376856	0.709893	0.972411	-6.38627
A0A140T8A5	-0.21717	25.7701	-0.3751	0.711182	0.972411	-6.38694
E1BB91	0.229206	31.0549	0.372238	0.713279	0.972411	-6.38803
O97680	0.260075	25.6089	0.371505	0.713817	0.972411	-6.3883
Q2HJ89	0.225204	24.8615	0.370793	0.71434	0.972411	-6.38857
A6H6Y0	0.179626	23.795	0.367928	0.716444	0.972411	-6.38964
Q5XQN5	0.530839	23.2898	0.365488	0.718239	0.972411	-6.39055
E1BH06	-0.34386	22.2938	-0.36185	0.720916	0.972411	-6.39189
F1N3V0	0.235373	23.7894	0.359282	0.722811	0.972411	-6.39283
E1BB48	0.240934	24.0822	0.352946	0.72749	0.972411	-6.39512
F1N6D1	0.280201	23.1382	0.351976	0.728207	0.972411	-6.39547
F1N650	-0.24565	24.7712	-0.35013	0.72957	0.972411	-6.39612
P21793	0.210758	29.4501	0.348843	0.730525	0.972411	-6.39658
Q1RMM9	-0.2665	22.7356	-0.34832	0.730911	0.972411	-6.39677
D3JUI8	0.190287	24.9773	0.337619	0.738852	0.976336	-6.40049
A6QLZ0	0.20399	26.1124	0.328497	0.745643	0.976336	-6.40357
Q95L54	0.137477	27.9206	0.326491	0.74714	0.976336	-6.40424
F1MEW5	-0.20247	29.7995	-0.32273	0.749946	0.976336	-6.40548
P51122	0.22311	23.9908	0.322641	0.750015	0.976336	-6.40551
P35445	0.213218	34.1662	0.317115	0.754147	0.976336	-6.4073
F1N1R6	-0.12536	25.0026	-0.31411	0.756395	0.976336	-6.40827
E1BJH6	-0.16631	22.6416	-0.3104	0.759183	0.976336	-6.40945
F1MDX5	0.244737	24.0858	0.305074	0.763179	0.976336	-6.41111
G3N303	0.165145	24.5785	0.303155	0.764621	0.976336	-6.4117
E1BEG2	0.177695	24.0064	0.289838	0.774655	0.976336	-6.41571
Q2HJ49	0.192111	28.4785	0.288242	0.775861	0.976336	-6.41618
Q28104	-0.161	21.9474	-0.28742	0.776482	0.976336	-6.41642
Q28034	0.18721	26.0583	0.283796	0.779222	0.976336	-6.41748
P68509	0.332054	22.3417	0.282845	0.779941	0.976336	-6.41775
A5D7J6	0.176365	28.2035	0.28058	0.781655	0.976336	-6.4184
E1B9F6	0.157998	26.7554	0.2783	0.783382	0.976336	-6.41905
E1BJX6	-0.18302	23.0539	-0.27798	0.783623	0.976336	-6.41914
Q3ZCI4	0.194873	22.4534	0.277712	0.783828	0.976336	-6.41921
P07507	0.160031	29.3801	0.27503	0.785861	0.976336	-6.41997
P80311	0.15463	30.0984	0.274749	0.786074	0.976336	-6.42004
A7Z014	0.186416	26.606	0.272805	0.787549	0.976336	-6.42059
E1B8P3	0.247828	23.987	0.272761	0.787582	0.976336	-6.4206
P02465	-0.39833	26.7314	-0.26729	0.791737	0.976336	-6.4221
F1MD94	-0.2268	30.867	-0.26455	0.793816	0.976336	-6.42284
Q8SPP7	0.168753	25.8031	0.263009	0.794992	0.976336	-6.42325
Q3MHL4	0.283	20.2218	0.262618	0.79529	0.976336	-6.42336
P24627	0.174088	27.0409	0.259257	0.797849	0.976336	-6.42425
F1N368	-0.1416	35.1017	-0.25791	0.798872	0.976336	-6.4246
P62935	0.196843	23.9983	0.252886	0.802705	0.976336	-6.42591
F1MYG0	0.151811	22.0411	0.251946	0.803423	0.976336	-6.42615
Q32PB8	-0.12564	24.4398	-0.24981	0.805054	0.976336	-6.4267
F1MCU5	-0.13294	28.9533	-0.24881	0.805814	0.976336	-6.42695
F1N431	0.167991	24.2593	0.247499	0.806818	0.976336	-6.42728
A6H7J6	0.147135	30.3425	0.238616	0.813613	0.979324	-6.42948
P48616	-0.12436	29.9247	-0.23434	0.816887	0.979324	-6.43051
A3KN30	0.164505	23.2343	0.230591	0.819764	0.979324	-6.43139
Q0VCX2	0.122798	29.207	0.228416	0.821434	0.979324	-6.4319
F1MYG5	-0.12156	29.2536	-0.22317	0.825465	0.979324	-6.43311
F1N6Y7	-0.1633	24.7038	-0.22274	0.825794	0.979324	-6.43321
E1BN89	-0.11425	27.8277	-0.21215	0.833947	0.979324	-6.43555
G3X6N3	0.1651	28.1371	0.210465	0.835243	0.979324	-6.43591
G3MZT8	0.134574	24.5174	0.202268	0.841567	0.979324	-6.43764
F1MND9	-0.13582	30.7658	-0.20216	0.841652	0.979324	-6.43766
A6QL77	-0.14993	22.6665	-0.19982	0.843458	0.979324	-6.43814
P28801	0.116676	24.916	0.199695	0.843554	0.979324	-6.43816
E1B8K6	0.089232	25.0369	0.193949	0.847996	0.979324	-6.43931
F1MC11	-0.24707	24.3875	-0.19375	0.848151	0.979324	-6.43935
F1N6W9	-0.0882	20.9257	-0.19328	0.848515	0.979324	-6.43945
O02675	0.146503	30.6527	0.192659	0.848994	0.979324	-6.43957
F1MSZ6	-0.12585	21.2742	-0.19182	0.849642	0.979324	-6.43973
Q3SWW8	-0.15226	30.2759	-0.18929	0.851605	0.979324	-6.44022
Q6EWQ7	-0.17929	23.3222	-0.18398	0.855713	0.979324	-6.44123
E1BAB5	-0.15916	21.8708	-0.17766	0.860615	0.979324	-6.4424
A3KMV5	0.125498	23.5817	0.17556	0.862247	0.979324	-6.44277
F1N6Y1	-0.11396	25.5453	-0.17526	0.862479	0.979324	-6.44283
P79119	0.092698	32.4249	0.169815	0.866708	0.979324	-6.44379
E1BG25	-0.09142	27.083	-0.16657	0.869234	0.979324	-6.44434
Q0IIH5	-0.11573	24.7293	-0.16565	0.86995	0.979324	-6.4445
Q3T147	0.098032	22.9865	0.154913	0.878303	0.979324	-6.44625
G3N088	0.06908	29.0129	0.152301	0.880338	0.979324	-6.44666
A1A4Q4	-0.08758	23.8317	-0.1515	0.880966	0.979324	-6.44679
A5D7D1	-0.08904	27.0377	-0.14659	0.884787	0.979324	-6.44753
F1MET0	-0.06618	22.8866	-0.14139	0.888852	0.979324	-6.44829
P82943	-0.06926	30.8087	-0.13805	0.891456	0.979324	-6.44877
E1BNY1	-0.1361	21.6969	-0.13401	0.894615	0.979324	-6.44933
E1BEV7	0.069638	24.8557	0.133998	0.894623	0.979324	-6.44933
P08814	0.087345	25.0234	0.125071	0.901604	0.979324	-6.45051
F1MWK6	-0.07872	26.7525	-0.12452	0.902039	0.979324	-6.45058
Q76I81	0.090424	22.2886	0.117825	0.907276	0.979324	-6.45141
F1N3A1	-0.07054	28.8895	-0.11591	0.908776	0.979324	-6.45164
A6QNL0	-0.10083	21.4981	-0.11564	0.908987	0.979324	-6.45167
P25975	-0.05452	21.9892	-0.11121	0.912457	0.979324	-6.45218
A5PKA3	0.080526	23.8936	0.106375	0.916249	0.979324	-6.45272
F1N430	-0.05855	26.7193	-0.10584	0.916666	0.979324	-6.45277
F1MLB8	0.072933	22.8475	0.104253	0.917914	0.979324	-6.45294
E1BFB9	0.081745	20.9592	0.10258	0.919226	0.979324	-6.45312
A7MB83	-0.06299	25.9503	-0.10212	0.919584	0.979324	-6.45317
P31976	0.055757	27.6716	0.10193	0.919736	0.979324	-6.45319
F1N3H1	0.06078	27.816	0.101546	0.920037	0.979324	-6.45323
Q5E9E6	0.06173	23.724	0.101065	0.920415	0.979324	-6.45328
E1B8N6	-0.05855	24.6104	-0.09827	0.922609	0.979324	-6.45356
Q32LA3	-0.07533	27.2231	-0.09708	0.92354	0.979324	-6.45368
E1BDY3	-0.06905	24.7758	-0.09256	0.927094	0.979324	-6.45412
E1B6Z6	-0.06274	24.3211	-0.09194	0.927575	0.979324	-6.45418
P39873	-0.05901	29.7046	-0.09111	0.928226	0.979324	-6.45425
F1MMW8	0.071821	24.656	0.08875	0.930084	0.979324	-6.45447
P19120	-0.0495	25.9808	-0.08789	0.930756	0.979324	-6.45455
P23356	-0.04321	20.4193	-0.08514	0.932923	0.979324	-6.45479
Q27971	0.055203	22.0014	0.073314	0.942219	0.979324	-6.45575
F1MCF1	-0.03878	24.8904	-0.07264	0.942746	0.979324	-6.4558
A5D989	-0.04029	23.488	-0.06648	0.947597	0.979324	-6.45623
Q29S11	0.056867	24.2624	0.065998	0.947976	0.979324	-6.45627
Q76LV2	-0.03085	26.2773	-0.06547	0.948393	0.979324	-6.4563
F1MY84	-0.03567	29.638	-0.06446	0.949187	0.979324	-6.45637
A6H6X2	-0.06113	24.0807	-0.06434	0.949278	0.979324	-6.45638
O62827	-0.03347	29.13	-0.0634	0.950022	0.979324	-6.45644
Q27965	-0.04248	25.4747	-0.06266	0.950605	0.979324	-6.45648
P02081	0.071741	24.0154	0.062268	0.950912	0.979324	-6.45651
P81623	-0.04793	24.0224	-0.06172	0.951343	0.979324	-6.45654
Q1JQB0	0.024816	24.8244	0.055416	0.956308	0.980746	-6.45692
G3X6L4	-0.03836	24.7189	-0.05211	0.958915	0.980746	-6.4571
G3X7D2	0.028937	30.2048	0.051755	0.959191	0.980746	-6.45712
G3N2L2	0.022208	26.7869	0.047862	0.962259	0.981676	-6.45732
P04973	0.029865	24.4161	0.04491	0.964585	0.981848	-6.45746
Q95M18	0.019584	26.7078	0.036688	0.971065	0.986238	-6.4578
Q24JZ6	-0.01558	23.6067	-0.03097	0.975571	0.988608	-6.458
F1MRZ6	-0.01285	30.0494	-0.02688	0.978802	0.989677	-6.45812
P21809	0.011074	31.3652	0.021862	0.982755	0.991472	-6.45824
G3MZZ6	-0.0137	22.2537	-0.01726	0.986383	0.991473	-6.45834
F1MJI7	-0.01183	24.291	-0.01633	0.987115	0.991473	-6.45835
Q3T0R1	0.005965	23.6301	0.010237	0.991924	0.994109	-6.45843
O46375	7.11e-15	21.2416	1.48e-14	1	1	-6.45849

## Sheet: cytdexvscyt
Accession	logFC	AveExpr	t	P.Value	adj.P.Val	B
Q3SZH5	9.68362	23.5553	13.039	7.99e-12	3.64e-09	16.4884
A6QLD2	-6.0492	19.818	-11.4751	9.39e-11	2.14e-08	14.3422
F1MW26	-8.00675	21.3624	-10.0594	1.09e-09	1.65e-07	12.1404
P34955	10.1104	24.8046	9.80895	1.72e-09	1.96e-07	11.723
O97919	-7.6905	19.8885	-8.90963	9.48e-09	8.63e-07	10.1503
F1MVT9	5.64716	22.1375	8.21413	3.81e-08	2.89e-06	8.85238
Q9GKR3	-4.71181	23.8428	-7.97127	6.29e-08	4.09e-06	8.38204
Q05717	-5.19493	27.8258	-7.38593	2.17e-07	1.23e-05	7.21188
O18739	4.33977	27.1169	6.95786	5.53e-07	2.8e-05	6.32382
Q9GLX9	3.89286	27.1584	6.65331	1.09e-06	4.97e-05	5.6759
P15691	-4.8287	24.6186	-5.80199	7.76e-06	0.000321	3.79919
G3X6K8	-4.03106	25.2619	-5.59595	1.26e-05	0.00046	3.33212
A7MB82	-7.07896	19.8111	-5.57954	1.31e-05	0.00046	3.29474
G3N2Y0	-3.01276	18.9834	-5.37734	2.13e-05	0.000691	2.83203
E1BJF9	3.46595	22.0213	5.2447	2.92e-05	0.000887	2.5266
F1N1W3	-5.75971	24.2544	-5.19726	3.28e-05	0.000932	2.41704
O02853	-6.48729	24.1811	-5.0079	5.18e-05	0.001385	1.97818
P07456	-2.33289	24.2605	-4.9061	6.62e-05	0.001674	1.7414
F1MGS9	-3.09749	19.1513	-4.81865	8.19e-05	0.001961	1.53762
E1BEV7	-2.45176	24.8557	-4.7177	0.000105	0.002382	1.30202
P07995	-3.18345	24.8352	-4.55422	0.000156	0.00338	0.919946
F1MF56	-5.69444	22.7395	-4.19261	0.000377	0.007802	0.074953
A0A0N4STN1	-6.84029	19.7849	-4.05614	0.000526	0.010413	-0.24291
F1MTZ4	-2.89228	21.2782	-3.98779	0.000622	0.011789	-0.40171
F1MPY2	3.85747	20.9851	3.85948	0.00085	0.015464	-0.69881
F1MTX6	-4.31602	28.1012	-3.82965	0.000914	0.015677	-0.76768
F1MT97	-3.8124	25.1703	-3.8083	0.000962	0.015677	-0.81693
P10462	-2.42347	22.0889	-3.80718	0.000965	0.015677	-0.8195
A5D7S7	1.64782	25.3048	3.66306	0.001368	0.020723	-1.15046
G3X6Q8	2.84614	25.7235	3.66238	0.00137	0.020723	-1.15202
P98133	-2.74521	23.75	-3.64374	0.001433	0.020723	-1.19463
P21214	-1.82507	22.813	-3.63672	0.001457	0.020723	-1.21068
Q0P569	-1.8607	29.513	-3.59208	0.001623	0.022378	-1.31247
Q05716	-3.36244	22.359	-3.57318	0.001699	0.022731	-1.3555
F1MZ85	-1.89508	25.1989	-3.50887	0.001982	0.025772	-1.50146
F1N1E3	-2.49876	22.3942	-3.43455	0.002369	0.029939	-1.6693
E1BNY1	-3.40989	21.6969	-3.35744	0.002847	0.035012	-1.84238
A6QL81	2.26433	21.651	3.32042	0.003109	0.037228	-1.92507
G3X7D2	-1.83849	30.2048	-3.28819	0.003356	0.039156	-1.99682
A6QPW7	2.35988	24.6492	3.21945	0.003949	0.043993	-2.14909
A7MB70	-1.97451	25.831	-3.21777	0.003964	0.043993	-2.15279
F1MJ12	-1.47892	26.1923	-3.19407	0.004192	0.045412	-2.20503
F6QLF1	-1.71563	23.9823	-3.17118	0.004424	0.04681	-2.25536
P55106	-3.78218	22.5413	-3.08777	0.005379	0.055619	-2.43767
E1BMJ0	-1.5526	25.9902	-3.05569	0.005796	0.058608	-2.50731
Q0VCP3	-3.5284	22.3191	-3.01804	0.006327	0.062578	-2.58868
Q2HJ86	-1.38012	23.8865	-2.99105	0.006735	0.0652	-2.64675
Q2KJ20	-5.03929	24.768	-2.96064	0.007226	0.068493	-2.71195
E1BLA8	1.87945	22.2616	2.94939	0.007416	0.06886	-2.73601
E1BHG3	-2.56115	22.126	-2.91224	0.008078	0.073507	-2.81514
F1MQT9	-3.23892	22.2813	-2.90088	0.008291	0.07397	-2.83925
F1N444	-1.63304	26.2868	-2.86115	0.009081	0.078797	-2.92328
G3MYU9	2.89029	24.684	2.85648	0.009179	0.078797	-2.93312
Q95L54	-1.19694	27.9206	-2.84258	0.009474	0.07983	-2.96237
G3N0B6	-1.63291	26.0728	-2.8252	0.009857	0.081546	-2.99887
P35466	-1.57055	25.1576	-2.79429	0.010575	0.085919	-3.06351
Q05927	-2.47988	22.7491	-2.76678	0.011255	0.088417	-3.12076
A6QNL0	-2.41195	21.4981	-2.76614	0.011271	0.088417	-3.12208
P62739	-0.98333	25.4446	-2.7262	0.012334	0.095116	-3.20474
F1MUC5	-1.29308	27.1807	-2.71862	0.012546	0.095139	-3.22036
Q3MHZ5	-1.85076	22.0418	-2.70923	0.012814	0.095577	-3.23969
F1MZ40	-1.28249	27.08	-2.68666	0.013479	0.098704	-3.28599
F1MD95	1.25024	26.6793	2.68048	0.013667	0.098704	-3.29863
P07688	-1.54583	25.8177	-2.66798	0.014054	0.099622	-3.32418
B8Y9S9	1.59373	33.1423	2.66236	0.014232	0.099622	-3.33563
F1MPP2	1.96783	25.1373	2.63817	0.01502	0.102487	-3.38483
F1MYG0	-1.58836	22.0411	-2.63605	0.015091	0.102487	-3.38913
P01966	-3.14819	23.514	-2.62173	0.01558	0.104247	-3.41814
E1BHY6	-2.04128	23.2495	-2.61472	0.015824	0.104348	-3.43231
A5D989	-1.56073	23.488	-2.57521	0.01727	0.112256	-3.5118
P11116	-1.57749	23.6248	-2.54964	0.018271	0.116895	-3.56292
A1A4K5	-2.19969	23.6766	-2.54404	0.018498	0.116895	-3.57409
P10096	-1.26417	26.9593	-2.51738	0.019612	0.121939	-3.62703
E1BF59	-1.45594	25.7466	-2.51228	0.019832	0.121939	-3.63713
Q76LV2	-1.17276	26.2773	-2.48854	0.020887	0.126714	-3.68396
P02081	-2.85647	24.0154	-2.47928	0.021313	0.127596	-3.70216
A0A140T881	-1.24625	26.3995	-2.47272	0.021619	0.127747	-3.71502
A6QR60	-4.93918	21.1865	-2.45108	0.022659	0.130752	-3.75737
Q08E54	-1.66301	24.3508	-2.4502	0.022702	0.130752	-3.75907
P41976	-1.42256	25.1558	-2.41726	0.024378	0.138648	-3.82311
F1MQB1	-2.53855	25.0114	-2.39697	0.025466	0.141916	-3.86229
F1MRZ6	-1.1454	30.0494	-2.39496	0.025576	0.141916	-3.86616
P30932	-1.44759	23.9948	-2.36958	0.027006	0.148045	-3.91489
F1N0H9	1.45745	24.1562	2.35325	0.027965	0.151477	-3.94609
E1BQ37	-1.78673	22.4075	-2.34429	0.028504	0.152581	-3.96315
P17697	-1.27595	29.3431	-2.31069	0.030613	0.161966	-4.0268
F1N1I6	1.36846	31.1061	2.29935	0.031356	0.163991	-4.04815
P19858	-1.4116	27.9343	-2.27374	0.033097	0.171125	-4.09615
A7MAZ5	-1.08907	24.7134	-2.26488	0.033719	0.172385	-4.11268
Q17QG2	-1.74329	21.142	-2.25598	0.034355	0.173683	-4.12923
P13213	1.29148	34.522	2.25065	0.034741	0.173706	-4.13914
A5D7L1	-2.2329	23.7532	-2.21427	0.037484	0.183541	-4.20633
E1BG25	-1.21511	27.083	-2.21386	0.037515	0.183541	-4.20707
Q05443	-1.21114	28.1973	-2.20164	0.038481	0.185365	-4.22949
Q9BGI3	-0.95832	24.2176	-2.19644	0.038898	0.185365	-4.23901
P01888	-1.76977	26.8767	-2.19382	0.03911	0.185365	-4.24379
A1L573	-2.27293	22.1627	-2.16096	0.041859	0.196347	-4.30354
P28801	-1.25301	24.916	-2.14456	0.043294	0.201009	-4.33314
P19120	-1.19836	25.9808	-2.12766	0.044821	0.205993	-4.36349
F1N4M7	-1.42622	23.4255	-2.11379	0.046109	0.209796	-4.38828
F1N3L5	-1.33051	25.1908	-2.10719	0.046734	0.210535	-4.40005
A5D984	-1.10953	28.7807	-2.10233	0.047199	0.210545	-4.4087
A5D7R1	-1.90623	23.7852	-2.07694	0.049696	0.219532	-4.45364
E1BA17	-0.83046	30.8349	-2.07046	0.050352	0.220081	-4.46505
P31096	-1.73161	28.2536	-2.0662	0.050788	0.220081	-4.47255
Q95M18	-1.09785	26.7078	-2.05671	0.05177	0.220998	-4.48919
F1N7F3	1.91408	21.802	2.05479	0.051971	0.220998	-4.49256
Q3ZCI4	-1.43736	22.4534	-2.04837	0.052648	0.221803	-4.5038
A5D7D1	-1.23579	27.0377	-2.03463	0.054122	0.223993	-4.52774
O77834	-0.87655	22.8961	-2.03435	0.054152	0.223993	-4.52823
F1MXS8	-1.51732	30.7065	-2.01416	0.056386	0.231132	-4.56322
P48616	-1.06511	29.9247	-2.00706	0.057191	0.232165	-4.57547
F1MY84	-1.10834	29.638	-2.00298	0.057659	0.232165	-4.5825
E1BNG2	-1.21242	22.6402	-1.9735	0.061136	0.244006	-4.63296
G3MYH0	-1.60431	27.0325	-1.96545	0.062117	0.244769	-4.64666
Q1RMU3	-1.05487	22.2631	-1.96313	0.062403	0.244769	-4.6506
F1N7D7	-1.38358	25.8169	-1.95628	0.063252	0.245981	-4.66221
G3X745	-1.96733	23.6374	-1.93293	0.066224	0.255356	-4.70157
E1BHJ0	-1.13344	22.5214	-1.91906	0.068048	0.260185	-4.72481
F1MG05	-1.49942	22.4002	-1.8924	0.071677	0.271048	-4.76912
P07224	-1.22043	26.0541	-1.88951	0.072081	0.271048	-4.7739
E1BLS8	-0.93561	28.4966	-1.87571	0.074035	0.276113	-4.79664
Q3T0I4	-1.15743	21.8075	-1.85548	0.076983	0.284775	-4.82976
F1MLB8	-1.28818	22.8475	-1.84137	0.079098	0.29024	-4.8527
E1BKX7	-0.99086	25.3189	-1.82489	0.081634	0.297146	-4.87934
Q3MHM5	-1.40174	21.37	-1.81536	0.083132	0.3002	-4.89467
P00727	-1.57397	21.8343	-1.80725	0.084425	0.302469	-4.90766
P25975	-0.86962	21.9892	-1.77381	0.089945	0.319727	-4.9608
F1MET0	-0.8262	22.8866	-1.76503	0.091444	0.322536	-4.97462
F1N6C0	-0.81663	24.6061	-1.75422	0.09332	0.32662	-4.99157
F1N126	-0.70365	27.0996	-1.74007	0.095826	0.328293	-5.01365
Q1RMR1	-0.9899	29.0652	-1.73937	0.095951	0.328293	-5.01474
F1MHR8	-1.03613	25.5524	-1.73931	0.095962	0.328293	-5.01484
F1MF86	-1.10208	26.0538	-1.71853	0.099749	0.338701	-5.047
P60661	-0.77238	25.0249	-1.69961	0.103309	0.34765	-5.07603
F1MX63	-0.92483	21.5487	-1.69496	0.104199	0.34765	-5.08312
E1B9F6	-0.96051	26.7554	-1.69185	0.104799	0.34765	-5.08787
P50397	-0.73857	25.1005	-1.68854	0.105441	0.34765	-5.09291
E1B8P3	-1.5254	23.987	-1.67886	0.107334	0.351346	-5.10758
F1MZB4	-1.1803	24.4375	-1.6732	0.108456	0.351495	-5.11614
P60712	-0.73961	27.7311	-1.67085	0.108925	0.351495	-5.11969
Q5KR47	-0.88552	23.6846	-1.66336	0.11043	0.353842	-5.13097
A7E3S8	-0.70669	24.2911	-1.65452	0.112227	0.357087	-5.14423
Q1RMM9	-1.26193	22.7356	-1.64937	0.113285	0.35795	-5.15192
E1BDF3	-0.98917	26.7886	-1.62482	0.118449	0.369608	-5.18836
Q5E9A3	-0.90173	22.0277	-1.62038	0.119404	0.369608	-5.19491
F1N152	-0.95861	26.4753	-1.61427	0.120727	0.369608	-5.20389
P08814	-1.12502	25.0234	-1.61093	0.121457	0.369608	-5.2088
Q3MHL4	-1.73572	20.2218	-1.61071	0.121505	0.369608	-5.20912
P02465	-2.39802	26.7314	-1.60914	0.121849	0.369608	-5.21142
Q28104	-0.89848	21.9474	-1.60395	0.122993	0.370608	-5.21902
E1BMV3	-0.74752	30.3736	-1.58758	0.126657	0.37705	-5.24283
Q5E9E6	-0.96718	23.724	-1.58348	0.12759	0.37705	-5.24877
Q2KIS7	-1.01116	25.7004	-1.58009	0.128364	0.37705	-5.25366
Q2HJG0	-1.39307	23.7059	-1.57615	0.12927	0.37705	-5.25935
F1MPE1	0.80335	27.1153	1.57613	0.129274	0.37705	-5.25938
F1N6Y7	1.15051	24.7038	1.56927	0.130863	0.378188	-5.26925
Q0VCY7	-0.86577	24.0544	-1.56727	0.131329	0.378188	-5.27211
Q3MHK9	-0.9627	23.4868	-1.56373	0.132158	0.378188	-5.27719
Q2HJ60	-0.85967	25.7792	-1.55334	0.134617	0.382817	-5.29203
F1MYG5	-0.83479	29.2536	-1.53261	0.139634	0.392282	-5.3214
F1MC31	-0.85689	21.6389	-1.53246	0.13967	0.392282	-5.32161
Q0VD44	1.23604	22.8134	1.51202	0.144768	0.404106	-5.35026
G5E507	-1.11512	22.9736	-1.50327	0.146996	0.407823	-5.36243
Q58DU5	-0.79707	21.3732	-1.49196	0.149919	0.413412	-5.37808
A2VDY0	-0.6348	26.5746	-1.47684	0.153896	0.421583	-5.39883
Q5E947	-0.77679	26.7336	-1.47166	0.155281	0.421583	-5.40592
F1MCK2	-0.88239	26.0387	-1.47024	0.155661	0.421583	-5.40785
Q08DP0	-0.83867	25.7099	-1.4668	0.156588	0.421583	-5.41253
P17404	-0.75157	25.7771	-1.46073	0.158233	0.423505	-5.42078
G3MZI7	-1.06226	27.6957	-1.44947	0.16132	0.424666	-5.43599
E1B9T2	-1.40783	21.6433	-1.44742	0.161885	0.424666	-5.43874
P79345	-1.24131	25.3063	-1.44642	0.162165	0.424666	-5.44009
Q865V6	-1.03212	24.5821	-1.44557	0.1624	0.424666	-5.44123
Q0VCX2	-0.77021	29.207	-1.43267	0.166017	0.431407	-5.45851
Q3SZ62	-0.75567	28.3358	-1.42771	0.167423	0.431407	-5.46511
Q2HJ49	-0.94843	28.4785	-1.42302	0.168763	0.431407	-5.47134
Q9BGI1	-0.76634	22.3824	-1.41963	0.169739	0.431407	-5.47584
G3MZT8	-0.94233	24.5174	-1.41635	0.170683	0.431407	-5.48017
Q3SZ65	-1.10428	23.3376	-1.41568	0.170878	0.431407	-5.48106
F6Q751	-0.70622	23.7969	-1.41314	0.171615	0.431407	-5.48441
G3X6L4	-1.03236	24.7189	-1.40237	0.174766	0.435932	-5.49858
P21856	-0.69856	23.4452	-1.4001	0.175436	0.435932	-5.50155
A0A140T8D4	1.40351	20.9817	1.39722	0.176289	0.435932	-5.50531
Q3ZBD7	-0.79758	26.6518	-1.39059	0.178266	0.436338	-5.51396
G1K122	-0.87916	26.3136	-1.39023	0.178371	0.436338	-5.51442
Q3T0R1	-0.79901	23.6301	-1.3713	0.184115	0.445623	-5.53892
A6H6Y0	-0.66946	23.795	-1.37126	0.184126	0.445623	-5.53896
G3N2F2	-1.00917	23.3189	-1.36116	0.187249	0.448645	-5.55191
E1B8K6	-0.62557	25.0369	-1.3597	0.187706	0.448645	-5.55379
Q27965	-0.92037	25.4747	-1.35769	0.188332	0.448645	-5.55634
A7MB83	-0.83423	25.9503	-1.35253	0.189953	0.449026	-5.56292
Q5E9D5	-1.25771	21.2994	-1.3509	0.190466	0.449026	-5.56499
F1MER7	-0.70354	31.7563	-1.33058	0.196961	0.461022	-5.59063
G3N0V2	1.89304	25.5331	1.32867	0.197581	0.461022	-5.59303
Q2HJ89	-0.80354	24.8615	-1.323	0.199428	0.462959	-5.60012
Q5E9F7	-0.76676	24.8382	-1.31677	0.201473	0.465332	-5.60787
Q3T0P6	-0.82093	28.7402	-1.3069	0.204748	0.468285	-5.6201
P13605	-0.69277	31.6695	-1.30481	0.205448	0.468285	-5.62268
A0A096P6K4	-0.87461	24.2005	-1.30364	0.205839	0.468285	-5.62412
F1MYS7	-0.81971	22.6635	-1.29604	0.208401	0.46952	-5.63347
F1N6Y1	-0.84264	25.5453	-1.2959	0.208446	0.46952	-5.63364
G3MZD8	-0.6663	23.6776	-1.29034	0.210336	0.471444	-5.64045
Q05588	-1.0624	24.1387	-1.27138	0.216877	0.483721	-5.66346
A0A140T8A5	-0.73403	25.7701	-1.26784	0.218114	0.484107	-5.66772
P20959	1.60965	22.6388	1.26301	0.219813	0.485509	-5.67353
O62827	-0.66427	29.13	-1.25842	0.221439	0.486738	-5.67903
F1MYX9	-0.98309	24.7382	-1.24741	0.225369	0.492181	-5.69214
G8JKY5	0.86489	26.8169	1.24385	0.226651	0.492181	-5.69636
F1MDN4	-0.99875	22.7501	-1.24088	0.227726	0.492181	-5.69987
Q3ZBV8	-1.10235	21.3075	-1.23723	0.22905	0.492181	-5.70418
P42899	-0.59696	25.4614	-1.23442	0.230076	0.492181	-5.70749
Q0IIG2	-0.57499	27.3564	-1.23169	0.231074	0.492181	-5.71069
F1MF97	-0.63409	30.1736	-1.23056	0.231487	0.492181	-5.71202
F1MB08	-0.75843	30.9733	-1.2252	0.233461	0.494069	-5.71829
E1BIY5	-0.66883	22.9969	-1.21838	0.23599	0.494666	-5.72624
P61603	-0.69056	25.3473	-1.21591	0.236912	0.494666	-5.72911
A5PKA3	-0.92025	23.8936	-1.21566	0.237005	0.494666	-5.7294
P26452	-0.67114	23.6685	-1.21009	0.239092	0.495864	-5.73585
A7Z014	-0.82568	26.606	-1.20832	0.239759	0.495864	-5.7379
F1MD94	-1.02401	30.867	-1.19449	0.245011	0.496347	-5.75378
P56965	-0.84305	23.7753	-1.19337	0.24544	0.496347	-5.75505
G5E5C8	-0.78133	25.501	-1.18933	0.246994	0.496347	-5.75966
P62992	-0.5657	26.9725	-1.181	0.250218	0.496347	-5.76911
F1MRP6	-0.56512	31.0933	-1.1806	0.250373	0.496347	-5.76957
Q3SYU2	-0.78172	28.0945	-1.17834	0.251255	0.496347	-5.77212
Q3ZCJ2	-0.83866	24.984	-1.17499	0.252566	0.496347	-5.7759
A6QLL8	-0.73013	28.2925	-1.17326	0.253243	0.496347	-5.77785
F1MCU5	-0.6264	28.9533	-1.17237	0.253593	0.496347	-5.77885
F1MDC2	-0.50312	27.8428	-1.16494	0.256526	0.496347	-5.78718
Q56JX6	-0.62842	24.6919	-1.16493	0.256528	0.496347	-5.78719
Q32PB8	-0.5856	24.4398	-1.16438	0.256746	0.496347	-5.7878
P55252	-0.74956	31.3388	-1.16422	0.256812	0.496347	-5.78799
F1MCF1	-0.62142	24.8904	-1.16407	0.25687	0.496347	-5.78815
E1BJX6	-0.76426	23.0539	-1.16078	0.258179	0.496347	-5.79183
G3N303	-0.63197	24.5785	-1.16011	0.258446	0.496347	-5.79257
F1N3V0	-0.75962	23.7894	-1.15952	0.25868	0.496347	-5.79323
Q1JQB0	-0.51819	24.8244	-1.15715	0.259628	0.496347	-5.79587
A0A140T866	-0.84195	21.1153	-1.14968	0.262626	0.498939	-5.80414
P13909	0.967222	25.0906	1.14832	0.263177	0.498939	-5.80564
F1MX51	-0.80242	22.6388	-1.12872	0.271178	0.507747	-5.82711
A5D7J6	-0.70753	28.2035	-1.12562	0.272464	0.507747	-5.83048
P63103	-0.62359	27.6661	-1.12281	0.273629	0.507747	-5.83352
P19803	-0.60526	24.3846	-1.11842	0.275456	0.507747	-5.83826
Q5E9B1	-0.77947	26.7845	-1.11665	0.276198	0.507747	-5.84017
Q3T145	-0.72011	25.5434	-1.11587	0.276522	0.507747	-5.84101
P62261	-0.71221	27.7191	-1.11546	0.276694	0.507747	-5.84145
P00570	-0.60149	23.602	-1.11533	0.27675	0.507747	-5.84159
F1MAZ3	-0.73289	22.8168	-1.09901	0.283653	0.518322	-5.85903
F1N1R6	-0.43587	25.0026	-1.09216	0.286586	0.521586	-5.86628
F6R9Y9	0.717318	30.904	1.08268	0.29068	0.526929	-5.87625
F1MM32	-0.63926	27.197	-1.07918	0.292203	0.527589	-5.87991
Q76I81	-0.81388	22.2886	-1.06051	0.300425	0.538541	-5.89926
Q3T0Q4	-0.86581	25.9531	-1.06003	0.300636	0.538541	-5.89975
O77588	0.60095	29.2773	1.05305	0.303752	0.54096	-5.9069
Q0VCM4	-1.10854	23.0312	-1.05104	0.304654	0.54096	-5.90895
F1MND9	0.704794	30.7658	1.04904	0.305553	0.54096	-5.91099
F1MS56	-0.64467	24.2886	-1.04113	0.309125	0.541036	-5.91901
Q1JPB0	-0.64256	26.3367	-1.03923	0.309989	0.541036	-5.92094
P07107	-0.54186	25.4132	-1.03917	0.310016	0.541036	-5.921
F1N431	-0.70282	24.2593	-1.03546	0.311708	0.541036	-5.92474
A0A140T894	-0.73851	25.6895	-1.03219	0.3132	0.541036	-5.92802
G3X6S5	-0.72552	27.0686	-1.0315	0.313521	0.541036	-5.92872
Q28046	-0.74529	23.5615	-1.02913	0.314608	0.541036	-5.93109
Q2HJB6	-0.62835	28.0221	-1.02804	0.315109	0.541036	-5.93218
P13696	-0.70066	27.0048	-1.02055	0.318567	0.543139	-5.93965
F1N7F6	-0.91789	24.8797	-1.01517	0.321063	0.543139	-5.94497
F1MEN8	-0.74387	27.8449	-1.01439	0.321429	0.543139	-5.94574
P0C0S4	-0.5096	24.5977	-1.01308	0.322041	0.543139	-5.94704
Q5E956	-0.71127	29.2268	-1.01032	0.323332	0.543139	-5.94976
F1MNQ4	-0.67384	27.4974	-1.00997	0.323496	0.543139	-5.9501
F1N368	-0.55278	35.1017	-1.00686	0.324953	0.543579	-5.95315
F1N3A1	-0.60849	28.8895	-0.99985	0.328261	0.544528	-5.96001
Q3SWX1	-0.71974	21.1494	-0.99894	0.328692	0.544528	-5.9609
A6H7J6	-0.61401	30.3425	-0.99577	0.330193	0.544528	-5.96398
A5D7E8	-0.56021	29.4935	-0.99334	0.331351	0.544528	-5.96634
G3X7A5	-0.56699	24.5329	-0.99061	0.332654	0.544528	-5.96898
F1MUD2	-0.48654	28.0114	-0.98907	0.33339	0.544528	-5.97047
P51122	-0.68322	23.9908	-0.98801	0.333897	0.544528	-5.97149
Q3ZC35	-0.77132	24.4947	-0.98476	0.335455	0.544644	-5.97462
P80177	-0.67253	24.6309	-0.98287	0.336363	0.544644	-5.97643
P09867	-0.6375	25.3839	-0.98039	0.33756	0.544644	-5.97881
A6QNL5	-0.53912	26.6419	-0.97003	0.342582	0.550794	-5.98868
Q8SQ28	-0.8543	28.54	-0.96688	0.344116	0.551313	-5.99166
Q5E946	-0.59837	26.6809	-0.95993	0.347527	0.554824	-5.99821
F1MKG2	-0.51894	26.9909	-0.95433	0.350292	0.557283	-6.00346
A3KLR9	-0.68378	26.9282	-0.94791	0.353478	0.560391	-6.00943
P52556	-0.71432	22.3251	-0.94404	0.355407	0.561494	-6.01302
Q32LA3	-0.72921	27.2231	-0.93983	0.357512	0.562866	-6.0169
A6QLZ0	-0.58052	26.1124	-0.93485	0.36002	0.564192	-6.02148
F1N3H1	-0.55858	27.816	-0.93323	0.360835	0.564192	-6.02296
Q6EWQ7	-0.89781	23.3222	-0.92133	0.366878	0.571677	-6.03379
Q3T054	-0.57956	22.7372	-0.91772	0.368724	0.572591	-6.03705
Q28008	-0.62413	26.46	-0.91208	0.371616	0.574997	-6.04211
F1MKS3	-0.53539	23.959	-0.90979	0.3728	0.574997	-6.04417
Q0IIH5	-0.62823	24.7293	-0.89917	0.378301	0.581511	-6.0536
Q28034	-0.58372	26.0583	-0.88487	0.385802	0.586731	-6.06616
F1N0K0	-0.55661	32.3746	-0.87993	0.388412	0.586731	-6.07044
Q3T147	-0.55682	22.9865	-0.87991	0.388425	0.586731	-6.07047
P07507	-0.51116	29.3801	-0.87848	0.38918	0.586731	-6.0717
E1BL59	-0.7733	21.3564	-0.87821	0.389326	0.586731	-6.07193
A6QPC2	0.447973	29.842	0.878003	0.389435	0.586731	-6.07211
F1N2L9	-0.88174	21.1191	-0.86338	0.397248	0.591405	-6.08466
Q2KJH6	-0.46196	26.9252	-0.85888	0.399671	0.591405	-6.08848
Q9BGI2	-0.45481	26.2424	-0.85714	0.40061	0.591405	-6.08995
F1MDX5	-0.6871	24.0858	-0.85649	0.400963	0.591405	-6.0905
A6QNZ7	-1.28574	24.405	-0.85427	0.402164	0.591405	-6.09237
A7Z057	-0.53849	24.1906	-0.85234	0.403216	0.591405	-6.09401
Q27971	-0.64117	22.0014	-0.85153	0.403655	0.591405	-6.09469
Q95117	-0.36731	27.8262	-0.85092	0.403984	0.591405	-6.09519
Q3SZI4	-0.46705	25.8986	-0.85015	0.404404	0.591405	-6.09584
F1MX61	-0.98348	19.2852	-0.84679	0.406231	0.591405	-6.09865
Q0P5K3	-0.54725	24.2706	-0.84436	0.407562	0.591405	-6.10069
Q3MHN0	-0.58205	22.2493	-0.84331	0.408134	0.591405	-6.10156
P21809	-0.42385	31.3652	-0.83676	0.411728	0.594718	-6.10699
F1MER4	-0.48569	27.9611	-0.81099	0.426061	0.613473	-6.12799
E1BEG2	-0.48653	24.0064	-0.79358	0.435918	0.624632	-6.14183
F1MXR3	-0.41537	24.8258	-0.79247	0.436556	0.624632	-6.14271
E1BB91	-0.48572	31.0549	-0.78882	0.438638	0.625643	-6.14556
P53619	-0.75735	22.2854	-0.78596	0.440276	0.626017	-6.14779
A6QQ84	-0.6573	29.0129	-0.77859	0.44452	0.628953	-6.15352
P55052	-0.52893	25.2371	-0.77758	0.445105	0.628953	-6.1543
F1MJI7	-0.55869	24.291	-0.77167	0.448521	0.630104	-6.15884
Q3B7M5	-0.45817	24.7706	-0.77138	0.448689	0.630104	-6.15906
E1BFB9	-0.61042	20.9592	-0.766	0.451822	0.632015	-6.16317
E1B6Z6	-0.52155	24.3211	-0.76427	0.452828	0.632015	-6.16448
P23356	-0.38212	20.4193	-0.75286	0.459517	0.639389	-6.17308
F1MU79	-0.63651	22.0087	-0.74895	0.461824	0.640641	-6.176
F1N401	-0.46416	31.4819	-0.74636	0.463353	0.640808	-6.17793
Q32KL2	-0.70218	21.3693	-0.74385	0.46484	0.640916	-6.17979
P02459	0.429033	36.3976	0.740457	0.466856	0.641751	-6.18229
G3MYP1	-0.63796	23.2634	-0.73209	0.471846	0.646657	-6.18843
A3KMV5	-0.5206	23.5817	-0.72827	0.474135	0.646781	-6.1912
Q2KIV9	-0.56179	26.8229	-0.72679	0.475024	0.646781	-6.19228
Q29S11	-0.62455	24.2624	-0.72483	0.476202	0.646781	-6.19369
Q1LZ72	-0.89416	23.1749	-0.713	0.483345	0.653362	-6.20216
P10103	-0.45328	26.4258	-0.71205	0.483919	0.653362	-6.20284
Q3ZBY4	-0.45412	25.1796	-0.70645	0.487326	0.653795	-6.2068
G3N2L2	-0.3264	26.7869	-0.70344	0.489162	0.653795	-6.20891
O97680	-0.49235	25.6089	-0.7033	0.489247	0.653795	-6.20901
Q29RS5	-0.46207	26.756	-0.69947	0.49159	0.653795	-6.21169
Q28038	0.317271	26.5233	0.699045	0.491852	0.653795	-6.21199
Q32LF7	-0.5695	22.3459	-0.69702	0.493092	0.653795	-6.2134
P04973	-0.46179	24.4161	-0.69441	0.494698	0.653795	-6.21521
E1BKL4	-0.42144	29.7128	-0.69043	0.497146	0.653795	-6.21796
A6H7A3	0.545861	22.0974	0.690391	0.497172	0.653795	-6.21799
A6H737	-0.47751	27.1664	-0.68206	0.502322	0.658665	-6.22369
F1MTP5	-0.46006	25.0042	-0.67633	0.50588	0.661424	-6.22758
P81187	-0.82907	25.6447	-0.66024	0.515959	0.670979	-6.23833
F1MXX6	-0.3418	26.1006	-0.65995	0.516138	0.670979	-6.23852
E1B8N6	-0.38623	24.6104	-0.64821	0.523563	0.678693	-6.24621
A0JN47	-0.55864	24.0075	-0.6403	0.528594	0.683268	-6.2513
F1ME65	-0.3242	29.4105	-0.63414	0.53253	0.68452	-6.25523
F1N1C7	-0.36476	29.0703	-0.63408	0.532572	0.68452	-6.25527
P81623	-0.48833	24.0224	-0.62884	0.535933	0.6869	-6.25859
A5D9E9	-0.56523	23.1219	-0.62016	0.541524	0.692116	-6.26402
P62935	-0.4791	23.9983	-0.6155	0.544544	0.694027	-6.26691
Q5XQN5	0.877517	23.2898	0.604179	0.551908	0.701327	-6.27383
F1N663	0.374204	26.2493	0.600368	0.554399	0.701327	-6.27613
P31976	-0.32799	27.6716	-0.59961	0.554896	0.701327	-6.27659
F1MVX2	-0.43883	21.9293	-0.59504	0.557891	0.70316	-6.27933
Q3MHR5	-0.44786	24.6177	-0.57966	0.568038	0.713109	-6.2884
Q3SWW8	-0.46519	30.2759	-0.57833	0.56892	0.713109	-6.28918
Q3T0L2	-0.34598	24.1853	-0.57577	0.57062	0.713275	-6.29066
F1MZ92	-0.33613	24.2213	-0.56777	0.57594	0.715551	-6.29525
A3KN30	-0.40377	23.2343	-0.56597	0.577144	0.715551	-6.29628
G5E6G2	-0.29622	20.6392	-0.56595	0.577159	0.715551	-6.29629
P35445	-0.37734	34.1662	-0.56121	0.580329	0.717022	-6.29898
E1BHA5	-0.33242	23.4676	-0.55931	0.5816	0.717022	-6.30005
E1BGN3	-0.34945	30.3003	-0.55712	0.583073	0.717022	-6.30128
F1MUK3	-0.38166	25.4901	-0.55304	0.585818	0.718456	-6.30356
Q3ZC64	0.327993	22.6216	0.548467	0.588897	0.719562	-6.30609
G3N088	-0.24811	29.0129	-0.54701	0.589883	0.719562	-6.30689
F1MDC1	-0.30036	27.3859	-0.5436	0.592184	0.720437	-6.30876
F1N430	-0.29697	26.7193	-0.53683	0.596775	0.722186	-6.31245
P01252	-0.37195	22.8641	-0.5368	0.596796	0.722186	-6.31246
F1MEW5	-0.33491	29.7995	-0.53385	0.598802	0.722692	-6.31405
P25508	-0.48577	23.4914	-0.53045	0.601119	0.72357	-6.31588
E1BB48	-0.36013	24.0822	-0.52756	0.603091	0.724027	-6.31742
A0JNE0	-0.3188	28.2458	-0.52104	0.607545	0.725761	-6.32086
E1BPX2	-0.27836	27.6786	-0.52078	0.607725	0.725761	-6.32099
E1BDY3	0.383267	24.7758	0.513728	0.612566	0.726837	-6.32467
Q07130	-0.28671	28.2845	-0.51253	0.61339	0.726837	-6.32529
Q58DP6	-0.29846	29.7816	-0.5063	0.617686	0.726837	-6.32849
E1BN89	-0.27225	27.8277	-0.50552	0.618225	0.726837	-6.32889
Q3SZR3	-0.4023	22.9137	-0.50436	0.619028	0.726837	-6.32948
Q1RMH5	-0.40842	28.2429	-0.50398	0.619284	0.726837	-6.32967
Q5E9E3	-0.33073	27.5561	-0.50323	0.619808	0.726837	-6.33005
Q3T0D0	-0.4894	24.0599	-0.4953	0.625305	0.731397	-6.33405
E1BAB5	-0.43841	21.8708	-0.48939	0.629411	0.734313	-6.33698
P80311	-0.27081	30.0984	-0.48119	0.635137	0.739098	-6.341
P04272	-0.23546	28.6239	-0.47727	0.637881	0.740398	-6.34289
E1BKZ9	0.344298	21.4986	0.464665	0.646739	0.74877	-6.34889
Q3MHN2	-0.28168	23.7182	-0.4619	0.648687	0.749118	-6.35018
D3JUI8	-0.25231	24.9773	-0.44767	0.658771	0.758837	-6.35672
P68509	-0.51642	22.3417	-0.43989	0.664309	0.763284	-6.36021
F1MYE4	-0.25217	28.1934	-0.43646	0.666761	0.764172	-6.36173
P48427	-0.36766	22.1612	-0.42342	0.676099	0.772073	-6.3674
A6QL77	-0.31508	22.6665	-0.41994	0.678607	0.772073	-6.36889
Q2KJ39	-0.34013	26.471	-0.41939	0.678999	0.772073	-6.36912
Q2YDE4	-0.29	21.4098	-0.41739	0.680442	0.772073	-6.36997
F1MMW8	-0.33291	24.656	-0.41137	0.684782	0.775064	-6.37249
P02453	0.224293	31.3973	0.40548	0.689043	0.777952	-6.37493
Q3ZBV4	0.521945	20.5698	0.400858	0.692393	0.778777	-6.37682
F1MYN5	0.426207	23.7888	0.39975	0.693197	0.778777	-6.37727
F1MZX2	-0.2624	25.3369	-0.38972	0.700489	0.785031	-6.38127
E1BI98	-0.19649	32.0795	-0.38579	0.70336	0.786312	-6.38282
P10895	0.329312	24.724	0.37354	0.712324	0.794381	-6.38753
P24627	-0.24575	27.0409	-0.36597	0.717884	0.798624	-6.39037
F1N6D1	-0.28872	23.1382	-0.36267	0.720312	0.79937	-6.39159
P02316	-0.44786	23.7573	-0.35628	0.725029	0.801712	-6.39392
G3MZZ6	-0.28186	22.2537	-0.35504	0.725946	0.801712	-6.39437
E1B9J9	-0.2144	28.8526	-0.34116	0.736218	0.811088	-6.39927
E1BLC2	-0.19716	30.95	-0.33313	0.742188	0.81569	-6.40202
P21793	-0.1995	29.4501	-0.33022	0.744363	0.816108	-6.403
F1MD77	-0.36504	22.5944	-0.31317	0.757103	0.828082	-6.40857
F1MSZ6	0.20269	21.2742	0.308932	0.760281	0.829564	-6.40991
A2VE41	-0.19617	24.0523	-0.30534	0.762982	0.830518	-6.41103
F1N650	0.201144	24.7712	0.286695	0.77703	0.843791	-6.41664
F1MDS0	-0.17105	29.5744	-0.28148	0.780972	0.84479	-6.41814
F1MS32	0.269108	25.3551	0.28057	0.781663	0.84479	-6.4184
F1N026	0.154322	25.2968	0.274931	0.785936	0.847396	-6.41999
F1MKH8	0.166311	24.3911	0.234166	0.817023	0.87883	-6.43055
E1BJH6	0.122768	22.6416	0.229132	0.820884	0.880901	-6.43174
Q17QC8	0.298789	20.7676	0.194552	0.84753	0.906835	-6.43919
O62644	-0.14964	27.0972	-0.1926	0.849037	0.906835	-6.43958
Q9XSA7	-0.0953524	26.6236	-0.18691	0.853445	0.911407	-6.44148
A6H6X2	0.170562	24.0807	0.179522	0.859172	0.915511	-6.44206
Q58D84	-0.10056	30.3088	-0.16638	0.869374	0.923144	-6.44437
A1A4Q4	-0.09438	23.8317	-0.16326	0.871806	0.923144	-6.4449
P68301	0.104905	22.0425	0.162466	0.872422	0.923144	-6.44503
F6S1Q0	-0.16183	26.126	-0.15919	0.874971	0.923693	-6.44557
A0A0A0MPA2	0.089275	26.4318	0.15547	0.877869	0.924607	-6.44616
F1MUJ0	0.089439	21.9423	0.148347	0.883421	0.926627	-6.44727
F1N211	0.099978	27.8544	0.147785	0.883859	0.926627	-6.44735
E1BFC8	0.058278	27.4517	0.13842	0.891168	0.932141	-6.44872
P79119	-0.06675	32.4249	-0.12229	0.903781	0.942977	-6.45086
E1BIM2	-0.14487	23.2652	-0.11987	0.905672	0.942977	-6.45116
F1MKY3	0.074867	25.9009	0.113771	0.910452	0.945789	-6.45189
P39873	0.066908	29.7046	0.103314	0.91865	0.952132	-6.45304
Q8SPP7	0.062036	25.8031	0.096686	0.923852	0.952458	-6.45372
O46375	0.045987	21.2416	0.095945	0.924434	0.952458	-6.45379
P82943	0.047259	30.8087	0.094192	0.92581	0.952458	-6.45396
P10152	-0.04542	26.671	-0.09225	0.927338	0.952458	-6.45415
A5PJT7	-0.06769	28.1876	-0.08922	0.929717	0.95275	-6.45443
F1MC11	-0.1005	24.3875	-0.07881	0.937897	0.95848	-6.45532
A1L5B7	0.121793	19.8	0.076744	0.939521	0.95848	-6.45548
O02675	0.05409	30.6527	0.071131	0.943936	0.959911	-6.45591
A0A0A0MP90	0.038849	24.9469	0.069597	0.945143	0.959911	-6.45602
P20414	-0.03615	28.1823	-0.06185	0.95124	0.962456	-6.45654
F1N6W9	0.027854	20.9257	0.061039	0.95188	0.962456	-6.45659
F1MWK6	-0.03437	26.7525	-0.05437	0.957133	0.965622	-6.45698
Q24JZ6	0.023419	23.6067	0.046557	0.963287	0.96968	-6.45738
G3X6N3	0.026688	28.1371	0.034021	0.973167	0.977464	-6.4579
E1BH06	-0.02128	22.2938	-0.02239	0.982336	0.9845	-6.45823
A2VE87	0.008328	26.3995	0.012806	0.989898	0.989898	-6.4584

## Sheet: injcytDEXvsinjcyt
Accession	logFC	AveExpr	t	P.Value	adj.P.Val	B
A6QLD2	-6.60252	19.818	-12.5247	1.75e-11	6.07e-09	15.8133
Q3SZH5	9.10117	23.5553	12.2547	2.67e-11	6.07e-09	15.4472
F1MW26	-8.31264	21.3624	-10.4437	5.48e-10	8.3e-08	12.7643
Q9GKR3	-4.82775	23.8428	-8.16741	4.19e-08	4.77e-06	8.7626
O18739	5.02125	27.1169	8.05047	5.34e-08	4.86e-06	8.53642
G3N2Y0	-4.33964	18.9834	-7.74563	1.01e-07	7.65e-06	7.93707
O97919	-6.41815	19.8885	-7.43559	1.95e-07	1.27e-05	7.31315
F1MUJ0	-4.30493	21.9423	-7.14033	3.7e-07	1.89e-05	6.70565
P34955	7.35452	24.8046	7.13524	3.74e-07	1.89e-05	6.69506
E1BJF9	4.55147	22.0213	6.88731	6.47e-07	2.94e-05	6.17489
Q05717	-4.64914	27.8258	-6.60995	1.2e-06	4.98e-05	5.58258
E1BFB9	-4.68599	20.9592	-5.88031	6.46e-06	0.000245	3.97554
F1N1W3	-6.43774	24.2544	-5.80907	7.63e-06	0.000267	3.81516
F1MGS9	-3.64227	19.1513	-5.66616	1.07e-05	0.000324	3.49177
A7MB82	-7.18996	19.8111	-5.66703	1.07e-05	0.000324	3.49375
F1MTZ4	-4.07475	21.2782	-5.61815	1.2e-05	0.000341	3.38266
Q9GLX9	3.2035	27.1584	5.47511	1.68e-05	0.000451	3.05625
F1MVT9	3.21143	22.1375	4.67122	0.000117	0.002964	1.19343
P11116	-2.84801	23.6248	-4.60315	0.000138	0.003315	1.03436
E1BMJ0	-2.29958	25.9902	-4.52582	0.000167	0.003803	0.853547
P07995	-3.1472	24.8352	-4.50235	0.000177	0.003836	0.798671
F1MT97	-4.35091	25.1703	-4.34623	0.000259	0.005245	0.433653
E1BEV7	-2.25388	24.8557	-4.33695	0.000265	0.005245	0.411983
Q3MHM5	-3.31563	21.37	-4.29399	0.000295	0.005583	0.311594
A0A0N4STN1	-7.20365	19.7849	-4.27161	0.000311	0.005661	0.259322
P98133	-3.16221	23.75	-4.19722	0.000373	0.006448	0.085711
Q0P569	-2.16878	29.513	-4.18685	0.000383	0.006448	0.061504
Q3ZCI4	-2.78036	22.4534	-3.96225	0.000662	0.010753	-0.46095
Q2HJ86	-1.81369	23.8865	-3.93071	0.000715	0.011155	-0.53405
F1MG05	-3.10166	22.4002	-3.91455	0.000743	0.011155	-0.57148
G3N0B6	-2.25212	26.0728	-3.89651	0.000777	0.011155	-0.61323
F1MJ12	-1.80223	26.1923	-3.89232	0.000785	0.011155	-0.62292
F1N1I6	2.30773	31.1061	3.87756	0.000813	0.011212	-0.65705
Q05927	-3.44765	22.7491	-3.84652	0.000877	0.011637	-0.72876
F1N1E3	-2.78783	22.3942	-3.83188	0.000909	0.011637	-0.76254
P00727	-3.33253	21.8343	-3.82644	0.000921	0.011637	-0.7751
F1N0H9	2.26199	24.1562	3.65227	0.001404	0.016543	-1.17514
F1N444	-2.08269	26.2868	-3.64894	0.001415	0.016543	-1.18275
E1BF59	-2.11419	25.7466	-3.6481	0.001418	0.016543	-1.18467
Q3SWX1	-2.60679	21.1494	-3.61798	0.001525	0.017345	-1.25345
F1MF56	-4.88193	22.7395	-3.59439	0.001614	0.017693	-1.30723
P10462	-2.2849	22.0889	-3.58949	0.001633	0.017693	-1.31837
Q5E9E6	-2.18622	23.724	-3.5793	0.001674	0.017711	-1.34159
F1MPP2	2.65815	25.1373	3.56365	0.001738	0.017973	-1.37717
F1MQB1	-3.71533	25.0114	-3.50812	0.001986	0.019459	-1.50316
P07688	-2.03035	25.8177	-3.50422	0.002005	0.019459	-1.51201
P15691	-2.91547	24.6186	-3.50313	0.00201	0.019459	-1.51447
Q3ZBV8	-3.05134	21.3075	-3.42469	0.002425	0.022561	-1.6915
G3X6K8	-2.46645	25.2619	-3.42394	0.00243	0.022561	-1.69318
F1MYG0	-1.96095	22.0411	-3.2544	0.003636	0.033085	-2.07179
Q95L54	-1.35367	27.9206	-3.21479	0.003992	0.035616	-2.15937
F1MDC2	-1.36566	27.8428	-3.16211	0.004519	0.039542	-2.27528
P55106	-3.78337	22.5413	-3.08874	0.005366	0.04607	-2.43556
G3X7D2	-1.68962	30.2048	-3.02194	0.00627	0.052827	-2.58026
P19858	-1.86389	27.9343	-3.00226	0.006562	0.053867	-2.62265
Q08E54	-2.03471	24.3508	-2.99785	0.00663	0.053867	-2.63214
Q0VCP3	-3.49358	22.3191	-2.98826	0.006779	0.054111	-2.65275
P07456	-1.41455	24.2605	-2.97483	0.006993	0.054855	-2.68156
Q05716	-2.78036	22.359	-2.95462	0.007327	0.056503	-2.72483
F1MZ40	-1.40527	27.08	-2.94388	0.00751	0.056954	-2.74776
E1BNY1	-2.96849	21.6969	-2.92283	0.007883	0.05808	-2.79261
A5D7R1	-2.67753	23.7852	-2.91731	0.007984	0.05808	-2.80437
F1MQT9	-3.25376	22.2813	-2.91417	0.008042	0.05808	-2.81103
F1N4M7	-1.94829	23.4255	-2.88755	0.008549	0.060776	-2.86751
P19120	-1.61312	25.9808	-2.86406	0.009021	0.063146	-2.91714
A5D984	-1.50658	28.7807	-2.85464	0.009217	0.063542	-2.93699
A6QPW7	2.06323	24.6492	2.81474	0.010095	0.068553	-3.02078
A6QL81	1.88729	21.651	2.76752	0.011236	0.075011	-3.11923
P48616	-1.46256	29.9247	-2.75599	0.011532	0.075011	-3.14315
F1MX63	-1.50244	21.5487	-2.75356	0.011596	0.075011	-3.14819
F1MDN4	-2.20543	22.7501	-2.74009	0.011954	0.075011	-3.17606
O02853	-3.54667	24.1811	-2.73787	0.012014	0.075011	-3.18066
E1BIY5	-1.50252	22.9969	-2.7371	0.012035	0.075011	-3.18225
F1N126	-1.10237	27.0996	-2.72608	0.012337	0.075857	-3.20499
A1A4K5	-2.33392	23.6766	-2.69928	0.013103	0.079491	-3.26011
Q1RMM9	-2.05705	22.7356	-2.68862	0.01342	0.079857	-3.28198
A6H6Y0	-1.31108	23.795	-2.6855	0.013514	0.079857	-3.28838
O62827	-1.40748	29.13	-2.66637	0.014105	0.08186	-3.32747
P10096	-1.33728	26.9593	-2.66295	0.014213	0.08186	-3.33443
F1MZ85	-1.43327	25.1989	-2.6538	0.014506	0.082505	-3.35308
Q9BGI3	-1.14476	24.2176	-2.62374	0.01551	0.086295	-3.41407
F1MTX6	-2.94978	28.1012	-2.61738	0.015731	0.086295	-3.42695
Q95M18	-1.39696	26.7078	-2.61708	0.015742	0.086295	-3.42755
P51122	-1.80012	23.9908	-2.60316	0.016235	0.08794	-3.45563
P35466	-1.44904	25.1576	-2.5781	0.017161	0.090974	-3.50603
Q3T0D0	-2.54651	24.0599	-2.57719	0.017195	0.090974	-3.50784
B8Y9S9	1.52693	33.1423	2.55078	0.018226	0.094534	-3.56065
P21214	-1.27937	22.813	-2.54934	0.018283	0.094534	-3.56353
F6QLF1	-1.37596	23.9823	-2.54333	0.018526	0.094714	-3.57549
F1N7D7	-1.78633	25.8169	-2.52573	0.019256	0.096677	-3.61047
A7E3S8	-1.07487	24.2911	-2.5165	0.019649	0.096677	-3.62877
F1MPY2	2.51362	20.9851	2.51493	0.019717	0.096677	-3.63187
P28801	-1.46348	24.916	-2.50478	0.020159	0.096677	-3.65193
Q3SZI4	-1.37601	25.8986	-2.50468	0.020164	0.096677	-3.65214
P30932	-1.5237	23.9948	-2.49417	0.020632	0.096677	-3.67287
A6QNL5	-1.38586	26.6419	-2.49353	0.020661	0.096677	-3.67412
E1BL59	-2.19384	21.3564	-2.49147	0.020754	0.096677	-3.67819
A7MB70	-1.5279	25.831	-2.48995	0.020823	0.096677	-3.68117
A5D7S7	1.11247	25.3048	2.47299	0.021606	0.099302	-3.7145
E1BG25	-1.35108	27.083	-2.46158	0.022149	0.100776	-3.73685
P08814	-1.70936	25.0234	-2.44766	0.022828	0.102838	-3.76404
A5D989	-1.47746	23.488	-2.43782	0.023319	0.10402	-3.78319
F6Q751	-1.20174	23.7969	-2.40468	0.025047	0.110644	-3.84742
E1BA17	-0.95537	30.8349	-2.38188	0.026304	0.114707	-3.89132
Q3T0I4	-1.4807	21.8075	-2.37371	0.026769	0.114707	-3.90699
A6QR60	-4.77927	21.1865	-2.37172	0.026883	0.114707	-3.9108
F1MRP6	-1.1345	31.0933	-2.37012	0.026975	0.114707	-3.91387
F1N431	-1.59672	24.2593	-2.35242	0.028015	0.118025	-3.94768
O77834	-1.00871	22.8961	-2.34107	0.028701	0.119805	-3.96928
Q3MHK9	-1.43721	23.4868	-2.33448	0.029106	0.120271	-3.98178
A6QNL0	-2.02678	21.4981	-2.32442	0.029735	0.120271	-4.00087
Q58DU5	-1.24157	21.3732	-2.32399	0.029762	0.120271	-4.00167
Q05443	-1.27659	28.1973	-2.32061	0.029976	0.120271	-4.00806
F1MU79	-1.96677	22.0087	-2.31419	0.030387	0.120271	-4.0202
A0A140T866	-1.69463	21.1153	-2.31402	0.030398	0.120271	-4.02052
E1BNG2	-1.41658	22.6402	-2.30582	0.03093	0.121322	-4.03597
G3MYU9	2.3258	24.684	2.29859	0.031407	0.121728	-4.04957
Q1RMR1	-1.30677	29.0652	-2.29615	0.031569	0.121728	-4.05416
G3X6Q8	1.77999	25.7235	2.29047	0.03195	0.122163	-4.06483
Q08DP0	-1.29764	25.7099	-2.26951	0.033392	0.126613	-4.10404
F1N7F3	2.09825	21.802	2.2525	0.034607	0.129141	-4.13572
F1MY84	-1.24486	29.638	-2.24969	0.034811	0.129141	-4.14092
F1MLB8	-1.57287	22.8475	-2.24833	0.034911	0.129141	-4.14345
F1MUC5	-1.06313	27.1807	-2.23517	0.035885	0.131673	-4.16781
F1N3V0	-1.45761	23.7894	-2.22496	0.036658	0.133178	-4.18665
P01888	-1.7917	26.8767	-2.22101	0.036961	0.133178	-4.19393
A7Z057	-1.40147	24.1906	-2.21827	0.037173	0.133178	-4.19898
A0A140T881	-1.10981	26.3995	-2.20201	0.038451	0.136682	-4.22882
P09867	-1.42908	25.3839	-2.19774	0.038794	0.136831	-4.23664
Q27965	-1.48434	25.4747	-2.18963	0.039451	0.138079	-4.25144
G5E507	-1.62038	22.9736	-2.1844	0.03988	0.138516	-4.26098
P17697	-1.20004	29.3431	-2.17322	0.040813	0.139253	-4.28131
Q5KR47	-1.15657	23.6846	-2.17249	0.040874	0.139253	-4.28264
E1BJX6	-1.42884	23.0539	-2.17016	0.041072	0.139253	-4.28688
F1N7F6	-1.95958	24.8797	-2.16728	0.041317	0.139253	-4.2921
P62739	-0.7652	25.4446	-2.12144	0.045394	0.150986	-4.37463
E1BHG3	-1.86505	22.126	-2.12071	0.045462	0.150986	-4.37592
E1BKX7	-1.13628	25.3189	-2.09271	0.048132	0.156524	-4.42577
Q05588	-1.74871	24.1387	-2.0927	0.048132	0.156524	-4.42578
Q32PB8	-1.05233	24.4398	-2.09241	0.048161	0.156524	-4.4263
Q0VCX2	-1.1218	29.207	-2.08665	0.048728	0.157241	-4.4365
Q27971	-1.55809	22.0014	-2.06926	0.050475	0.161732	-4.46717
G3MZI7	-1.50567	27.6957	-2.05451	0.052	0.165455	-4.49305
F1MCF1	-1.09241	24.8904	-2.04635	0.052862	0.166222	-4.50732
A0A140T8D4	2.05452	20.9817	2.04531	0.052972	0.166222	-4.50913
A5D7D1	-1.23772	27.0377	-2.0378	0.053778	0.167596	-4.52222
P04973	-1.35069	24.4161	-2.03108	0.054509	0.168718	-4.53392
Q28034	-1.3345	26.0583	-2.023	0.055398	0.169592	-4.54792
F1MF86	-1.29653	26.0538	-2.02175	0.055537	0.169592	-4.55009
Q3T0Q4	-1.64482	25.9531	-2.01379	0.056427	0.171163	-4.56385
G3MZD8	-1.03374	23.6776	-2.00193	0.05778	0.171207	-4.58431
E1B8P3	-1.80964	23.987	-1.9917	0.058967	0.171207	-4.60186
P60661	-0.90493	25.0249	-1.99127	0.059018	0.171207	-4.60261
G3N303	-1.08313	24.5785	-1.98829	0.059369	0.171207	-4.60772
Q3T145	-1.28185	25.5434	-1.98635	0.059598	0.171207	-4.61103
P13213	1.13705	34.522	1.98152	0.060172	0.171207	-4.61929
F1MEN8	-1.45151	27.8449	-1.97939	0.060427	0.171207	-4.62293
E1BB48	-1.35096	24.0822	-1.97903	0.06047	0.171207	-4.62354
Q28104	-1.10805	21.9474	-1.97808	0.060584	0.171207	-4.62517
E1BMV3	-0.92991	30.3736	-1.97495	0.06096	0.171207	-4.63049
Q76LV2	-0.92978	26.2773	-1.97295	0.061203	0.171207	-4.63391
F1MRZ6	-0.94353	30.0494	-1.97286	0.061213	0.171207	-4.63405
Q5E9A3	-1.09733	22.0277	-1.97187	0.061333	0.171207	-4.63574
A2VDY0	-0.83655	26.5746	-1.94621	0.064519	0.178665	-4.67922
Q2HJ49	-1.29571	28.4785	-1.94408	0.06479	0.178665	-4.68282
F1N152	-1.15052	26.4753	-1.93743	0.065642	0.179274	-4.69402
Q5E947	-1.022	26.7336	-1.93621	0.065799	0.179274	-4.69606
E1BLS8	-0.96251	28.4966	-1.92964	0.066653	0.179889	-4.70709
A1L573	-2.02681	22.1627	-1.92696	0.067004	0.179889	-4.71158
Q9BGI1	-1.03936	22.3824	-1.92538	0.067211	0.179889	-4.71423
Q3T147	-1.19146	22.9865	-1.88279	0.073027	0.19228	-4.78499
F1MZB4	-1.32729	24.4375	-1.88157	0.073199	0.19228	-4.78699
Q56JX6	-1.01349	24.6919	-1.87876	0.073598	0.19228	-4.79162
P25975	-0.92029	21.9892	-1.87716	0.073827	0.19228	-4.79425
Q5E9B1	-1.30971	26.7845	-1.87627	0.073954	0.19228	-4.79571
Q865V6	-1.33623	24.5821	-1.87151	0.074639	0.192958	-4.80354
Q5E9F7	-1.08383	24.8382	-1.86129	0.076126	0.19569	-4.82027
Q2HJ60	-1.02663	25.7792	-1.85501	0.077051	0.196957	-4.83052
F1N1C7	-1.06514	29.0703	-1.85157	0.077564	0.19716	-4.83613
G3MZZ6	-1.46312	22.2537	-1.84298	0.078854	0.198365	-4.85008
P63103	-1.02336	27.6661	-1.84261	0.07891	0.198365	-4.85069
Q6EWQ7	-1.7873	23.3222	-1.83411	0.080206	0.199475	-4.86445
F1MXS8	-1.38157	30.7065	-1.83397	0.080228	0.199475	-4.86469
Q3ZBY4	-1.17181	25.1796	-1.82293	0.081941	0.202625	-4.8825
G3MYH0	-1.4826	27.0325	-1.81635	0.082975	0.204075	-4.89308
A5D7J6	-1.13748	28.2035	-1.80963	0.084045	0.205593	-4.90386
A6QLL8	-1.11892	28.2925	-1.79803	0.085918	0.206802	-4.92239
P81623	-1.39379	24.0224	-1.79482	0.086442	0.206802	-4.92749
F1N6Y1	-1.16703	25.5453	-1.79479	0.086447	0.206802	-4.92755
F1MB08	-1.11035	30.9733	-1.79371	0.086624	0.206802	-4.92926
Q0VCM4	-1.89064	23.0312	-1.79257	0.086811	0.206802	-4.93108
F1N6Y7	1.30825	24.7038	1.78442	0.088162	0.208925	-4.94402
E1BHA5	-1.05837	23.4676	-1.78078	0.088769	0.209275	-4.94978
P00570	-0.9508	23.602	-1.76304	0.091788	0.213911	-4.97775
A5D7L1	-1.77677	23.7532	-1.76195	0.091976	0.213911	-4.97946
Q0IIG2	-0.82118	27.3564	-1.75907	0.092475	0.213911	-4.98398
Q3ZBD7	-1.0084	26.6518	-1.75815	0.092635	0.213911	-4.98543
P07224	-1.13391	26.0541	-1.75556	0.093087	0.213911	-4.98948
P48427	-1.51833	22.1612	-1.7486	0.094308	0.215208	-5.00035
F1N368	-0.9591	35.1017	-1.74697	0.094597	0.215208	-5.0029
Q0VCY7	-0.96062	24.0544	-1.73897	0.096023	0.217365	-5.01536
P60712	-0.76561	27.7311	-1.72959	0.097718	0.220108	-5.02992
Q1JQB0	-0.77198	24.8244	-1.72388	0.098762	0.221364	-5.03875
F1MER7	-0.90675	31.7563	-1.7149	0.100424	0.223985	-5.05259
Q29RS5	-1.122	26.756	-1.69845	0.103529	0.229643	-5.0778
O97680	-1.18741	25.6089	-1.69615	0.10397	0.229643	-5.08131
F1MKG2	-0.9197	26.9909	-1.69132	0.104902	0.230583	-5.08868
F1MVX2	-1.24	21.9293	-1.68139	0.106837	0.233276	-5.10375
P62935	-1.30752	23.9983	-1.67978	0.107153	0.233276	-5.10619
F1MKS3	-0.98664	23.959	-1.67661	0.10778	0.233524	-5.111
F1N1R6	-0.66696	25.0026	-1.67118	0.10886	0.234744	-5.1192
A0A140T894	-1.19076	25.6895	-1.6643	0.110239	0.235873	-5.12955
Q2KIS7	-1.06447	25.7004	-1.66341	0.11042	0.235873	-5.1309
Q3T0P6	-1.03838	28.7402	-1.65308	0.112522	0.238183	-5.14638
Q3MHL4	-1.78124	20.2218	-1.65295	0.112548	0.238183	-5.14657
F1MS56	-1.02067	24.2886	-1.64838	0.11349	0.238957	-5.1534
E1BPX2	-0.87985	27.6786	-1.64609	0.113964	0.238957	-5.15681
P42899	-0.79199	25.4614	-1.6377	0.115717	0.241519	-5.16931
P07507	-0.94893	29.3801	-1.63083	0.117168	0.243431	-5.17949
A0A096P6K4	-1.09005	24.2005	-1.62476	0.118462	0.244312	-5.18846
G5E5C8	-1.06676	25.501	-1.62381	0.118666	0.244312	-5.18986
Q3T0R1	-0.93974	23.6301	-1.61284	0.12104	0.245868	-5.20599
P79345	-1.38378	25.3063	-1.61242	0.121131	0.245868	-5.20661
E1B9T2	-1.56785	21.6433	-1.61195	0.121235	0.245868	-5.20731
E1BAB5	-1.44262	21.8708	-1.61036	0.121583	0.245868	-5.20964
F1MDX5	-1.2837	24.0858	-1.60018	0.123828	0.249301	-5.22451
E1BHY6	-1.24115	23.2495	-1.58982	0.126152	0.252859	-5.23959
A7Z014	-1.0808	26.606	-1.58166	0.128005	0.255401	-5.2514
P41976	-0.92943	25.1558	-1.57931	0.128543	0.255401	-5.25479
F1N0K0	-0.99285	32.3746	-1.56957	0.130793	0.258744	-5.26881
Q76I81	-1.20192	22.2886	-1.56612	0.131599	0.25921	-5.27377
A7MAZ5	-0.75066	24.7134	-1.5611	0.132778	0.260406	-5.28096
F1MKH8	-1.10474	24.3911	-1.55548	0.134107	0.261883	-5.28898
Q9BGI2	-0.82164	26.2424	-1.54846	0.135784	0.264025	-5.29897
Q1LZ72	-1.9296	23.1749	-1.53866	0.138154	0.26749	-5.31286
E1B9F6	-0.86794	26.7554	-1.5288	0.140573	0.27102	-5.32677
F1MHR8	-0.90577	25.5524	-1.52048	0.142641	0.273847	-5.33845
F1MAZ3	-1.00769	22.8168	-1.51108	0.145006	0.277217	-5.35157
Q3SZ62	-0.79504	28.3358	-1.50209	0.147298	0.280421	-5.36406
Q3SYU2	-0.99172	28.0945	-1.49489	0.149156	0.282775	-5.37403
A0A0A0MPA2	-0.85364	26.4318	-1.48658	0.151323	0.285693	-5.38548
Q5E946	-0.92358	26.6809	-1.48164	0.152624	0.286881	-5.39226
P26452	-0.82051	23.6685	-1.47942	0.153213	0.286881	-5.39531
P62261	-0.94233	27.7191	-1.47587	0.154157	0.287465	-5.40017
A0A0A0MP90	-0.81586	24.9469	-1.46161	0.157993	0.293416	-5.41958
Q3T0L2	-0.87504	24.1853	-1.45622	0.159464	0.294943	-5.42688
Q3B7M5	-0.86226	24.7706	-1.45171	0.1607	0.296026	-5.43296
Q28046	-1.0447	23.5615	-1.44256	0.163238	0.298873	-5.44527
E1B8N6	-0.85885	24.6104	-1.44141	0.163559	0.298873	-5.44682
Q5E9D5	-1.334	21.2994	-1.43284	0.165969	0.302063	-5.45828
Q3T054	-0.90126	22.7372	-1.42712	0.167591	0.3038	-5.46589
G3X6S5	-1.00118	27.0686	-1.4234	0.168654	0.304514	-5.47084
Q2HJ89	-0.85429	24.8615	-1.40657	0.173531	0.312082	-5.49306
F1MYG5	-0.75734	29.2536	-1.39042	0.178315	0.318875	-5.51418
P56965	-0.97944	23.7753	-1.38644	0.17951	0.318875	-5.51935
P01252	-0.96043	22.8641	-1.3861	0.179612	0.318875	-5.51979
P61603	-0.78502	25.3473	-1.38223	0.18078	0.318875	-5.5248
P55252	-0.88986	31.3388	-1.38213	0.180813	0.318875	-5.52494
P13605	-0.73183	31.6695	-1.37837	0.181953	0.319647	-5.5298
F1MF97	-0.7015	30.1736	-1.36139	0.18718	0.327312	-5.55163
F1MTP5	-0.92479	25.0042	-1.35954	0.187755	0.327312	-5.55399
A5D7E8	-0.76352	29.4935	-1.35383	0.189541	0.327958	-5.56126
Q5E956	-0.95306	29.2268	-1.35375	0.189567	0.327958	-5.56136
A5PKA3	-1.02137	23.8936	-1.34924	0.19099	0.329169	-5.5671
F1N430	-0.73541	26.7193	-1.3294	0.197345	0.338837	-5.59212
F1MZ92	-0.78552	24.2213	-1.32684	0.198176	0.338986	-5.59532
A6H7J6	-0.81305	30.3425	-1.31855	0.200887	0.342103	-5.60566
P21856	-0.6567	23.4452	-1.31619	0.201666	0.342103	-5.6086
F1N3H1	-0.78552	27.816	-1.3124	0.202921	0.342103	-5.61331
F1MCU5	-0.69982	28.9533	-1.3098	0.203784	0.342103	-5.61652
Q0IIH5	-0.91428	24.7293	-1.30858	0.204189	0.342103	-5.61803
E1B8K6	-0.60161	25.0369	-1.30762	0.20451	0.342103	-5.61922
E1BDF3	-0.79353	26.7886	-1.30347	0.205897	0.343162	-5.62434
E1BI98	-0.66178	32.0795	-1.29931	0.207294	0.34423	-5.62945
Q95117	-0.55731	27.8262	-1.29111	0.210075	0.347579	-5.63951
P50397	-0.56049	25.1005	-1.28141	0.213396	0.351795	-5.65132
A6QPC2	0.652421	29.842	1.27871	0.21433	0.352059	-5.6546
A6QLZ0	-0.7862	26.1124	-1.26606	0.218742	0.358012	-5.66987
P13909	1.06192	25.0906	1.26075	0.220614	0.359782	-5.67624
Q07130	-0.70214	28.2845	-1.25517	0.222593	0.361714	-5.68291
A2VE87	-0.80799	26.3995	-1.24246	0.227155	0.367814	-5.69801
Q3MHN0	-0.85098	22.2493	-1.23295	0.230612	0.372086	-5.70921
G3X6L4	-0.88849	24.7189	-1.20693	0.240282	0.385837	-5.7395
P52556	-0.91079	22.3251	-1.20368	0.24151	0.385837	-5.74324
G3MZT8	-0.80055	24.5174	-1.20324	0.241678	0.385837	-5.74375
Q32KL2	-1.1281	21.3693	-1.19504	0.244801	0.389456	-5.75315
A6H737	-0.83109	27.1664	-1.18711	0.24785	0.392819	-5.76219
G1K122	-0.74942	26.3136	-1.18507	0.248641	0.392819	-5.76451
F1MXR3	-0.61239	24.8258	-1.16835	0.255176	0.401748	-5.78336
F1ME65	-0.593	29.4105	-1.15991	0.258525	0.405617	-5.79279
A7MB83	-0.71398	25.9503	-1.15755	0.259466	0.405694	-5.79541
F1MYX9	-0.90337	24.7382	-1.14626	0.264009	0.411384	-5.80792
P31096	-0.95626	28.2536	-1.14104	0.26613	0.413158	-5.81366
Q3MHR5	-0.88002	24.6177	-1.13899	0.266964	0.413158	-5.8159
Q17QG2	-0.8696	21.142	-1.12534	0.272577	0.420416	-5.83078
A6H7A3	0.88334	22.0974	1.11723	0.275956	0.42419	-5.83955
P55052	-0.7553	25.2371	-1.11035	0.278841	0.426276	-5.84693
F1MJI7	-0.8033	24.291	-1.10953	0.279187	0.426276	-5.84781
E1B9J9	-0.69233	28.8526	-1.10168	0.282512	0.42991	-5.85619
Q0P5K3	-0.70667	24.2706	-1.09033	0.287371	0.435846	-5.86821
P19803	-0.58515	24.3846	-1.08126	0.291296	0.44033	-5.87773
A6QQ84	-0.90646	29.0129	-1.07374	0.294582	0.443824	-5.88558
F1MUK3	-0.73898	25.4901	-1.07079	0.295876	0.444302	-5.88864
P02453	0.590023	31.3973	1.06665	0.297701	0.444685	-5.89293
Q1RMU3	-0.57269	22.2631	-1.06578	0.298086	0.444685	-5.89383
Q3ZCJ2	-0.75277	24.984	-1.05466	0.303032	0.450106	-5.90526
F1MET0	-0.49298	22.8866	-1.05317	0.303698	0.450106	-5.90678
P10103	-0.66631	26.4258	-1.04671	0.306604	0.452938	-5.91337
F1MD94	-0.89431	30.867	-1.0432	0.30819	0.453808	-5.91693
F1MCK2	-0.62417	26.0387	-1.03999	0.309644	0.453856	-5.92017
F1MYE4	-0.60014	28.1934	-1.03873	0.310218	0.453856	-5.92144
P21809	-0.5206	31.3652	-1.02777	0.315231	0.459712	-5.93245
P10152	-0.50134	26.671	-1.01823	0.319641	0.464654	-5.94194
E1BB91	-0.61937	31.0549	-1.00587	0.325419	0.470425	-5.95412
F1MX61	-1.1665	19.2852	-1.00439	0.326118	0.470425	-5.95558
Q1JPB0	-0.62023	26.3367	-1.00312	0.326713	0.470425	-5.95681
F1MC31	-0.55565	21.6389	-0.99373	0.331163	0.475329	-5.96596
Q8SQ28	-0.87355	28.54	-0.98868	0.333576	0.477286	-5.97084
A5D9E9	-0.89877	23.1219	-0.98611	0.334804	0.477542	-5.97331
Q28038	-0.44233	26.5233	-0.97459	0.340362	0.483235	-5.98434
G3X745	-0.98917	23.6374	-0.97188	0.34168	0.483235	-5.98692
F1MDC1	-0.53666	27.3859	-0.97126	0.341982	0.483235	-5.98751
Q58DP6	-0.56988	29.7816	-0.96674	0.344188	0.484847	-5.9918
G3X7A5	-0.55045	24.5329	-0.96172	0.34665	0.486777	-5.99653
F1MNQ4	-0.63882	27.4974	-0.95748	0.348735	0.486777	-6.00051
P02316	-1.20142	23.7573	-0.95573	0.349597	0.486777	-6.00214
Q3ZC35	-0.7482	24.4947	-0.95525	0.349837	0.486777	-6.0026
F1MWK6	-0.59082	26.7525	-0.93455	0.360172	0.499629	-6.02176
E1BDY3	-0.6923	24.7758	-0.92795	0.363506	0.502721	-6.02778
F1MUD2	-0.45429	28.0114	-0.9235	0.365772	0.504322	-6.03183
F1N3A1	-0.55706	28.8895	-0.91534	0.369941	0.508529	-6.03919
F1MM32	-0.53871	27.197	-0.90944	0.372981	0.511164	-6.04448
P20414	-0.52836	28.1823	-0.90404	0.375771	0.513441	-6.04929
P07107	-0.46322	25.4132	-0.88837	0.383958	0.523057	-6.0631
G3X6N3	-0.68058	28.1371	-0.86759	0.394988	0.536476	-6.08107
P02081	-0.99029	24.0154	-0.85953	0.399325	0.540752	-6.08794
A0A140T8A5	-0.49076	25.7701	-0.84766	0.405761	0.546884	-6.09793
F1MSZ6	0.55555	21.2742	0.846749	0.406257	0.546884	-6.09869
F1MD77	-0.98081	22.5944	-0.84144	0.409162	0.54917	-6.10312
P0C0S4	-0.42206	24.5977	-0.83905	0.410468	0.549302	-6.1051
D3JUI8	-0.46957	24.9773	-0.83314	0.413726	0.549646	-6.10999
Q2HJB6	-0.50873	28.0221	-0.83232	0.414175	0.549646	-6.11066
Q58D84	-0.50215	30.3088	-0.83086	0.414983	0.549646	-6.11186
P53619	-0.79932	22.2854	-0.82953	0.415722	0.549646	-6.11295
Q3MHZ5	-0.56539	22.0418	-0.82764	0.416764	0.549646	-6.11449
E1BHJ0	-0.48231	22.5214	-0.81661	0.422913	0.556143	-6.12347
A1A4Q4	-0.46868	23.8317	-0.81072	0.426215	0.558869	-6.12821
A3KLR9	-0.5795	26.9282	-0.80335	0.430374	0.562701	-6.1341
F6R9Y9	0.52393	30.904	0.790792	0.437512	0.570395	-6.14402
A0JNE0	-0.48008	28.2458	-0.78464	0.441037	0.573349	-6.14883
F1N2L9	-0.78637	21.1191	-0.76999	0.449501	0.581593	-6.16013
Q2HJG0	-0.67966	23.7059	-0.76899	0.450083	0.581593	-6.16089
G3N2L2	-0.35495	26.7869	-0.76498	0.452417	0.581593	-6.16395
A3KN30	-0.54565	23.2343	-0.76485	0.452492	0.581593	-6.16404
A0JN47	-0.66291	24.0075	-0.7598	0.455441	0.583734	-6.16786
F1MC11	0.959703	24.3875	0.752597	0.459674	0.586319	-6.17328
F1MD95	0.350743	26.6793	0.751983	0.460035	0.586319	-6.17374
E1BEG2	-0.45765	24.0064	-0.74648	0.463285	0.588812	-6.17784
Q29S11	-0.63886	24.2624	-0.74144	0.466272	0.590958	-6.18157
G3MYP1	-0.63883	23.2634	-0.73308	0.471251	0.595608	-6.1877
Q3MHN2	-0.44513	23.7182	-0.72994	0.473131	0.596329	-6.18999
Q2KIV9	-0.55254	26.8229	-0.71481	0.482247	0.604652	-6.20088
Q3ZC64	-0.42624	22.6216	-0.71276	0.483491	0.604652	-6.20234
F1N663	0.444019	26.2493	0.712379	0.483721	0.604652	-6.20261
F1N3L5	-0.44277	25.1908	-0.70123	0.490513	0.611462	-6.21046
P81187	-0.85694	25.6447	-0.68243	0.502093	0.624187	-6.22344
P82943	-0.33848	30.8087	-0.67462	0.506952	0.62851	-6.22874
Q3ZBV4	-0.8694	20.5698	-0.66771	0.511268	0.632138	-6.23337
P31976	-0.3619	27.6716	-0.66161	0.515096	0.635146	-6.23743
G3N088	-0.29685	29.0129	-0.65447	0.519599	0.638966	-6.24213
G5E6G2	0.340926	20.6392	0.651371	0.521557	0.639645	-6.24415
E1BGN3	-0.38892	30.3003	-0.62005	0.541601	0.659516	-6.26409
F1N6C0	-0.28788	24.6061	-0.6184	0.542663	0.659516	-6.26511
A1L5B7	-0.98035	19.8	-0.61774	0.543089	0.659516	-6.26552
E1BKZ9	0.457188	21.4986	0.617021	0.543557	0.659516	-6.26597
E1BH06	-0.57139	22.2938	-0.60129	0.553793	0.669607	-6.27557
O02675	-0.45605	30.6527	-0.59973	0.554817	0.669607	-6.27652
Q2KJ39	-0.48	26.471	-0.59186	0.559984	0.674055	-6.28123
F1MEW5	-0.36246	29.7995	-0.57777	0.569291	0.682971	-6.2895
F1N401	-0.35828	31.4819	-0.57611	0.570393	0.682971	-6.29046
P25508	-0.51028	23.4914	-0.55721	0.58301	0.695285	-6.30123
P04272	-0.27437	28.6239	-0.55613	0.583734	0.695285	-6.30183
P39873	-0.35367	29.7046	-0.54612	0.590484	0.700664	-6.30738
F1MZX2	-0.36686	25.3369	-0.54487	0.59133	0.700664	-6.30807
F1MXX6	-0.27686	26.1006	-0.53456	0.598321	0.707107	-6.31367
G3N0V2	0.752237	25.5331	0.527975	0.602805	0.71056	-6.31719
P20959	0.664973	22.6388	0.521772	0.607045	0.713709	-6.32047
P02465	0.770364	26.7314	0.516938	0.61036	0.714108	-6.323
E1BLA8	0.328038	22.2616	0.514783	0.61184	0.714108	-6.32412
O62644	-0.39967	27.0972	-0.51442	0.612092	0.714108	-6.32431
Q3SZR3	-0.40243	22.9137	-0.50453	0.618911	0.720216	-6.32939
F1MDS0	-0.30449	29.5744	-0.50108	0.621292	0.721143	-6.33114
Q32LA3	-0.38633	27.2231	-0.49792	0.623483	0.721845	-6.33273
F1MMW8	-0.40044	24.656	-0.49483	0.625631	0.722492	-6.33428
P10895	-0.41098	24.724	-0.46617	0.645676	0.743754	-6.34818
Q32LF7	-0.37319	22.3459	-0.45675	0.652329	0.749519	-6.35257
F6S1Q0	0.457984	26.126	0.450521	0.656745	0.752693	-6.35543
Q2YDE4	-0.30561	21.4098	-0.43985	0.664335	0.758435	-6.36023
Q8SPP7	-0.28154	25.8031	-0.4388	0.665089	0.758435	-6.3607
F1MER4	-0.25595	27.9611	-0.42738	0.673257	0.76583	-6.3657
F1MYN5	0.445662	23.7888	0.417997	0.680003	0.771574	-6.36971
P35445	-0.27923	34.1662	-0.41529	0.681956	0.771865	-6.37086
G3N2F2	-0.30405	23.3189	-0.4101	0.685702	0.77418	-6.37302
Q17QC8	0.613541	20.7676	0.399498	0.69338	0.78091	-6.37737
Q9XSA7	0.201191	26.6236	0.394376	0.697102	0.783493	-6.38023
P80311	-0.22152	30.0984	-0.3936	0.697665	0.783755	-6.37974
Q1RMH5	-0.31612	28.2429	-0.39009	0.700222	0.783755	-6.38113
Q28008	-0.26614	26.46	-0.38892	0.701073	0.783755	-6.38159
E1BIM2	-0.43081	23.2652	-0.35647	0.724888	0.806504	-6.39385
O77588	0.203366	29.2773	0.35636	0.724968	0.806504	-6.39389
E1BKL4	-0.21452	29.7128	-0.35144	0.728604	0.808573	-6.39566
A6QNZ7	0.511448	24.405	0.339817	0.737219	0.816142	-6.39973
F1MYS7	-0.20429	22.6635	-0.32301	0.749741	0.82799	-6.40539
Q5XQN5	0.456713	23.2898	0.314451	0.756142	0.833038	-6.40816
A6H6X2	-0.29456	24.0807	-0.31004	0.759453	0.834665	-6.40956
F1N6W9	-0.13941	20.9257	-0.3055	0.762861	0.836389	-6.41098
E1BFC8	-0.12669	27.4517	-0.30092	0.766301	0.838142	-6.41239
P24627	-0.19949	27.0409	-0.29709	0.769189	0.839283	-6.41355
A3KMV5	-0.20984	23.5817	-0.29354	0.771859	0.840181	-6.41462
E1B6Z6	-0.19708	24.3211	-0.2888	0.77544	0.842065	-6.41602
F1N650	-0.1945	24.7712	-0.27722	0.784199	0.849548	-6.41935
F1MS32	0.258932	25.3551	0.26996	0.789709	0.852253	-6.42137
E1BN89	-0.144	27.8277	-0.26739	0.791664	0.852253	-6.42207
A6QL77	-0.19998	22.6665	-0.26653	0.792314	0.852253	-6.42231
E1BLC2	-0.15524	30.95	-0.26231	0.795526	0.853689	-6.42344
F1N026	-0.14552	25.2968	-0.25924	0.79786	0.85418	-6.42426
P02459	0.145353	36.3976	0.25086	0.804251	0.859001	-6.42643
P13696	-0.16809	27.0048	-0.24483	0.808856	0.860935	-6.42795
P68509	-0.28591	22.3417	-0.24354	0.809847	0.860935	-6.42827
P17404	0.120858	25.7771	0.234895	0.816464	0.865946	-6.43038
Q3SWW8	0.1861	30.2759	0.231361	0.819173	0.8668	-6.43121
Q2KJH6	-0.12148	26.9252	-0.22585	0.823404	0.869255	-6.4325
P80177	0.152372	24.6309	0.222683	0.825837	0.869806	-6.43322
P68301	0.137509	22.0425	0.21296	0.83332	0.875659	-6.43537
Q5E9E3	-0.13418	27.5561	-0.20416	0.840103	0.880754	-6.43724
P79119	-0.09713	32.4249	-0.17793	0.860407	0.899966	-6.44235
F1N211	-0.11157	27.8544	-0.16493	0.87051	0.908445	-6.44462
Q24JZ6	-0.07687	23.6067	-0.15282	0.879934	0.913596	-6.44658
P01966	-0.18245	23.514	-0.15194	0.88062	0.913596	-6.44672
P21793	-0.09114	29.4501	-0.15085	0.881469	0.913596	-6.44688
F1MKY3	-0.09345	25.9009	-0.142	0.88837	0.918655	-6.4482
A5PJT7	0.082921	28.1876	0.109288	0.913965	0.94298	-6.4524
Q2KJ20	0.18045	24.768	0.106016	0.916531	0.943488	-6.45275
Q3SZ65	-0.06418	23.3376	-0.08228	0.935169	0.960501	-6.45503
E1BJH6	-0.04015	22.6416	-0.07494	0.940937	0.964249	-6.45562
E1BQ37	0.052532	22.4075	0.068926	0.945672	0.965191	-6.45606
F1MX51	0.048614	22.6388	0.068383	0.946099	0.965191	-6.4561
G8JKY5	-0.02986	26.8169	-0.04295	0.966129	0.98342	-6.45755
Q0VD44	-0.02034	22.8134	-0.02488	0.980373	0.995692	-6.45817
F1N6D1	-0.01671	23.1382	-0.021	0.983439	0.995817	-6.45826
O46375	0.009191	21.2416	0.019176	0.984874	0.995817	-6.4583
F1MPE1	-0.00257	27.1153	-0.00504	0.996024	1	-6.45847
P62992	-0.00209	26.9725	-0.00436	0.996562	1	-6.45848
F1MND9	0.000581	30.7658	0.000865	0.999317	1	-6.45849
A2VE41	0.000429	24.0523	0.000668	0.999473	1	-6.45849
P23356	7.11e-15	20.4193	1.4e-14	1	1	-6.45849

## Sheet: cytvsinjcyt
Accession	logFC	AveExpr	t	P.Value	adj.P.Val	B
P23356	3.69956	20.4193	7.28896	2.67808e-07	0.000121852	6.97451
F1MUJ0	-4.13607	21.9423	-6.86025	6.87095e-07	0.000156314	6.09389
G5E6G2	2.37333	20.6391	4.53447	0.000163679	0.0238325	0.917545
O77834	1.88412	22.8961	4.37276	0.000242943	0.0238325	0.543225
F6Q751	2.16992	23.7969	4.34202	0.000261895	0.0238325	0.472068
P21856	2.06318	23.4452	4.13517	0.000434062	0.0329164	-0.00607378
F1MVX2	2.98383	21.9293	4.04594	0.000539642	0.0350767	-0.211817
A0A140T866	2.81234	21.1154	3.84025	0.000890334	0.0464621	-0.684094
F1MDN4	3.07278	22.7501	3.81772	0.000940392	0.0464621	-0.735605
A7E3S8	1.61616	24.2912	3.78377	0.00102115	0.0464621	-0.81315
E1BJF9	2.42004	22.0213	3.66203	0.00137107	0.0567124	-1.09013
Q17QG2	2.71829	21.142	3.51772	0.00194086	0.0735909	-1.41597
P55052	2.33679	25.2371	3.43528	0.00236465	0.0737188	-1.60066
Q3T147	2.16962	22.9865	3.4285	0.00240327	0.0737188	-1.61579
Q3SWX1	2.45395	21.1494	3.40585	0.00253689	0.0737188	-1.66632
E1BFB9	2.70688	20.9592	3.39679	0.00259231	0.0737188	-1.68649
Q32PB8	1.66583	24.4398	3.31225	0.00316998	0.0848437	-1.87403
P00570	1.75786	23.602	3.25956	0.00359159	0.0867864	-1.9902
Q3SZ65	2.50907	23.3376	3.21659	0.0039752	0.0867864	-2.08448
Q3ZBY4	2.06019	25.1796	3.20494	0.00408595	0.0867864	-2.10999
F1N3V0	2.09254	23.7894	3.19414	0.00419121	0.0867864	-2.13359
P52556	2.41612	22.3251	3.19311	0.00420141	0.0867864	-2.13585
G3X6L4	2.3371	24.719	3.17473	0.004387	0.0867864	-2.17593
Q3MHM5	2.43396	21.37	3.15216	0.00462589	0.0876992	-2.22507
Q08DP0	1.76734	25.7099	3.091	0.00533818	0.0971549	-2.35761
A6H6Y0	1.49842	23.795	3.06922	0.0056165	0.0982887	-2.40458
F1MYS7	1.92795	22.6635	3.04828	0.00589718	0.0993784	-2.4496
Q76LV2	1.42404	26.2773	3.02172	0.0062727	0.100948	-2.50655
F1MX51	2.13531	22.6388	3.00365	0.0065413	0.100948	-2.54519
O18739	1.86876	27.1169	2.99615	0.00665594	0.100948	-2.5612
G3N2Y0	-1.65227	18.9834	-2.94906	0.0074213	0.103903	-2.66135
P00727	2.56804	21.8343	2.94865	0.00742831	0.103903	-2.66222
Q95M18	1.55026	26.7078	2.90428	0.00822674	0.103903	-2.75598
Q3MHK9	1.78215	23.4868	2.89478	0.00840809	0.103903	-2.77598
Q76I81	2.2191	22.2886	2.89153	0.00847091	0.103903	-2.78281
Q3ZCJ2	2.04762	24.984	2.86879	0.00892379	0.103903	-2.83054
F1N2L9	2.92784	21.1191	2.86686	0.00896325	0.103903	-2.83458
G3MZD8	1.47829	23.6776	2.86282	0.00904637	0.103903	-2.84304
Q2HJ60	1.58126	25.7792	2.85717	0.00916398	0.103903	-2.85486
F1MU79	2.42312	22.0087	2.85115	0.00929091	0.103903	-2.86746
G5E507	2.11247	22.9736	2.84778	0.00936273	0.103903	-2.8745
Q28104	1.58215	21.9474	2.82443	0.00987445	0.106973	-2.92317
F1MS56	1.73953	24.2886	2.80932	0.0102196	0.108138	-2.95457
F1MKS3	1.64305	23.959	2.79204	0.0106287	0.10991	-2.9904
Q2HJ86	1.24455	23.8865	2.69723	0.0131633	0.129008	-3.18512
Q3MHL4	2.90217	20.2218	2.69315	0.0132843	0.129008	-3.19343
P21214	-1.35084	22.813	-2.69175	0.0133261	0.129008	-3.19628
Q5E9E6	1.63506	23.724	2.67694	0.0137756	0.130581	-3.22639
G5E5C8	1.73468	25.501	2.64051	0.0149426	0.138753	-3.30007
P50397	1.13632	25.1006	2.59788	0.0164262	0.143848	-3.38565
P34955	-2.67496	24.8046	-2.5952	0.0165239	0.143848	-3.39101
P56965	1.82964	23.7753	2.58993	0.0167175	0.143848	-3.40152
Q9BGI1	1.39754	22.3824	2.58889	0.016756	0.143848	-3.40359
P07107	1.33931	25.4132	2.56853	0.0175266	0.147678	-3.44414
Q3B7M5	1.51751	24.7706	2.5549	0.0180609	0.149413	-3.4712
Q0P5K3	1.62546	24.2706	2.50794	0.020021	0.161913	-3.56383
P19803	1.35401	24.3845	2.50197	0.0202835	0.161913	-3.57552
Q3T0P6	1.56299	28.7402	2.48825	0.0209002	0.163958	-3.60238
F1N6C0	1.14445	24.6061	2.45844	0.0223002	0.171976	-3.66045
A5D7J6	1.52386	28.2035	2.42433	0.0240085	0.182065	-3.7264
F1N6Y1	1.56468	25.5453	2.40634	0.0249576	0.183583	-3.76098
Q5E946	1.49931	26.6809	2.40526	0.0250158	0.183583	-3.76305
Q9BGI3	1.02915	24.2176	2.35877	0.0276373	0.199603	-3.85171
Q29S11	2.01607	24.2624	2.33977	0.0287802	0.203359	-3.88766
Q58DU5	1.23782	21.3732	2.31696	0.0302091	0.203359	-3.93058
E1B8K6	1.06325	25.0369	2.311	0.0305931	0.203359	-3.94176
Q6EWQ7	2.24553	23.3222	2.30435	0.031027	0.203359	-3.95421
G3N303	1.25525	24.5785	2.30425	0.0310332	0.203359	-3.95439
Q3MHN0	1.58696	22.2493	2.29928	0.0313613	0.203359	-3.96368
P13696	1.57209	27.0048	2.28983	0.0319936	0.203359	-3.98132
Q3T145	1.4753	25.5434	2.28611	0.0322456	0.203359	-3.98824
Q3T054	1.44032	22.7372	2.28071	0.0326146	0.203359	-3.99828
F1MVT9	-1.56692	22.1375	-2.27917	0.0327206	0.203359	-4.00115
P42899	1.09974	25.4614	2.27407	0.0330738	0.203359	-4.01062
E1BHJ0	1.33712	22.5214	2.26392	0.0337872	0.204976	-4.02942
P26452	1.25054	23.6685	2.25479	0.0344408	0.206191	-4.0463
A6QNL5	1.24927	26.6419	2.24777	0.0349516	0.206532	-4.05925
Q0VCY7	1.22628	24.0545	2.21989	0.037047	0.216107	-4.11041
P62739	0.78907	25.4446	2.18762	0.0396155	0.228165	-4.16914
A7Z057	1.37009	24.1906	2.16861	0.0412037	0.234346	-4.2035
F1MAZ3	1.43522	22.8168	2.15218	0.0426214	0.239417	-4.23301
P80177	1.46562	24.6309	2.14192	0.0435293	0.239424	-4.25138
Q3ZBD7	1.22758	26.6518	2.14029	0.0436751	0.239424	-4.25429
F1MEN8	1.54721	27.8449	2.10989	0.0464778	0.251754	-4.30837
A7MB70	-1.27462	25.831	-2.07719	0.0496713	0.265878	-4.36596
Q5E9F7	1.20619	24.8382	2.07143	0.0502538	0.265878	-4.37604
P08814	1.44166	25.0234	2.06433	0.0509802	0.266621	-4.38844
A0A0A0MP90	-1.14775	24.9469	-2.05618	0.0518254	0.267746	-4.40264
Q28046	1.48531	23.5615	2.05097	0.0523723	0.267746	-4.4117
Q9GLX9	-1.19363	27.1584	-2.04004	0.0535371	0.27066	-4.43066
P81623	1.57237	24.0224	2.02478	0.0552012	0.276006	-4.45701
Q3T0Q4	1.6462	25.9531	2.01549	0.056237	0.276392	-4.47299
A0A0A0MPA2	-1.15604	26.4318	-2.01321	0.0564934	0.276392	-4.4769
A5D7R1	-1.82634	23.7852	-1.98989	0.0591802	0.285497	-4.51675
Q3ZBV8	1.76635	21.3075	1.98247	0.0600582	0.285497	-4.52936
P62261	1.26484	27.7191	1.98098	0.0602367	0.285497	-4.5319
Q2YDE4	1.35908	21.4098	1.95606	0.0632799	0.296669	-4.574
P20959	-2.48661	22.6388	-1.95112	0.063898	0.296669	-4.58229
A7Z014	1.32771	26.606	1.94301	0.0649266	0.2984	-4.5959
F1MNQ4	1.29223	27.4974	1.93681	0.065722	0.299035	-4.60627
P07995	-1.34865	24.8352	-1.92937	0.0666881	0.300427	-4.61868
P02081	2.2169	24.0154	1.92416	0.0673725	0.300534	-4.62735
G3X6K8	1.38043	25.2619	1.91633	0.0684127	0.30136	-4.64036
Q56JX6	1.03186	24.6919	1.91282	0.0688823	0.30136	-4.64617
A5PKA3	-1.43974	23.8936	-1.90191	0.0703633	0.30176	-4.6642
P51122	1.31367	23.9908	1.8997	0.0706666	0.30176	-4.66785
F1MPE1	-0.967176	27.1153	-1.89755	0.0709633	0.30176	-4.67139
Q3SZ62	1.00177	28.3358	1.89268	0.0716388	0.301812	-4.67941
Q05443	-1.02506	28.1973	-1.86338	0.0758195	0.316494	-4.7273
Q07130	1.02562	28.2845	1.83342	0.0803123	0.331647	-4.77571
A0A096P6K4	1.22746	24.2005	1.82957	0.0809072	0.331647	-4.7819
P60712	0.807133	27.7312	1.82339	0.0818679	0.332588	-4.7918
A5D984	0.956768	28.7807	1.81287	0.0835274	0.336327	-4.8086
E1BJX6	-1.18597	23.0539	-1.80128	0.0853881	0.337897	-4.82702
Q3ZCI4	1.26175	22.4534	1.79811	0.0859049	0.337897	-4.83206
P63103	0.996697	27.6661	1.79461	0.0864772	0.337897	-4.8376
Q28034	1.18088	26.0583	1.79012	0.0872153	0.337897	-4.84469
Q5E956	1.2585	29.2268	1.78761	0.0876304	0.337897	-4.84864
P62935	1.38326	23.9983	1.77709	0.0893898	0.341784	-4.8652
F1MG05	1.39167	22.4002	1.7564	0.0929387	0.350289	-4.89754
E1BL59	-1.5455	21.3564	-1.75517	0.0931539	0.350289	-4.89946
Q3SZI4	0.948488	25.8986	1.72648	0.0982859	0.366558	-4.94383
Q32KL2	1.6217	21.3693	1.71794	0.0998597	0.369209	-4.95694
E1BNG2	-1.05291	22.6402	-1.71385	0.10062	0.369209	-4.96318
P09867	1.11142	25.3839	1.70921	0.101489	0.369419	-4.97026
A3KMV5	1.21737	23.5817	1.70299	0.102665	0.370733	-4.97974
Q1LZ72	2.12904	23.1749	1.6977	0.103674	0.371432	-4.98779
A2VDY0	-0.723996	26.5747	-1.68435	0.106256	0.377707	-5.00797
P19120	0.933585	25.9807	1.65756	0.111607	0.391548	-5.04814
Q0VCM4	1.74473	23.0311	1.65423	0.112286	0.391548	-5.05309
E1BQ37	1.25542	22.4075	1.64718	0.113738	0.391548	-5.06356
F1N3H1	0.984331	27.816	1.64455	0.114285	0.391548	-5.06746
P17697	0.907664	29.343	1.64374	0.114453	0.391548	-5.06865
Q28038	-0.740641	26.5233	-1.63186	0.116949	0.395076	-5.0862
G3MZZ6	1.29295	22.2537	1.62863	0.117635	0.395076	-5.09094
P07456	0.772754	24.2605	1.62511	0.118386	0.395076	-5.09611
Q1JQB0	-0.725274	24.8244	-1.61958	0.119576	0.395076	-5.10421
Q1RMM9	1.23825	22.7356	1.61843	0.119825	0.395076	-5.1059
F1MDX5	1.29458	24.0858	1.61374	0.120843	0.395414	-5.11274
E1B8N6	-0.95829	24.6104	-1.6083	0.122034	0.395414	-5.12067
Q5E9B1	1.12107	26.7845	1.60602	0.122535	0.395414	-5.12399
P07688	0.927256	25.8177	1.60037	0.123787	0.39664	-5.13219
G8JKY5	1.10874	26.8169	1.59455	0.125086	0.396856	-5.14062
P28801	0.930322	24.916	1.59227	0.125598	0.396856	-5.14391
F1N126	-0.639494	27.0996	-1.58142	0.128061	0.399293	-5.15954
F1N650	-1.10931	24.7712	-1.58114	0.128125	0.399293	-5.15994
A6QLL8	0.976215	28.2925	1.56871	0.130994	0.405459	-5.17773
A0A140T8D4	1.55216	20.9817	1.5452	0.136568	0.416752	-5.21107
P68301	0.997026	22.0426	1.5441	0.136834	0.416752	-5.21263
P53619	1.48241	22.2854	1.53843	0.13821	0.416752	-5.22061
F1N1I6	0.915362	31.1061	1.53803	0.138307	0.416752	-5.22117
Q3ZBV4	-1.984	20.5698	-1.52372	0.141831	0.424557	-5.24119
F1MB08	0.940907	30.9733	1.51999	0.142763	0.424557	-5.2464
F1MPP2	1.11752	25.1373	1.4982	0.1483	0.436409	-5.27654
Q5E9A3	0.832948	22.0277	1.49678	0.148667	0.436409	-5.27849
P01966	1.77823	23.514	1.48086	0.152831	0.445756	-5.30028
P68509	1.72602	22.3417	1.47024	0.155662	0.451124	-5.31471
A6H7J6	0.902103	30.3425	1.46298	0.15762	0.453905	-5.32452
F1MCK2	0.870156	26.0387	1.44985	0.161213	0.461333	-5.34216
F1N431	0.961541	24.2593	1.41662	0.170605	0.485157	-5.38625
F1N7F3	1.2859	21.802	1.38043	0.181327	0.51205	-5.43329
Q0VCX2	0.740389	29.207	1.37719	0.182312	0.51205	-5.43745
A1A4Q4	-0.789645	23.8317	-1.36593	0.185769	0.518559	-5.45185
P48427	1.1793	22.1612	1.35815	0.188187	0.522105	-5.46174
A0A140T894	0.965593	25.6895	1.34959	0.190879	0.525045	-5.47258
F1MDS0	0.818797	29.5744	1.34745	0.191555	0.525045	-5.47527
Q2HJG0	1.18263	23.7059	1.33805	0.194553	0.529308	-5.48708
G3N2F2	0.989991	23.3189	1.3353	0.195437	0.529308	-5.49052
Q0IIH5	0.924405	24.7293	1.32308	0.199403	0.536854	-5.50575
P10096	0.655163	26.9593	1.30464	0.205504	0.549102	-5.52849
P02316	-1.63679	23.7573	-1.30207	0.206366	0.549102	-5.53164
Q27965	0.866266	25.4747	1.27788	0.214619	0.567743	-5.56102
P01252	0.875708	22.8641	1.26383	0.219524	0.57736	-5.57785
F1MWK6	-0.794301	26.7525	-1.25641	0.222153	0.580916	-5.58669
F1N444	0.712512	26.2868	1.24835	0.225033	0.585086	-5.59623
E1BEG2	0.741673	24.0064	1.20974	0.239224	0.618447	-5.6412
Q3SYU2	0.792716	28.0945	1.19491	0.24485	0.629416	-5.65814
O02853	1.53825	24.1811	1.18746	0.247714	0.633202	-5.66658
Q2KJ20	1.98915	24.768	1.16865	0.255059	0.639422	-5.6877
A5D7D1	0.709606	27.0377	1.16831	0.255193	0.639422	-5.68808
F1MRP6	-0.559163	31.0933	-1.16817	0.25525	0.639422	-5.68824
Q2KJH6	-0.627602	26.9252	-1.16685	0.255769	0.639422	-5.6897
F1MYG0	0.693444	22.0411	1.15084	0.262159	0.649017	-5.70741
F1MM32	-0.681272	27.197	-1.15009	0.26246	0.649017	-5.70824
A7MAZ5	-0.549732	24.7134	-1.14325	0.26523	0.652322	-5.71574
F1ME65	-0.580501	29.4105	-1.13546	0.268407	0.654091	-5.72423
F1N3L5	0.715465	25.1908	1.13312	0.269369	0.654091	-5.72677
Q27971	0.851566	22.0014	1.13095	0.270262	0.654091	-5.72912
Q05927	-0.986797	22.7491	-1.10096	0.282819	0.680861	-5.76121
A0A140T881	0.551185	26.3995	1.09362	0.285958	0.684793	-5.76894
F1N0K0	-0.685241	32.3746	-1.08328	0.29042	0.690141	-5.77977
P41976	0.633062	25.1557	1.07572	0.293715	0.690141	-5.78762
F1MJI7	-0.776879	24.291	-1.07304	0.294887	0.690141	-5.79039
E1BI98	-0.546316	32.0795	-1.07262	0.295074	0.690141	-5.79083
P02465	1.59608	26.7314	1.07102	0.295775	0.690141	-5.79247
Q5KR47	0.561835	23.6846	1.05535	0.302724	0.699948	-5.80853
E1BLC2	-0.624139	30.95	-1.05461	0.303055	0.699948	-5.80928
Q5E9D5	0.975721	21.2994	1.04801	0.306015	0.703216	-5.81597
F1MET0	0.488075	22.8866	1.04269	0.308421	0.705184	-5.82135
P19858	0.624246	27.9343	1.0055	0.325591	0.738654	-5.85818
G3X6S5	0.706061	27.0686	1.00383	0.326382	0.738654	-5.85981
F1N7D7	-0.70764	25.8169	-1.00055	0.32793	0.738654	-5.863
G3X6N3	-0.772942	28.1371	-0.985325	0.335183	0.74899	-5.87766
O97680	0.68887	25.6089	0.984017	0.335811	0.74899	-5.87891
E1B9T2	0.953626	21.6433	0.980446	0.337531	0.749153	-5.88231
F1MKG2	-0.530794	26.9909	-0.976125	0.33962	0.75013	-5.88642
F1MCF1	0.509663	24.8904	0.954726	0.350095	0.769531	-5.90651
B8Y9S9	-0.564847	33.1423	-0.943592	0.355631	0.772178	-5.9168
E1BDY3	-0.703493	24.7758	-0.942958	0.355948	0.772178	-5.91738
E1BF59	0.542115	25.7466	0.935437	0.359723	0.772178	-5.92426
P0C0S4	-0.469629	24.5977	-0.933623	0.360638	0.772178	-5.92592
Q9GKR3	0.549707	23.8429	0.929974	0.362482	0.772178	-5.92923
E1BEV7	-0.483039	24.8557	-0.92947	0.362737	0.772178	-5.92969
P48616	0.492794	29.9247	0.9286	0.363178	0.772178	-5.93048
O97919	0.79118	19.8885	0.916602	0.369295	0.775181	-5.94128
Q3T0D0	0.902379	24.0599	0.913252	0.371015	0.775181	-5.94427
F1MX61	1.05641	19.2852	0.909595	0.372899	0.775181	-5.94753
Q5E947	0.479349	26.7336	0.908145	0.373647	0.775181	-5.94882
E1B6Z6	0.616855	24.3211	0.903929	0.37583	0.775181	-5.95255
E1BGN3	-0.565911	30.3003	-0.902221	0.376716	0.775181	-5.95406
F1MUC5	-0.42865	27.1807	-0.901214	0.37724	0.775181	-5.95494
G3MZI7	-0.657192	27.6957	-0.896748	0.379566	0.775181	-5.95887
F1MZX2	-0.603323	25.3369	-0.896064	0.379924	0.775181	-5.95947
F1MPY2	-0.880466	20.985	-0.880925	0.387885	0.783417	-5.97263
Q3MHR5	0.680607	24.6177	0.880893	0.387902	0.783417	-5.97266
E1BFC8	-0.369667	27.4517	-0.878024	0.389424	0.783417	-5.97513
P31976	0.477425	27.6717	0.872797	0.392205	0.783417	-5.97961
P07224	0.563295	26.0541	0.872114	0.392569	0.783417	-5.9802
Q9XSA7	0.201191	26.6236	0.394376	0.697102	0.783493	-6.38023
Q0VD44	-0.707244	22.8134	-0.865153	0.396295	0.787399	-5.98612
Q3MHZ5	0.58586	22.0418	0.857609	0.400359	0.792015	-5.9925
F1N0H9	-0.522211	24.1562	-0.843179	0.408207	0.804044	-6.00454
E1BKZ9	0.619361	21.4986	0.835889	0.412209	0.808085	-6.01055
Q05716	0.783856	22.3589	0.832983	0.413811	0.808085	-6.01294
Q2HJ49	0.546969	28.4785	0.820669	0.420643	0.817917	-6.02295
E1BA17	-0.327082	30.8349	-0.815466	0.423551	0.820066	-6.02714
P02459	-0.468252	36.3976	-0.808143	0.427665	0.824524	-6.03299
P04973	0.529964	24.4161	0.796926	0.434015	0.833235	-6.04186
P13909	-0.659442	25.0906	-0.782911	0.44203	0.843726	-6.05277
P21809	-0.39555	31.3652	-0.780899	0.443188	0.843726	-6.05432
Q3T0I4	-0.477803	21.8075	-0.765965	0.451842	0.853484	-6.06572
A1L573	0.804968	22.1627	0.765311	0.452223	0.853484	-6.06622
E1B8P3	0.682137	23.987	0.750764	0.460754	0.853484	-6.07712
E1BMJ0	0.381255	25.9902	0.75035	0.460998	0.853484	-6.07742
F1MX63	-0.407075	21.5487	-0.746056	0.463535	0.853484	-6.0806
P11116	0.460758	23.6248	0.744708	0.464333	0.853484	-6.08159
Q24JZ6	0.373913	23.6067	0.743347	0.46514	0.853484	-6.0826
F1MUD2	-0.364475	28.0115	-0.740922	0.46658	0.853484	-6.08438
A5D7L1	-0.747096	23.7532	-0.740863	0.466615	0.853484	-6.08442
E1BB91	-0.454243	31.0549	-0.737704	0.468494	0.853484	-6.08673
F1MTZ4	0.534493	21.2782	0.736944	0.468947	0.853484	-6.08728
G3X7D2	0.403204	30.2048	0.721143	0.478419	0.864199	-6.09869
F1N4M7	-0.484103	23.4255	-0.717486	0.480627	0.864199	-6.1013
O62827	-0.37737	29.13	-0.714902	0.482191	0.864199	-6.10313
F6QLF1	0.386552	23.9823	0.714504	0.482432	0.864199	-6.10341
A2VE87	-0.461549	26.3995	-0.709732	0.485329	0.865979	-6.10678
F1N368	-0.385163	35.1017	-0.701561	0.490312	0.868593	-6.1125
Q0IIG2	-0.32626	27.3564	-0.698886	0.49195	0.868593	-6.11436
Q95117	-0.300486	27.8262	-0.696123	0.493644	0.868593	-6.11627
Q2HJ89	0.422019	24.8615	0.694844	0.49443	0.868593	-6.11715
F1MYE4	-0.397319	28.1934	-0.687688	0.49884	0.872915	-6.12206
Q05588	-0.572098	24.1387	-0.684635	0.500727	0.872915	-6.12414
Q3T0L2	0.406842	24.1853	0.677052	0.505434	0.877032	-6.12927
Q9BGI2	0.357969	26.2424	0.674628	0.506944	0.877032	-6.1309
F1MXS8	-0.505666	30.7065	-0.671246	0.509054	0.877347	-6.13316
F1MEW5	0.410551	29.7995	0.65442	0.519628	0.884303	-6.14425
A6QPC2	0.33303	29.842	0.652722	0.520702	0.884303	-6.14535
Q1RMU3	0.350493	22.2631	0.65227	0.520987	0.884303	-6.14565
P25975	-0.317326	21.9892	-0.647266	0.52416	0.884303	-6.14888
E1BHA5	-0.384577	23.4676	-0.647076	0.524281	0.884303	-6.149
A0JN47	0.563909	24.0075	0.646335	0.524751	0.884303	-6.14948
E1BIY5	-0.349684	22.9969	-0.637007	0.530697	0.891022	-6.15544
P04272	-0.312461	28.6239	-0.633347	0.533039	0.891665	-6.15776
F1MS32	-0.598629	25.3551	-0.624124	0.538968	0.896043	-6.16353
Q3T0R1	0.363088	23.6301	0.623152	0.539595	0.896043	-6.16414
E1BKX7	0.335994	25.3189	0.618807	0.542401	0.897428	-6.16683
D3JUI8	-0.344552	24.9773	-0.611324	0.547254	0.902175	-6.17142
F1MJ12	0.280176	26.1923	0.605105	0.551304	0.905571	-6.17519
F1MD95	-0.2808	26.6793	-0.602027	0.553314	0.905603	-6.17704
Q1RMR1	-0.335357	29.0652	-0.589261	0.561692	0.916021	-6.18463
G3N0B6	-0.336857	26.0728	-0.582814	0.565948	0.919665	-6.18841
F1MQT9	0.645791	22.2813	0.578391	0.568877	0.921135	-6.19097
P39873	-0.369676	29.7046	-0.570825	0.573906	0.923734	-6.19532
F1N1W3	-0.631543	24.2544	-0.569871	0.574542	0.923734	-6.19586
A6H737	-0.393656	27.1664	-0.56229	0.579606	0.928594	-6.20015
F1MYG5	-0.304419	29.2536	-0.558889	0.581885	0.928974	-6.20206
F1N026	-0.308247	25.2968	-0.549154	0.588433	0.934078	-6.20745
F1MSZ6	0.359566	21.2742	0.548037	0.589187	0.934078	-6.20807
F1N1C7	-0.312633	29.0703	-0.543461	0.59228	0.934884	-6.21057
F1MXX6	-0.279632	26.1006	-0.539911	0.594684	0.934884	-6.21249
O77588	0.305923	29.2773	0.536073	0.59729	0.934884	-6.21456
P62992	0.256339	26.9725	0.535153	0.597915	0.934884	-6.21505
E1BHY6	0.414685	23.2495	0.53118	0.600619	0.935896	-6.21717
P17404	-0.268634	25.7771	-0.522107	0.606816	0.942325	-6.22196
G3MYP1	0.447209	23.2634	0.513194	0.612933	0.944671	-6.22658
Q29RS5	-0.33808	26.756	-0.511777	0.613908	0.944671	-6.22731
F1N6D1	0.406236	23.1382	0.510295	0.614929	0.944671	-6.22807
F1MKY3	-0.334174	25.9009	-0.507826	0.616632	0.944671	-6.22933
Q58D84	-0.299997	30.3088	-0.496379	0.624553	0.945376	-6.2351
P07507	-0.288491	29.3801	-0.495801	0.624954	0.945376	-6.23538
F1MTP5	0.335945	25.0042	0.493874	0.626293	0.945376	-6.23634
F1MHR8	-0.29287	25.5524	-0.491625	0.627856	0.945376	-6.23745
F1MMW8	0.392613	24.656	0.485152	0.632367	0.945376	-6.24062
F6S1Q0	0.49251	26.126	0.484484	0.632833	0.945376	-6.24095
E1BLS8	-0.239821	28.4966	-0.480792	0.635413	0.945376	-6.24274
G3N0V2	-0.681525	25.5331	-0.478344	0.637127	0.945376	-6.24392
P25508	-0.436103	23.4914	-0.476209	0.638623	0.945376	-6.24494
F1MYX9	0.373266	24.7382	0.473626	0.640435	0.945376	-6.24617
Q32LF7	0.383514	22.3459	0.469391	0.643411	0.945376	-6.24818
F1MRZ6	-0.224454	30.0494	-0.469319	0.643462	0.945376	-6.24821
A6QQ84	-0.39513	29.0129	-0.468045	0.644358	0.945376	-6.24881
F1N1R6	-0.185762	25.0026	-0.465459	0.64618	0.945376	-6.25002
P31096	0.38656	28.2536	0.461254	0.649147	0.946672	-6.25198
Q58DP6	-0.268932	29.7816	-0.456212	0.652711	0.948829	-6.25431
P13605	-0.238325	31.6695	-0.448876	0.657913	0.951855	-6.25764
P60661	0.203311	25.0249	0.44738	0.658976	0.951855	-6.25832
F1N211	-0.299764	27.8543	-0.443103	0.66202	0.952852	-6.26023
F1MZ85	0.23684	25.1989	0.438525	0.665284	0.952852	-6.26226
F1MER7	-0.231375	31.7563	-0.437593	0.665949	0.952852	-6.26267
O62644	-0.332782	27.0972	-0.428327	0.67258	0.959322	-6.26671
P98133	-0.312503	23.75	-0.414788	0.682316	0.970168	-6.27245
G3MYH0	-0.329936	27.0325	-0.404207	0.689965	0.973665	-6.27681
A6QLZ0	-0.245375	26.1124	-0.395141	0.696546	0.973665	-6.28046
E1BLA8	-0.250805	22.2616	-0.393582	0.69768	0.973665	-6.28108
F1MD94	-0.330873	30.867	-0.385958	0.703237	0.973665	-6.28408
E1BNY1	-0.38852	21.6969	-0.382544	0.70573	0.973665	-6.2854
F1MC31	-0.212241	21.6389	-0.379573	0.707904	0.973665	-6.28654
P10152	-0.186663	26.671	-0.379112	0.70824	0.973665	-6.28672
F1N430	-0.208795	26.7193	-0.377436	0.709468	0.973665	-6.28736
P79345	-0.321666	25.3063	-0.374816	0.711388	0.973665	-6.28835
F1MKH8	-0.266007	24.3911	-0.374538	0.711592	0.973665	-6.28845
A6QL81	0.252209	21.651	0.369839	0.71504	0.973665	-6.29022
A6QNZ7	0.553899	24.405	0.368022	0.716376	0.973665	-6.29089
F1MF86	-0.232605	26.0538	-0.362715	0.720281	0.973665	-6.29285
F1MCU5	-0.190317	28.9533	-0.3562	0.725086	0.973665	-6.29521
P15691	-0.29475	24.6186	-0.354161	0.726592	0.973665	-6.29594
F1MZB4	-0.248965	24.4375	-0.352933	0.7275	0.973665	-6.29638
F1MDC2	-0.152085	27.8428	-0.352142	0.728084	0.973665	-6.29666
P82943	-0.175574	30.8087	-0.349937	0.729715	0.973665	-6.29744
P10462	0.219087	22.0889	0.344178	0.733982	0.973665	-6.29946
E1B9J9	-0.213306	28.8526	-0.339427	0.737508	0.973665	-6.3011
F1MF97	-0.174406	30.1736	-0.338463	0.738225	0.973665	-6.30143
F1N3A1	-0.205636	28.8895	-0.337893	0.738649	0.973665	-6.30162
P02453	0.184038	31.3973	0.332707	0.742506	0.973665	-6.30338
A6H7A3	0.257119	22.0974	0.325197	0.748106	0.973665	-6.30587
F1MND9	-0.215114	30.7658	-0.320182	0.751853	0.973665	-6.30751
E1BPX2	-0.170332	27.6786	-0.318668	0.752985	0.973665	-6.308
A6QPW7	-0.230919	24.6493	-0.315028	0.75571	0.973665	-6.30916
E1BN89	0.169632	27.8277	0.314975	0.75575	0.973665	-6.30918
Q865V6	-0.221227	24.5821	-0.309847	0.759595	0.973665	-6.3108
F1N6Y7	-0.227071	24.7039	-0.30972	0.75969	0.973665	-6.31084
F1MZ92	0.182848	24.2213	0.308853	0.76034	0.973665	-6.31111
F1MT97	0.307649	25.1703	0.307317	0.761493	0.973665	-6.31158
G3N088	0.139341	29.0129	0.307205	0.761578	0.973665	-6.31162
P55252	-0.196992	31.3388	-0.305967	0.762508	0.973665	-6.312
P61603	0.172429	25.3473	0.303605	0.764283	0.973665	-6.31273
G3X745	0.303915	23.6374	0.298601	0.768048	0.973665	-6.31425
P55106	0.365506	22.5413	0.298399	0.7682	0.973665	-6.31431
A0A0N4STN1	-0.500415	19.7849	-0.296735	0.769453	0.973665	-6.31481
A5D9E9	0.267874	23.1219	0.293907	0.771585	0.973665	-6.31566
Q3ZC64	0.175737	22.6216	0.293866	0.771616	0.973665	-6.31567
A5D7S7	0.131661	25.3048	0.292678	0.772512	0.973665	-6.31602
F1MDC1	0.156023	27.3859	0.282375	0.780297	0.978443	-6.31902
F1MYN5	0.289538	23.7888	0.271565	0.78849	0.978443	-6.32204
E1BH06	-0.25526	22.2938	-0.268621	0.790725	0.978443	-6.32285
Q2KJ39	-0.214208	26.471	-0.264123	0.794144	0.978443	-6.32406
E1BMV3	-0.123401	30.3736	-0.262079	0.7957	0.978443	-6.3246
P80311	0.146657	30.0984	0.260583	0.796839	0.978443	-6.325
A2VE41	0.163877	24.0523	0.255078	0.801034	0.978443	-6.32644
Q3SZH5	0.188376	23.5553	0.253648	0.802124	0.978443	-6.3268
G3X7A5	0.143773	24.5329	0.251192	0.803998	0.978443	-6.32743
F1MY84	-0.138936	29.638	-0.251082	0.804082	0.978443	-6.32746
E1BIM2	-0.299003	23.2652	-0.247405	0.80689	0.978443	-6.32839
F1MQB1	0.256536	25.0114	0.242228	0.810848	0.978443	-6.32967
Q08E54	0.160721	24.3508	0.236799	0.815005	0.978443	-6.33098
P13213	-0.135037	34.522	-0.235326	0.816133	0.978443	-6.33134
A5D989	0.142332	23.488	0.234849	0.816499	0.978443	-6.33145
A6QNL0	0.204142	21.4981	0.23412	0.817058	0.978443	-6.33162
A5PJT7	0.175201	28.1876	0.230912	0.819518	0.978443	-6.33238
F1MUK3	-0.154816	25.4901	-0.224332	0.82457	0.978443	-6.33389
G1K122	-0.13789	26.3136	-0.218048	0.829403	0.978443	-6.3353
Q0VCP3	-0.252536	22.3191	-0.216008	0.830973	0.978443	-6.33575
F1MGS9	-0.138833	19.1512	-0.215977	0.830996	0.978443	-6.33576
Q3SZR3	0.172234	22.9137	0.215929	0.831033	0.978443	-6.33577
Q3MHN2	-0.130921	23.7182	-0.214688	0.831989	0.978443	-6.33604
O46375	-0.101441	21.2416	-0.21164	0.834337	0.978443	-6.3367
A5D7E8	0.117761	29.4935	0.208809	0.83652	0.978443	-6.3373
F6R9Y9	0.136124	30.904	0.205459	0.839104	0.978443	-6.338
F1MW26	-0.162466	21.3624	-0.204116	0.84014	0.978443	-6.33828
Q8SPP7	-0.130964	25.8031	-0.204114	0.840142	0.978443	-6.33828
O02675	-0.155021	30.6527	-0.20386	0.840338	0.978443	-6.33833
Q28008	-0.136425	26.46	-0.199367	0.843808	0.978443	-6.33925
P10103	-0.125346	26.4258	-0.196906	0.84571	0.978443	-6.33974
P24627	0.131347	27.0409	0.195605	0.846716	0.978443	-6.34
Q3SWW8	0.156765	30.2759	0.194892	0.847267	0.978443	-6.34014
P20414	0.104925	28.1823	0.17953	0.859165	0.981892	-6.34306
F1MTX6	0.196511	28.1012	0.174366	0.863173	0.981892	-6.34398
P35445	-0.116852	34.1662	-0.173792	0.863619	0.981892	-6.34408
Q5XQN5	-0.251517	23.2898	-0.173172	0.8641	0.981892	-6.34419
F1MD77	-0.200261	22.5944	-0.171805	0.865162	0.981892	-6.34443
F1N401	-0.106812	31.4819	-0.171751	0.865204	0.981892	-6.34444
F1MZ40	-0.0818903	27.08	-0.171551	0.865359	0.981892	-6.34448
P10895	-0.142252	24.724	-0.161357	0.873285	0.983095	-6.3462
E1BHG3	0.14067	22.126	0.159953	0.874378	0.983095	-6.34642
A0JNE0	-0.0973866	28.2458	-0.159167	0.87499	0.983095	-6.34655
F1N1E3	-0.10881	22.3942	-0.14956	0.882475	0.983095	-6.34806
A6H6X2	-0.13459	24.0807	-0.14166	0.888638	0.983095	-6.34922
Q95L54	0.0593062	27.9206	0.140845	0.889275	0.983095	-6.34934
F1N663	0.0850686	26.2493	0.136483	0.892681	0.983095	-6.34995
P01888	-0.107553	26.8767	-0.133324	0.89515	0.983095	-6.35038
E1BKL4	-0.0802013	29.7128	-0.131391	0.89666	0.983095	-6.35064
A7MB83	0.0808482	25.9503	0.131078	0.896906	0.983095	-6.35068
Q8SQ28	0.114693	28.54	0.129808	0.897899	0.983095	-6.35085
Q05717	0.0911074	27.8258	0.129533	0.898114	0.983095	-6.35089
Q17QC8	0.192938	20.7676	0.125629	0.901167	0.983095	-6.35139
Q32LA3	-0.0961397	27.223	-0.123909	0.902513	0.983095	-6.35161
G3N2L2	-0.0571777	26.7869	-0.123229	0.903045	0.983095	-6.3517
P21793	-0.073877	29.4501	-0.12228	0.903788	0.983095	-6.35181
Q2KIS7	0.0774003	25.7004	0.12095	0.904829	0.983095	-6.35198
P79119	-0.0656875	32.4249	-0.120334	0.905311	0.983095	-6.35205
A3KLR9	0.0843255	26.9282	0.116898	0.908002	0.983669	-6.35247
Q1JPB0	0.0701817	26.3367	0.113507	0.910658	0.984203	-6.35286
G3X6Q8	-0.084762	25.7235	-0.109071	0.914136	0.98562	-6.35336
F1MXR3	0.053267	24.8258	0.101626	0.919975	0.989571	-6.35416
E1BAB5	-0.0851418	21.8707	-0.0950417	0.925143	0.992783	-6.35482
A1L5B7	0.14192	19.8	0.0894271	0.929552	0.99285	-6.35534
E1B9F6	0.0498102	26.7554	0.0877361	0.930881	0.99285	-6.35549
Q3ZC35	0.0668958	24.4947	0.0854072	0.932711	0.99285	-6.3557
A0A140T8A5	0.0485464	25.7701	0.0838509	0.933934	0.99285	-6.35583
F1MF56	-0.109696	22.7395	-0.0807653	0.936359	0.993108	-6.35609
A7MB82	-0.0983994	19.811	-0.0775571	0.938882	0.993468	-6.35635
A3KN30	-0.0531952	23.2343	-0.0745652	0.941235	0.993599	-6.35658
G3MYU9	-0.0690272	24.684	-0.0682197	0.946227	0.993599	-6.35704
F1N7F6	-0.0580698	24.8797	-0.0642247	0.949372	0.993599	-6.35731
P35466	-0.0333301	25.1576	-0.0593001	0.953249	0.993599	-6.35761
A6QL77	0.0442314	22.6665	0.0589509	0.953524	0.993599	-6.35764
F1MER4	-0.0312411	27.9611	-0.0521654	0.958868	0.993599	-6.35802
Q5E9E3	0.031968	27.5561	0.0486419	0.961644	0.993599	-6.3582
E1BG25	0.0242406	27.083	0.0441648	0.965172	0.993599	-6.35841
F1N152	0.0238591	26.4753	0.0401779	0.968314	0.993599	-6.35858
F1MC11	0.0437787	24.3875	0.0343311	0.972923	0.993599	-6.3588
A6QR60	-0.0668918	21.1865	-0.0331952	0.973818	0.993599	-6.35884
P30932	0.018609	23.9948	0.0304615	0.975974	0.993599	-6.35893
Q1RMH5	-0.0231831	28.2429	-0.0286078	0.977435	0.993599	-6.35898
Q2KIV9	-0.0207725	26.8229	-0.0268733	0.978803	0.993599	-6.35903
F1MLB8	-0.0159952	22.8475	-0.0228642	0.981965	0.993599	-6.35913
Q2HJB6	-0.0136102	28.0221	-0.0222675	0.982435	0.993599	-6.35915
F1N6W9	0.00916074	20.9257	0.020075	0.984165	0.993599	-6.35919
G3MZT8	0.0130562	24.5174	0.0196239	0.98452	0.993599	-6.3592
A1A4K5	-0.0138024	23.6766	-0.0159631	0.987408	0.993599	-6.35927
E1BB48	0.00844079	24.0822	0.012365	0.990246	0.993599	-6.35932
P81187	-0.0149912	25.6447	-0.0119384	0.990582	0.993599	-6.35933
Q0P569	-0.00616576	29.513	-0.011903	0.99061	0.993599	-6.35933
E1BDF3	-0.00665981	26.7886	-0.0109395	0.99137	0.993599	-6.35934
A6QLD2	0.00573701	19.818	0.0108829	0.991415	0.993599	-6.35934
E1BJH6	-0.00293306	22.6416	-0.00547425	0.995682	0.995682	-6.35938
