# Supplementary material for: Proteomic analysis reveals dexamethasone rescues matrix breakdown but not anabolic dysregulation in a cartilage injury model
Source: Osteoarthr Cartil Open. 2020 Sep 5;2(4):100099. doi: 10.1016/j.ocarto.2020.100099 (PMC8315049; doi:10.1016/j.ocarto.2020.100099)
Supplement: Supplemental Table S1 — Table 1 with full protein names. [file mmc4.xlsx]

## Sheet: Sheet1
	Supplemental Table 1.
	I (n = 32)		II (n = 64)				III (n = 92)				DEX (n = 6)
	Inhibition by C and/or IC		Increase by C alone				Increase by IC or C and IC				Dex effect in every condition
	ELN	Elastin	AGT	Angiotensinogen	PCBP1	Poly(rC)-binding protein 1	DKK3	DKK3 protein	CKAP4	Cytoskeleton associated protein 4	AGT	Angiotensinogen		Increased with Dex
	IGFBP4	Insulin-like growth factor-binding protein 4	ACTA2	Actin, aortic smooth muscle	PCMT1	Protein-L-isoaspartate O-methyltransferase	SAA1	Serum amyloid A protein	COL6A1	Collagen type VI alpha 1 chain	CTGF	Connective tissue growth factor		Decreased with Dex
	IGFBP7	Insulin like growth factor binding protein 7	ACTB	Actin, cytoplasmic 1	PFN1	Profilin	TNFRSF6B	TNF receptor superfamily member 6b	COL6A2	Collagen type VI alpha 2 chain	SERPINA1	Alpha-1-antiproteinase		No change with Dex
	LOX	LOX protein	ACTN4	Alpha-actinin-4	PGAM1	Phosphoglycerate mutase 1	ANXA8	Annexin A8	COL6A2_2	Collagen type VI alpha 2 chain	SPOCK1	Uncharacterized protein
	SERPINA1	Alpha-1-antiproteinase	ARCN1	Coatomer subunit delta	PGD	6-phosphogluconate dehydrogenase, decarboxylating	BMP1	Metalloendopeptidase	ECM1	ECM1 protein	NUCB1	Nucleobindin-1
	SPOCK1	Uncharacterized protein	ARHGDIA	Rho GDP-dissociation inhibitor 1	PGK1	Phosphoglycerate kinase 1	C1S	Complement C1s subcomponent	EEF1A1	Elongation factor 1-alpha	RPL36A	60S ribosomal protein L36a
	SPON1	Spondin-1	BLVRB	Flavin reductase (NADPH)	PGM1	Phosphoglucomutase-1	CATHL1	Uncharacterized protein	EEF1D	Elongation factor 1-delta
	COL9A2	Collagen type IX alpha 2 chain	CALM1	Uncharacterized protein	PHGDH	D-3-phosphoglycerate dehydrogenase	CCL5	C-C motif chemokine 5	EFNA1	Ephrin-A1
	ECRG4	Chromosome 2 open reading frame 40	CAPN2	Calpain-2 catalytic subunit	PKM2	Pyruvate kinase	CDA	Cytidine deaminase	FN1	Embryo-specific fibronectin 1 transcript variant
	IGF2	Insulin-like growth factor II	CFL1	Cofilin-1	PPIA	Peptidyl-prolyl cis-trans isomerase A	CHI3L1	Chitinase-3-like protein 1	H2AFZ	Histone H2A.Z
	AEBP1	AE binding protein 1	CNPY4	Protein canopy homolog 4	PRDX2	Peroxiredoxin-2	CSF1	Macrophage colony-stimulating factor 1	HIST1H1D	Histone H1.3
	CDON	Cell adhesion associated, oncogene regulated	COPE	Coatomer subunit epsilon	PRDX5	Peroxiredoxin-5, mitochondrial	EEF1G	Elongation factor 1-gamma	HIST1H2AC	Histone H2A
	CGREF1	Cell growth regulator with EF-hand domain 1	CTSB	Cathepsin B	PRDX6	Peroxiredoxin-6	FBN2	Fibrillin 2	HIST1H2AJ	Histone H2A
	CHRDL2	Chordin-like 2	DBI	Acyl-CoA-binding protein	PSMB5	Proteasome subunit beta type-5	GDF6	Growth/differentiation factor 6	HIST1H4D	Histone H4
	CLSTN1	Calsyntenin 1	DSTN	Destrin	PSMB6	Proteasome subunit beta type-6	HAPLN3	Hyaluronan and proteoglycan link protein 3	HIST2H2BF	Histone H2B
	CNMD	Leukocyte cell-derived chemotaxin 1	EFEMP1	EGF-containing fibulin-like extracellular matrix protein 1	RAN	GTP-binding nuclear protein Ran	HP	Haptoglobin	HIST2H3PS2	Histone H3
	COL2A1	Collagen alpha-1(II) chain	FLNB	Filamin B	RPL10A	60S ribosomal protein L10a	IGFBP5	Insulin-like growth factor-binding protein 5	HMGB1	High mobility group protein B1
	COL9A3	Collagen type IX alpha 3 chain	FSCN1	Fascin	RPL12	Uncharacterized protein	INHBA	Inhibin beta A chain	HMGN3	High mobility group nucleosome-binding domain-containing protein 3
	CTHRC1	Collagen triple helix repeat containing 1	GAPDH	Glyceraldehyde-3-phosphate dehydrogenase	RPLP0	60S acidic ribosomal protein P0	LGALS1	Galectin-1	HNRNPA3	Uncharacterized protein
	EDIL3	EGF like repeats and discoidin domains 3	GSTM2	Uncharacterized protein	RPLP2	60S acidic ribosomal protein P2	LTBP1	Uncharacterized protein	HSPE1	10 kDa heat shock protein, mitochondrial
	EGFR	Receptor protein-tyrosine kinase	GSTP1	Glutathione S-transferase P	RPS21	40S ribosomal protein S21	MMP1	Matrix metalloproteinase	IGFBP3	Insulin-like growth factor-binding protein 3
	EIF5B	Eukaryotic translation initiation factor 5B	HBA1	Hemoglobin subunit alpha	RPSA	40S ribosomal protein SA	MMP13	Matrix metalloproteinase	LCN2	Lipocalin 2
	GOLM1	Golgi membrane protein 1	HNRNPA1	Heterogeneous nuclear ribonucleoprotein A1	RRBP1	Uncharacterized protein	MMP3	Matrix metalloproteinase	LGALS3	Galectin
	GREM1	Gremlin	HNRNPA2B1	Heterogeneous nuclear ribonucleoproteins A2/B1	ST13	Heat shock 70kD protein binding protein	MMP9	Matrix metalloproteinase	LMNA	Lamin A/C
	LTBP3	Latent transforming growth factor beta binding protein 3	HNRNPD	HNRNPD protein	TARS	Threonine--tRNA ligase, cytoplasmic	OAT	Ornithine aminotransferase, mitochondrial	LMNB1	Uncharacterized protein
	MIA	Melanoma-derived growth regulatory protein	HSP90AA1	Heat shock protein HSP 90-alpha	TPM3	Tropomyosin alpha-3 chain	OLFML2B	Olfactomedin-like protein 2B	LMNB2	Uncharacterized protein
	NUDC	Nuclear migration protein nudC	HSP90AB1	Heat shock protein HSP 90-beta	TPT1	Uncharacterized protein	PLEC	Plectin	LTBP2	Latent-transforming growth factor beta-binding protein 2
	PROS1	Vitamin K-dependent protein S	HSP90B1	Endoplasmin	TUBA1D	Tubulin alpha-1D chain	S100A2	Protein S100-A2	LUM	Lumican
	PSMA6	Proteasome subunit alpha type-6	HSPA8	Heat shock cognate 71 kDa protein	TXNDC5	Thioredoxin domain containing 5	SEMA3C	Semaphorin-3C	M-SAA3.2	Serum amyloid A protein
	SCG5	Secretogranin V	LASP1	LIM and SH3 domain protein 1	Unknown**	Uncharacterized protein	SERPING1	Uncharacterized protein	MT2	Metallothionein-2
	SULF2	Sulfatase 2	MAP4	Microtubule-associated protein	VIM	Vimentin	TGFB2	Transforming growth factor beta-2	MYL6	Myosin light polypeptide 6
	SUSD5	Sushi domain containing 5	NCL	Uncharacterized protein	YBX1	Nuclease-sensitive element-binding protein 1	THBS2	Thrombospondin-2	OLFML3	Olfactomedin-like protein 3
							VASN	Uncharacterized protein	ORM1	Alpha-1-acid glycoprotein
						** accession #G5E6G2	VCAM1	Vascular cell adhesion molecule-1 7D variant	PRELP	Prolargin
							ADAMTSL4	ADAMTS like 4	RBMX	RNA-binding motif protein, X chromosome
							ALYREF	THO complex subunit 4	S100A4	Protein S100-A4
							ANXA2	Annexin A2	SAA3	Serum amyloid A protein
							APOD	Apolipoprotein D	SDC4	Syndecan
							ATP5A1	ATP synthase subunit alpha	SERPINC1	Antithrombin-III
							C1R	Complement component 1, r subcomponent	SERPINE1	Plasminogen activator inhibitor 1
							C3	Complement C3	SERPINH1	Serpin H1
							CAPG	Macrophage-capping protein	SOD2	Superoxide dismutase [Mn], mitochondrial
							CCDC80	CCDC80 protein	TMA7	Translation machinery-associated protein 7
							CD14	Monocyte differentiation antigen CD14	TNC	Tenascin C
							CD44	CD44 antigen	TNFRSF11B	Tumor necrosis factor receptor superfamily member 11B
							CFB	Complement factor B	TTR	Transthyretin
