# Supplementary material for: Proteomic analysis reveals dexamethasone rescues matrix breakdown but not anabolic dysregulation in a cartilage injury model
Source: Osteoarthr Cartil Open. 2020 Sep 5;2(4):100099. doi: 10.1016/j.ocarto.2020.100099 (PMC8315049; doi:10.1016/j.ocarto.2020.100099)
Supplement: Supplemental Table S2 — Summary of response group Gene Ontology results for top four biological process and molecular function enrichments. FDR = false discovery rate. [file mmc5.xlsx]

## Sheet: Sheet1
	Supplemental Table 2.
	Group	Biological Process	Molecular Function	FDR
	I	ossification (GO:0001503)	extracellular matrix structural constituent conferring tensile strength (GO:0030020)	0.019	0.0429
		connective tissue development (GO:0061448)	extracellular matrix structural constituent (GO:0005201)	0.0456	4.87e-10
		regulation of canonical Wnt signaling pathway (GO:0060828)	growth factor binding (GO:0019838)	0.0256	0.00017
		extracellular matrix organization (GO:0030198)	structural molecule activity (GO:0005198)	0.016	0.000197
	II	positive regulation of telomerase RNA reverse transcriptase activity (GO:1905663)	dATP binding (GO:0032564)	5.17e-05	0.0135
		miRNA transport (GO:1990428)	adenyl deoxyribonucleotide binding (GO:0032558)	8.6e-05	0.019
		regulation of telomerase RNA reverse transcriptase activity (GO:1905661)	purine deoxyribonucleotide binding (GO:0032554)	8.6e-05	0.0236
		telomerase holoenzyme complex assembly (GO:1905323)	thioredoxin peroxidase activity (GO:0008379)	0.000129	0.0229
	III	negative regulation of smooth muscle cell-matrix adhesion (GO:2000098)	microfibril binding (GO:0050436)	0.00971	0.0263
		regulation of smooth muscle cell-matrix adhesion (GO:2000097)	fibronectin binding (GO:0001968)	0.0144	0.00282
		sequestering of TGFbeta in extracellular matrix (GO:0035583)	collagen binding (GO:0005518)	0.0196	1.84e-06
		peripheral nervous system axon regeneration (GO:0014012)	translation elongation factor activity (GO:0003746)	0.0311	0.0395
